# Supplementary material for: HIRA defines early replication initiation zones independently of their genome compartment
Source: Nat Commun. 2025 Nov 6;16:9715. doi: 10.1038/s41467-025-65130-2 (PMC12592364; doi:10.1038/s41467-025-65130-2)
Supplement: Supplementary file 4 — Source data [file 41467_2025_65130_MOESM4_ESM.xlsx]

## Sheet: S1a
	Proportion of contacts
Sample name	cis <=20kb	cis >20kb	trans
H3.1-SNAP WT	0.2923	0.6223	0.0854
H3.3-SNAP WT	0.2977	0.6121	0.0902
H3.1-SNAP KO	0.2991	0.6022	0.0987
H3.3-SNAP KO	0.2908	0.6133	0.0959

## Sheet: S2b
Cell type	KO system
HeLa	KO
	% S phase entry	Cells entering with positive EdU pattetn / total (DAPI)	Average	Standard Deviation
WT	91.2	228/250	93.9	2.34094
	92.8	232/250
	95.2	238/250
	96.4	241/250
	% S phase entry	Cells entering with positive EdU pattetn / total (DAPI)	Average	Standard Deviation
HIRA KO	55.6	139/250	60.8	4.54899
	58.8	147/250
	62.8	157/250
	66	165/250
Cell type	KO system
HeLa	siRNA
	% S phase entry	Cells entering with positive EdU pattetn / total (DAPI)	Average	Standard Deviation
siCtrl	80.8	202/250	82.275	1.29968
	81.6	204/250
	83.1	208/250
	83.6	209/250
	% S phase entry	Cells entering with positive EdU pattetn / total (DAPI)	Average	Standard Deviation
siHIRA	64.4	161/250	68.5	3.8
	66.4	166/250
	70.4	176/250
	72.8	182/250
Cell type	KO system
U2OS	siRNA
	% S phase entry	Cells entering with positive EdU pattetn / total (DAPI)	Average	Standard Deviation
siCtrl	91.5	229/250	91.95	0.310913
	92	230/250
	92.1	230/250
	92.2	231/250
	% S phase entry	Cells entering with positive EdU pattetn / total (DAPI)	Average	Standard Deviation
siHIRA	63.6	159/250	66.8	2.92119
	65.2	163/250
	68.4	171/250
	70	175/250

## Sheet: S6a
Cell line		HeLa HIRA KO H3.1-SNAP							HeLa HIRA KO H3.3-SNAP
Rescue		YFP		HIRA-YFP					YFP		HIRA-YFP
		Nuclei	YFP+ cells	Nuclei	YFP+ cells				Nuclei	YFP+ cells	Nuclei	YFP+ cells
Rep 1	Total	295	243	274	226		Rep 1	Total	363	287	447	321
	% +ve		0.823729		0.824818			% +ve		0.790634		0.718121
Rep 2	Total	234	161	328	236		Rep 2	Total	345	228	263	196
	% +ve		0.688034		0.719512			% +ve		0.66087		0.745247
Rep 3	Total	649	491	724	595		Rep 3	Total	748	560	841	618
	% +ve		0.756549		0.821823			% +ve		0.748663		0.734839
							Rep 4	Total	527	276	257	217
								% +ve		0.523719		0.844358
							Rep 5	Total	217	128	317	231
								% +ve		0.589862		0.728707

## Sheet: S6e
Cell line		HeLa HIRA KO H3.1-SNAP							HeLa HIRA KO H3.3-SNAP
Rescue		YFP		HIRA-YFP					YFP		HIRA-YFP
		Nuclei	S phase entry	Nuclei	S phase entry				Nuclei	S phase entry	Nuclei	S phase entry
Rep 1	Total	354	178	932	525		Rep 1	Total	959	518	321	241
	% +ve		0.502825		0.563305			% +ve		0.540146		0.750779
Rep 2	Total	1147	570	383	230		Rep 2	Total	335	195	581	452
	% +ve		0.496949		0.600522			% +ve		0.58209		0.777969
							Rep 3	Total	682	539	341	301
								% +ve		0.790323		0.882698
							Rep 4	Total	798	575	89	75
								% +ve		0.720551		0.842697

## Sheet: blurred_sites_quant
site_id	chrs	start	end	EV1_WT_H3.1-SNAP	EV1_KO_H3.1-SNAP	cmpt_shift_WT-to-KO_H3.1-SNAP	cmpt_shift_WT-to-KO_H3.3-SNAP	cmpt_shift_KO+YFP-to-HIRA_H3.1-SNAP	cmpt_shift_KO+YFP-to-HIRA_H3.3-SNAP	H3.3_G1/S_WT	H3.3_G1/S_KO_YFP_rescue	H3.3_G1/S_KO_HIRA_rescue	EdU_2h0_WT	EdU_2h_KO_YFP_rescue	EdU_2h_KO_HIRA_rescue
0	1	90000	140000			NA_to_NA	NA_to_NA	NA_to_NA	NA_to_NA
1	1	710000	810000			NA_to_NA	NA_to_NA	NA_to_NA	NA_to_NA	0.842127	1.1615	0.958931	0.71833	0.377916	0.183771
2	1	3840000	3900000	-0.320791	-0.0395106	B_to_B	B_to_B	A_to_B	A_to_B	0.626135	0.0779172	0.0780767	0.4954	1.22272	-0.131588
3	1	6780000	6970000	0.657497	0.498292	A_to_A	A_to_A	A_to_A	A_to_A	1.07932	0.267825	0.756569	0.726275	0.885404	0.531674
4	1	7700000	7780000	0.526351	0.430901	A_to_A	A_to_A	A_to_A	A_to_A	0.303725	-0.394917	0.00468112	0.957264	1.2786	0.903052
5	1	7940000	8020000	0.66069	0.526415	A_to_A	A_to_A	A_to_A	A_to_A	1.4836	0.857387	1.17134	0.514758	0.845606	-0.261035
6	1	8340000	8790000	0.683314	0.592015	A_to_A	A_to_A	A_to_A	A_to_A	1.28231	0.832	1.3654	0.522375	0.817125	0.318628
7	1	11050000	11310000	0.719496	0.635715	A_to_A	A_to_A	A_to_A	A_to_A	1.0633	0.440017	0.716319	0.359725	0.694671	-0.0148224
8	1	12230000	12480000	-0.172065	0.0651547	B_to_A	B_to_B	A_to_A	A_to_A	0.944662	0.447908	0.857263	0.622506	0.683354	0.409852
9	1	14910000	15260000	-0.19459	-0.203813	B_to_B	B_to_B	A_to_B	B_to_B	0.606718	-0.980079	-0.304919	0.419823	1.11089	0.346874
10	1	16590000	16630000			NA_to_NA	NA_to_NA	NA_to_NA	NA_to_NA	0.640826	0.556444	0.583471	0.557071	0.551776	-0.242476
11	1	17730000	17910000	0.0588825	-0.0584645	A_to_B	A_to_B	A_to_A	B_to_B	-0.0181453	-1.25329	-1.02939	0.496998	0.766312	0.498521
12	1	18550000	18740000	0.153771	0.08913	A_to_A	A_to_B	A_to_A	A_to_A	0.193785	-1.78422	-1.24073	0.417683	0.979088	0.476079
13	1	19070000	19250000	0.618333	0.500855	A_to_A	A_to_A	A_to_A	A_to_A	1.40664	0.502394	1.02116	0.57206	0.741807	0.35135
14	1	19700000	19770000	0.621779	0.438593	A_to_A	A_to_A	A_to_A	A_to_A	0.643365	0.0142997	0.226016	0.487789	0.780403	-0.178362
15	1	20470000	20500000	0.322168	0.587579	A_to_A	A_to_A	A_to_A	A_to_A	1.06205	-0.161892	0.209053	0.44914	0.925614	-0.0291631
16	1	20730000	21150000	0.584711	0.587753	A_to_A	A_to_A	A_to_A	A_to_A	1.51069	1.57185	1.85884	0.629791	0.784331	0.353497
17	1	22410000	22830000	0.575047	0.558247	A_to_A	A_to_A	A_to_A	A_to_A	0.608985	-0.291282	0.0676841	0.646337	0.897968	0.377274
18	1	24370000	24510000	0.504762	0.488969	A_to_A	A_to_A	A_to_A	A_to_A	0.523783	0.0074302	0.209161	0.760804	0.703886	0.307925
19	1	24640000	24680000	0.594075	0.663091	A_to_A	A_to_A	A_to_A	A_to_A	1.75285	1.30897	1.68294	0.534272	0.80556	-0.120893
20	1	24740000	24870000	0.622657	0.55544	A_to_A	A_to_A	A_to_A	A_to_A	1.26679	0.778953	1.07447	0.735243	0.904964	0.265595
21	1	25000000	25060000	0.505332	0.424871	A_to_A	A_to_A	A_to_A	A_to_A	0.981664	-0.529705	-0.035277	0.532118	0.851054	0.0855239
22	1	25200000	25250000	0.622571	0.684549	A_to_A	A_to_A	A_to_A	A_to_A	1.30843	0.293084	0.776919	0.711296	1.05519	0.262281
23	1	25300000	25360000	0.580411	0.680332	A_to_A	A_to_A	A_to_A	A_to_A	0.684224	0.4243	0.413272	0.703404	0.875159	0.229578
24	1	25430000	25500000	0.636358	0.575761	A_to_A	A_to_A	A_to_A	A_to_A	0.801935	0.813667	0.816103	0.916713	0.948684	0.519912
25	1	27960000	28080000	0.751414	0.608964	A_to_A	A_to_A	A_to_A	A_to_A	1.26372	1.34465	1.57556	0.497878	0.432894	-0.308608
26	1	28880000	29070000	0.491872	0.484423	A_to_A	A_to_A	A_to_A	A_to_A	0.899466	1.13919	1.04916	0.369645	0.647375	-0.134929
27	1	30840000	31060000	0.509712	0.628898	A_to_A	A_to_A	A_to_A	A_to_A	1.54545	1.19108	1.47689	0.452829	0.502501	-0.308073
28	1	31250000	31350000	0.637741	0.50156	A_to_A	A_to_A	A_to_A	A_to_A	1.10322	1.02397	1.20026	0.667654	0.558529	-0.0276063
29	1	33120000	33180000	-0.01984	0.170867	B_to_A	B_to_A	A_to_A	A_to_A	0.550857	-0.63851	-0.0492615	0.42529	0.580754	-0.022153
30	1	33250000	33390000	-0.232418	0.228124	B_to_A	B_to_A	A_to_A	A_to_A	0.553197	-0.253373	-0.00325743	0.670127	0.939797	0.497796
31	1	33480000	33500000	-1.09134	-0.443349	B_to_B	B_to_B	B_to_B	B_to_B	0.343363	-0.183369	-0.0135353	0.412764	0.383856	0.594772
32	1	34960000	35040000	-0.463933	0.0073489	B_to_A	B_to_B	A_to_A	A_to_B	0.61319	-0.199496	0.228807	0.443692	0.900705	0.63477
33	1	35080000	35110000	-0.226705	0.0575104	B_to_A	B_to_B	A_to_A	A_to_A	0.88902	-0.189209	0.524885	0.682757	1.14716	0.457131
34	1	35160000	35190000	0.300497	0.139733	A_to_A	A_to_A	A_to_A	A_to_A	1.8315	1.83041	1.76788	0.824715	1.01045	0.34801
35	1	35260000	35640000	0.427568	0.451734	A_to_A	A_to_A	A_to_A	A_to_A	1.22038	1.19614	1.33505	0.588739	0.744699	0.291107
36	1	35700000	35760000	0.613399	0.476865	A_to_A	A_to_A	A_to_A	A_to_A	1.18814	0.729075	1.05711	0.448306	0.634542	-0.38612
37	1	35910000	36040000	0.576589	0.604102	A_to_A	A_to_A	A_to_A	A_to_A	0.775877	1.31665	1.207	0.66523	0.624985	-0.129761
38	1	37680000	37740000	0.0938935	0.275779	A_to_A	A_to_A	A_to_A	A_to_A	1.02968	0.293944	0.546039	0.472432	0.943246	0.0439941
39	1	38830000	38880000	0.0321641	0.269712	A_to_A	B_to_A	A_to_A	A_to_A	0.902032	0.144238	0.561991	0.742885	0.757136	0.392363
40	1	39110000	39570000	0.571755	0.631288	A_to_A	A_to_A	A_to_A	A_to_A	1.25238	1.00507	1.30003	0.484183	0.685428	0.165612
41	1	40030000	40090000	0.760188	0.616443	A_to_A	A_to_A	A_to_A	A_to_A	1.12775	0.0564465	0.814743	0.63649	0.76296	0.325178
42	1	40160000	40230000	0.674692	0.812124	A_to_A	A_to_A	A_to_A	A_to_A	1.00574	1.67144	1.45177	0.935602	0.931833	0.407689
43	1	40370000	40450000	0.532253	0.536245	A_to_A	A_to_A	A_to_A	A_to_A	0.52288	-0.0289138	0.574791	0.50766	0.444166	0.389438
44	1	40650000	40820000	0.772245	0.733597	A_to_A	A_to_A	A_to_A	A_to_A	0.805864	0.184804	0.466688	0.486087	0.738387	0.167815
45	1	41080000	41240000	0.56156	0.495035	A_to_A	A_to_A	A_to_A	A_to_A	0.727024	1.18563	1.4065	1.02899	0.847564	1.01245
47	1	42140000	42340000	0.323337	0.422921	A_to_A	A_to_A	A_to_A	A_to_A	1.05968	0.696322	1.10938	0.985393	0.893346	1.11124
48	1	42430000	42460000	0.0672815	0.216404	A_to_A	A_to_A	A_to_A	A_to_A	0.4157	-0.316146	0.12779	0.860464	1.04489	1.01765
49	1	42650000	42820000	0.510633	0.563649	A_to_A	A_to_A	A_to_A	A_to_A	1.09501	0.565672	0.869583	0.877171	0.974512	0.632484
50	1	42920000	42990000	0.630021	0.556347	A_to_A	A_to_A	A_to_A	A_to_A	1.31909	-0.370317	0.383967	0.679289	1.28672	0.645437
51	1	43220000	43270000	0.602396	0.473744	A_to_A	A_to_A	A_to_A	A_to_A	0.17057	-0.972957	-0.398515	0.575089	1.06902	0.653587
52	1	43340000	43410000	0.730779	0.628632	A_to_A	A_to_A	A_to_A	A_to_A	1.08094	-0.0506355	0.61812	0.860091	1.06922	0.653328
53	1	43530000	43580000	0.652928	0.587599	A_to_A	A_to_A	A_to_A	A_to_A	0.494879	-0.394323	-0.0862613	0.345376	0.760364	-0.337443
54	1	43640000	43900000	0.751302	0.636927	A_to_A	A_to_A	A_to_A	A_to_A	1.0395	0.581306	0.854949	0.374422	0.755371	0.104365
55	1	44220000	44340000	0.808067	0.632466	A_to_A	A_to_A	A_to_A	A_to_A	1.07298	0.0019739	0.646146	0.503458	0.46139	0.0825784
56	1	45090000	45180000	0.75995	0.688032	A_to_A	A_to_A	A_to_A	A_to_A	0.606228	0.526813	0.855942	0.780749	0.749873	0.39015
57	1	45800000	46130000	0.799976	0.681398	A_to_A	A_to_A	A_to_A	A_to_A	1.26276	1.21786	1.52358	0.507164	0.464754	-0.148044
58	1	46570000	46710000	-0.0353981	0.33831	B_to_A	A_to_A	A_to_A	A_to_A	0.608852	0.602358	0.710856	0.891729	0.603203	0.485124
59	1	47240000	47310000	0.283315	0.480895	A_to_A	A_to_A	A_to_A	A_to_A	1.70753	1.79146	1.7005	0.664609	0.869592	0.289361
60	1	47340000	47470000	0.117392	0.0803869	A_to_A	A_to_A	A_to_A	A_to_A	1.07868	0.176057	0.517543	0.589133	1.0258	0.392976
61	1	47500000	47720000	-0.400218	-0.757224	B_to_B	B_to_B	B_to_B	B_to_B	0.0828464	-1.27619	-1.00815	0.607013	0.560217	0.569835
62	1	51230000	51490000	0.425311	0.38599	A_to_A	A_to_A	A_to_A	A_to_A	0.78087	0.868898	1.01322	0.565531	0.650753	0.15195
63	1	51630000	51870000	0.574036	0.641417	A_to_A	A_to_A	A_to_A	A_to_A	1.53133	1.44095	1.86482	0.837879	0.573766	0.509305
64	1	52140000	52550000	0.790069	0.666433	A_to_A	A_to_A	A_to_A	A_to_A	1.12538	0.844233	1.17199	0.658075	0.882569	0.388391
65	1	52850000	53050000	0.763552	0.694447	A_to_A	A_to_A	A_to_A	A_to_A	0.852076	0.543147	0.792335	0.607553	0.917248	0.318952
66	1	53540000	53580000	0.958447	0.69259	A_to_A	A_to_A	A_to_A	A_to_A	0.950136	-0.263534	0.210169	0.668617	0.815448	0.468638
67	1	53760000	53820000	0.809081	0.819735	A_to_A	A_to_A	A_to_A	A_to_A	1.65591	1.44548	1.7042	0.957718	0.800635	0.423258
68	1	53880000	53960000	1.01683	0.905683	A_to_A	A_to_A	A_to_A	A_to_A	0.899342	1.20794	0.962361	0.550799	0.485117	-0.176887
69	1	54180000	54400000	0.766431	0.590396	A_to_A	A_to_A	A_to_A	A_to_A	0.988455	-0.591326	0.119739	0.442525	1.00336	0.225314
70	1	54540000	54600000	0.547473	0.551592	A_to_A	A_to_A	A_to_A	A_to_A	0.731326	-1.19035	-0.265594	0.396385	0.994946	0.252532
71	1	54720000	54750000	0.816716	0.473015	A_to_A	A_to_A	A_to_A	A_to_A	0.768044	0.158046	0.382609	0.705255	0.772878	0.622733
72	1	55040000	55210000	0.46503	0.409013	A_to_A	A_to_A	A_to_A	A_to_A	1.12193	1.11136	1.42293	0.889056	0.857401	0.923238
74	1	56130000	56190000	-0.0737862	-0.716961	B_to_B	B_to_B	B_to_B	B_to_A	0.422991	-0.753362	0.00279906	0.898271	0.958124	1.46965
75	1	56470000	56580000	-0.168505	-0.49624	B_to_B	B_to_B	B_to_B	B_to_A	0.450172	-0.43069	0.331396	0.599712	0.519029	0.834088
76	1	56630000	56720000	-0.160604	0.0409849	B_to_A	B_to_A	A_to_A	A_to_A	1.22187	1.90768	2.07986	1.44152	1.2047	1.75681
77	1	58870000	58900000	-0.483323	-0.725149	B_to_B	B_to_B	B_to_B	B_to_B	1.23661	-1.254	0.0448727	1.22827	1.0774	1.47705
80	1	61090000	61460000	0.0271246	0.178939	A_to_A	A_to_A	A_to_A	A_to_A	1.22651	0.773642	1.37949	0.695779	0.484327	0.736538
81	1	61670000	62180000	0.102615	0.284509	A_to_A	A_to_A	A_to_A	A_to_A	0.904027	0.702909	0.989794	0.523997	0.690122	0.480145
82	1	62230000	62280000	0.548952	0.315543	A_to_A	A_to_A	A_to_A	A_to_A	0.944841	-0.91115	-0.278193	0.771327	1.1963	0.896595
83	1	62780000	62870000	0.0147929	0.0775551	A_to_A	B_to_B	A_to_B	A_to_A	0.560519	1.06082	1.2231	1.21566	1.03785	1.42523
84	1	63350000	63640000	0.431254	0.265288	A_to_A	A_to_A	A_to_A	A_to_A	0.677619	0.638954	0.889379	0.810665	0.692822	0.947748
86	1	64470000	64590000	0.508613	0.428489	A_to_A	A_to_A	A_to_A	A_to_A	0.972129	0.344544	1.0868	0.815338	0.533348	1.1955
87	1	64740000	64960000	0.543167	0.545502	A_to_A	A_to_A	A_to_A	A_to_A	1.09754	0.801664	1.21592	0.777188	0.711628	0.75887
88	1	65150000	65440000	0.0981818	0.291679	A_to_A	B_to_A	A_to_A	A_to_A	0.870115	0.340976	0.803583	0.860537	0.813673	0.956081
89	1	66870000	67050000	0.0360132	0.199853	A_to_A	B_to_A	A_to_A	A_to_A	0.696492	0.697442	1.17981	0.708171	1.1216	1.38366
90	1	67130000	67160000	-0.157215	-0.2524	B_to_B	B_to_B	B_to_B	B_to_A	-0.247147	-0.364466	-0.230529	0.716548	0.972365	1.08355
91	1	67330000	67420000	0.261405	0.371757	A_to_A	A_to_A	A_to_A	A_to_A	1.19881	0.703466	1.12936	1.06691	1.17425	1.00826
92	1	67760000	67830000	0.0796531	0.218091	A_to_A	B_to_A	A_to_A	A_to_A	1.13655	0.176478	0.903417	0.933188	0.548874	0.786468
93	1	68110000	68230000	0.0686993	0.0230599	A_to_A	A_to_A	A_to_B	A_to_A	1.6268	0.44578	1.28692	1.08003	0.967207	1.33015
95	1	70130000	70340000	0.0605282	0.266373	A_to_A	B_to_A	A_to_A	A_to_A	1.29475	1.76049	1.87465	0.821614	0.987401	0.900435
96	1	70410000	70440000	0.0740798	0.243347	A_to_A	A_to_A	A_to_A	A_to_A	1.81335	1.61566	1.56067	0.943168	0.934525	1.00023
97	1	75700000	75850000	-0.511968	-0.282232	B_to_B	B_to_B	B_to_B	B_to_B	0.760216	0.314994	0.616462	1.07689	1.15862	1.38035
98	1	77560000	77750000	0.302776	0.438557	A_to_A	A_to_A	A_to_A	A_to_A	1.55955	1.86382	1.92354	0.683617	0.881657	0.57643
99	1	77790000	77860000	0.347107	0.595395	A_to_A	A_to_A	A_to_A	A_to_A	1.36142	1.78022	1.62432	0.580467	0.808372	0.361909
100	1	77910000	78040000	0.252891	0.33986	A_to_A	A_to_A	A_to_A	A_to_A	1.51817	1.68012	1.86256	0.822148	0.82188	0.717384
107	1	84070000	84270000	-0.227189	-0.00447385	B_to_B	B_to_A	A_to_A	A_to_A	0.669743	1.37105	1.44666	1.1744	0.735672	1.56046
108	1	84470000	84690000	0.154737	0.240891	A_to_A	A_to_A	A_to_A	A_to_A	0.677392	0.584451	0.789025	1.25833	1.11836	1.53581
109	1	84920000	84990000	0.267736	0.216828	A_to_A	A_to_A	A_to_A	A_to_A	0.782016	0.204075	0.631333	0.919127	0.787506	0.811652
110	1	85310000	85490000	0.299901	0.474565	A_to_A	A_to_A	A_to_A	A_to_A	1.09008	1.20686	1.43805	0.814353	0.296881	0.788299
111	1	85540000	85580000	0.400487	0.663863	A_to_A	A_to_A	A_to_A	A_to_A	1.54015	1.3553	1.55382	0.751773	0.609168	0.762329
112	1	85640000	85720000	0.165968	0.142371	A_to_A	A_to_A	A_to_A	A_to_A	0.652889	1.2263	1.20781	1.15449	1.12699	1.33272
114	1	86690000	86750000	-0.352204	-0.2021	B_to_B	B_to_B	B_to_B	B_to_B	0.63195	0.906142	1.20085	1.10496	0.742331	1.1843
115	1	86820000	87110000	0.0427453	0.136599	A_to_A	B_to_B	A_to_A	A_to_A	0.781581	0.95102	1.24798	0.658001	0.701351	0.827526
116	1	88680000	88890000	0.0889497	0.136438	A_to_A	B_to_A	A_to_A	A_to_A	1.04474	1.18921	1.43596	0.95315	0.942761	1.11139
117	1	88930000	89000000	-0.205912	-0.118758	B_to_B	B_to_B	B_to_B	B_to_B	0.583157	0.656656	0.726667	0.939227	1.16601	1.3653
118	1	89580000	89700000	-0.329777	-0.0365717	B_to_B	B_to_B	A_to_A	B_to_B	0.398538	0.196174	0.624572	0.585068	0.916119	0.990583
119	1	89820000	89910000	0.438207	0.49668	A_to_A	A_to_A	A_to_A	A_to_A	1.45022	0.840092	1.49031	1.20789	0.919664	1.18534
120	1	90000000	90040000	-0.169714	-0.0401171	B_to_B	B_to_B	A_to_A	B_to_A	1.4827	1.71728	1.84537	1.23803	0.976028	1.25732
122	1	91500000	91540000	0.184835	0.261229	A_to_A	A_to_A	A_to_A	A_to_A	0.896586	0.325167	0.664556	1.25878	0.900138	1.33681
123	1	91700000	91860000	0.593438	0.602055	A_to_A	A_to_A	A_to_A	A_to_A	1.53604	0.418442	1.20644	0.681417	0.66515	0.691969
124	1	92240000	92400000	0.398692	0.450019	A_to_A	A_to_A	A_to_A	A_to_A	0.733687	0.463532	0.844328	1.01984	0.731368	1.02166
125	1	92550000	92770000	0.53203	0.579875	A_to_A	A_to_A	A_to_A	A_to_A	0.80085	1.12811	1.2837	0.750114	0.758835	0.62653
126	1	93070000	93280000	0.895548	0.728569	A_to_A	A_to_A	A_to_A	A_to_A	0.968297	1.2305	1.38654	0.93133	0.786249	0.65463
127	1	93330000	93380000	0.730527	0.882792	A_to_A	A_to_A	A_to_A	A_to_A	1.01759	1.66186	1.59819	0.911802	0.578305	0.38213
128	1	93440000	93670000	0.928903	0.853626	A_to_A	A_to_A	A_to_A	A_to_A	1.31839	1.02964	1.50993	0.596572	0.626057	0.355997
129	1	93860000	93910000	0.710685	0.634062	A_to_A	A_to_A	A_to_A	A_to_A	1.44076	1.55518	1.72636	0.884121	0.750694	0.26522
130	1	94150000	94240000	0.791607	0.652149	A_to_A	A_to_A	A_to_A	A_to_A	0.974704	1.64504	1.59641	0.803605	0.661451	0.785673
131	1	94420000	94540000	0.525701	0.50755	A_to_A	A_to_A	A_to_A	A_to_A	1.34902	1.31329	1.70055	0.957531	0.702842	0.97351
132	1	95130000	95250000	-0.171256	-0.194475	B_to_B	B_to_B	B_to_B	B_to_B	0.444875	0.115993	0.363787	0.67355	0.545282	0.802346
135	1	99840000	99880000	-0.049178	0.154096	B_to_A	B_to_A	A_to_A	A_to_A	0.610409	0.950993	0.945192	1.15354	0.982289	1.34094
136	1	99970000	100150000	0.331638	0.388927	A_to_A	A_to_A	A_to_A	A_to_A	1.1676	1.46879	1.64682	0.976029	0.956214	0.839097
137	1	100180000	100240000	0.114624	0.15242	A_to_A	A_to_A	A_to_A	A_to_A	0.83993	1.41892	1.23541	1.13571	0.978999	0.868795
139	1	101230000	101290000	-0.215425	-0.193713	B_to_B	B_to_B	B_to_B	B_to_B	0.544987	-0.852525	-0.029501	0.842236	1.02818	1.16982
141	1	107570000	107680000	-0.0150713	0.000244905	B_to_A	B_to_B	A_to_A	B_to_B	1.18796	0.513292	1.32363	1.2361	0.885861	1.75074
144	1	108560000	108630000	0.404267	0.355488	A_to_A	A_to_A	A_to_A	A_to_A	1.05764	1.07104	1.32433	1.0496	0.565983	0.843667
145	1	108750000	108800000	0.617399	0.547899	A_to_A	A_to_A	A_to_A	A_to_A	0.790872	2.11918	1.67863	0.870818	0.561239	0.446303
146	1	108880000	109020000	0.822408	0.608317	A_to_A	A_to_A	A_to_A	A_to_A	1.08392	1.62284	1.43584	0.537232	0.621506	-0.13496
147	1	109330000	109420000	0.809441	0.740804	A_to_A	A_to_A	A_to_A	A_to_A	0.913425	1.22512	1.22837	0.682766	0.528247	0.0585474
148	1	109550000	109630000	0.915533	0.845133	A_to_A	A_to_A	A_to_A	A_to_A	1.08495	1.38146	1.43658	0.486769	0.427751	-0.0577635
149	1	109990000	110060000	0.872587	0.705622	A_to_A	A_to_A	A_to_A	A_to_A	1.50928	0.665148	1.13428	0.529187	0.612382	0.174622
150	1	110320000	110410000	0.716208	0.839098	A_to_A	A_to_A	A_to_A	A_to_A	1.35418	0.696763	1.1517	1.00411	1.01897	0.724432
151	1	111080000	111220000	0.163505	0.372892	A_to_A	A_to_A	A_to_A	A_to_A	0.588238	0.011455	0.609234	0.838133	1.05117	1.33469
152	1	111430000	111470000	0.201158	0.481231	A_to_A	A_to_A	A_to_A	A_to_A	0.978444	0.738929	0.96857	1.255	1.02231	1.53486
153	1	111620000	111770000	0.34551	0.478063	A_to_A	A_to_A	A_to_A	A_to_A	1.00803	0.571411	0.912339	1.03274	1.13157	1.21063
154	1	112390000	112460000	0.476504	0.587194	A_to_A	A_to_A	A_to_A	A_to_A	0.998343	0.825965	1.04346	1.06263	0.906099	0.743852
155	1	112500000	112700000	0.660867	0.679149	A_to_A	A_to_A	A_to_A	A_to_A	1.04663	0.983988	1.22617	0.747138	0.839853	0.44325
156	1	112890000	113030000	0.861187	0.836911	A_to_A	A_to_A	A_to_A	A_to_A	1.23747	0.819341	1.14039	0.641214	1.06541	0.30388
157	1	113060000	113130000	0.600775	0.501363	A_to_A	A_to_A	A_to_A	A_to_A	1.10148	0.8932	1.22251	0.664277	1.09442	0.461939
158	1	113890000	113970000	0.425892	0.423706	A_to_A	A_to_A	A_to_A	A_to_A	1.04757	0.979528	1.11313	0.918057	0.967992	0.796056
159	1	114370000	114500000	0.431476	0.483284	A_to_A	A_to_A	A_to_A	A_to_A	1.51677	1.79592	1.93888	1.04849	0.956455	1.0293
160	1	114640000	114770000	0.211209	0.308549	A_to_A	A_to_A	A_to_A	A_to_A	0.858138	0.347988	0.790526	1.16326	1.03637	1.20055
162	1	115960000	116310000	0.136704	-0.0453649	A_to_B	A_to_B	A_to_A	A_to_A	0.17109	-0.686654	-0.186035	0.779822	0.566987	0.934894
163	1	116370000	116410000	0.267012	0.171316	A_to_A	A_to_A	A_to_A	A_to_A	1.27315	-0.424385	0.688541	1.09226	1.22533	1.20656
164	1	116480000	116690000	0.39051	0.254773	A_to_A	A_to_A	A_to_A	A_to_A	0.495619	-0.470509	0.204519	0.726946	0.945235	0.910604
165	1	116910000	117120000	0.368132	0.308941	A_to_A	A_to_A	A_to_A	A_to_A	0.599277	-0.492011	0.190414	0.734457	0.912225	1.04783
166	1	117260000	117310000	0.0519287	-0.0547916	A_to_B	A_to_A	A_to_A	A_to_A	-0.206854	-0.311195	-0.359376	0.990345	0.805517	1.23441
167	1	117600000	117700000	0.278774	0.267706	A_to_A	A_to_A	A_to_A	A_to_A	0.398034	-0.602782	-0.113497	0.941892	1.04206	1.21968
168	1	119600000	119740000	0.121627	0.0896222	A_to_A	A_to_A	A_to_A	A_to_A	0.473864	-0.870406	-0.402337	0.898787	0.925404	1.08703
169	1	119890000	120060000	0.427722	0.400011	A_to_A	A_to_A	A_to_A	A_to_A	0.98559	0.505237	0.956622	1.011	0.590294	1.1048
170	1	120320000	120350000			NA_to_NA	NA_to_NA	NA_to_NA	NA_to_NA	1.59626	1.11281	1.61503	1.1129	0.837789	1.18478
171	1	120410000	120460000			NA_to_NA	NA_to_NA	NA_to_NA	NA_to_NA	0.81212	-0.0355684	0.39851	0.675846	0.712563	0.787088
172	1	120520000	120560000			NA_to_NA	NA_to_NA	NA_to_NA	NA_to_NA	0.731031	0.655842	1.02393	1.14698	1.03941	1.34199
173	1	120720000	120840000			NA_to_NA	NA_to_NA	NA_to_NA	NA_to_NA	1.10654	0.598814	1.11377	1.1055	0.655179	1.26376
174	1	120900000	120940000			NA_to_NA	NA_to_NA	NA_to_NA	NA_to_NA	1.28496	1.04051	1.4507	1.06044	0.913906	1.23845
175	1	121150000	121420000			NA_to_NA	NA_to_NA	NA_to_NA	NA_to_NA	0.816343	0.0257984	0.643902	0.700461	0.774186	0.867222
176	1	143970000	144070000			NA_to_NA	NA_to_NA	NA_to_NA	NA_to_NA	0.84737	-0.0977615	0.6156	0.657922	0.904332	0.834405
177	1	144410000	144560000			NA_to_NA	NA_to_NA	NA_to_NA	NA_to_NA	0.345783	-0.80214	-0.121917	0.467961	0.789031	0.496866
178	1	144850000	145110000			NA_to_NA	NA_to_NA	NA_to_NA	NA_to_NA	0.763208	0.0659122	0.570245	0.475906	0.756613	0.606644
179	1	145150000	145220000			NA_to_NA	NA_to_NA	NA_to_NA	NA_to_NA	0.810188	0.516996	0.811814	0.73817	0.809009	0.524303
180	1	145380000	145430000			NA_to_NA	NA_to_NA	NA_to_NA	NA_to_NA	0.437253	-0.0252342	0.177235	0.730908	0.755907	0.676753
181	1	145610000	145660000			NA_to_NA	NA_to_NA	NA_to_NA	NA_to_NA	0.725868	1.31247	1.34504	1.14958	0.542291	0.899799
182	1	145720000	145840000			NA_to_NA	NA_to_NA	NA_to_NA	NA_to_NA	1.42736	1.22607	1.45956	0.641149	0.806699	0.0410292
183	1	146110000	146220000			NA_to_NA	NA_to_NA	NA_to_NA	NA_to_NA	1.08506	0.613185	1.07338	1.02167	0.661046	0.881518
184	1	146670000	146710000			NA_to_NA	NA_to_NA	NA_to_NA	NA_to_NA	0.98896	-0.649642	0.0937725	1.01897	0.901412	1.27291
186	1	147490000	147650000			NA_to_NA	NA_to_NA	NA_to_NA	NA_to_NA	0.410209	-0.185505	0.161094	0.821844	0.996402	1.24384
187	1	147920000	147990000			NA_to_NA	NA_to_NA	NA_to_NA	NA_to_NA	0.806277	0.880027	1.02312	1.1708	1.06224	1.2881
188	1	148100000	148150000			NA_to_NA	NA_to_NA	NA_to_NA	NA_to_NA	0.478738	-0.399621	0.122493	0.716323	0.732621	0.651989
189	1	148250000	148280000			NA_to_NA	NA_to_NA	NA_to_NA	NA_to_NA	1.09283	0.235555	0.759196	0.799774	0.654879	0.615279
190	1	148390000	148450000			NA_to_NA	NA_to_NA	NA_to_NA	NA_to_NA	1.20708	0.945364	1.24741	1.08888	0.831538	1.03695
191	1	148560000	148670000			NA_to_NA	NA_to_NA	NA_to_NA	NA_to_NA	1.09644	0.440883	1.11329	1.01486	0.665458	1.01632
192	1	148870000	148950000			NA_to_NA	NA_to_NA	NA_to_NA	NA_to_NA	0.694166	0.484918	0.674546	1.03626	0.768584	0.900512
193	1	149050000	149090000			NA_to_NA	NA_to_NA	NA_to_NA	NA_to_NA	0.692156	0.256783	0.473828	0.767917	0.120014	0.571798
194	1	149390000	149550000			NA_to_NA	NA_to_NA	NA_to_NA	NA_to_NA	0.989633	0.467213	0.850076	1.03079	0.59281	1.19051
195	1	149600000	149670000			NA_to_NA	NA_to_NA	NA_to_NA	NA_to_NA	0.874206	0.398214	0.872065	1.04549	1.04138	1.25586
196	1	149940000	150010000	1.25565	1.05041	A_to_A	A_to_A	A_to_A	A_to_A	1.2717	0.979233	1.26602	0.805524	0.817507	0.756852
197	1	150050000	150140000	1.21169	0.828488	A_to_A	A_to_A	A_to_A	A_to_A	0.763908	1.24664	1.31165	0.816069	0.586437	0.331153
198	1	150800000	150850000	0.947763	0.752313	A_to_A	A_to_A	A_to_A	A_to_A	1.07189	1.02979	1.27951	0.590919	0.68379	-0.157673
199	1	151630000	151690000	0.738088	0.790202	A_to_A	A_to_A	A_to_A	A_to_A	1.19553	1.83354	1.66551	0.50001	0.437924	-0.209696
200	1	154520000	154620000	0.939322	0.801387	A_to_A	A_to_A	A_to_A	A_to_A	1.04527	0.144303	0.598955	0.685616	0.714556	0.0164947
201	1	156990000	157040000	-0.0930009	0.513385	B_to_A	B_to_A	A_to_A	A_to_A	0.590079	0.403688	0.665603	0.918133	0.658596	0.4357
202	1	157990000	158100000	0.0116829	-0.0707859	A_to_B	A_to_B	B_to_B	B_to_B	1.1422	-1.58775	-0.179805	0.653654	0.770852	0.750768
203	1	159850000	159940000	-0.124465	-0.213532	B_to_B	A_to_B	B_to_A	A_to_A	0.869718	-0.647719	0.0867391	0.822293	1.15647	0.925876
204	1	160010000	160120000	-0.0508762	0.0953242	B_to_A	A_to_A	A_to_A	A_to_A	0.307911	-0.367404	-0.0121133	0.778559	0.766578	0.644658
205	1	160200000	160250000	0.284164	0.520567	A_to_A	A_to_A	A_to_A	A_to_A	1.64212	1.15402	1.48933	0.790332	0.494946	0.505878
206	1	160290000	160370000	0.053341	0.321047	A_to_A	A_to_A	A_to_A	A_to_A	0.910044	0.834731	0.868068	0.865903	0.778722	0.687763
207	1	160980000	161040000	-0.0352571	0.332286	B_to_A	A_to_A	A_to_A	A_to_A	0.897947	0.291731	0.456548	0.637982	1.07467	0.0705794
208	1	161100000	161150000	0.595986	0.691451	A_to_A	A_to_A	A_to_A	A_to_A	1.20951	0.984901	1.1969	0.58862	0.640498	-0.248587
209	1	161300000	161390000	0.951594	0.829197	A_to_A	A_to_A	A_to_A	A_to_A	0.78776	1.02585	0.846286	0.481183	0.597415	-0.442258
210	1	161500000	161610000	0.846126	0.648515	A_to_A	A_to_A	A_to_A	A_to_A	0.394088	-0.581674	-0.107183	0.966337	1.12321	1.01627
211	1	161720000	161900000	0.609333	0.519109	A_to_A	A_to_A	A_to_A	A_to_A	0.85943	1.06687	1.28125	1.00551	0.711607	1.10855
212	1	162070000	162310000	0.33815	0.456478	A_to_A	A_to_A	A_to_A	A_to_A	0.66748	0.265656	0.563338	0.827712	0.474076	0.780322
213	1	162500000	162530000	0.309701	0.554772	A_to_A	A_to_A	A_to_A	A_to_A	0.883478	1.73924	1.63213	0.853067	0.683615	0.620899
214	1	162640000	162800000	0.187997	0.432064	A_to_A	A_to_A	A_to_A	A_to_A	1.29752	0.741315	0.96958	0.806831	0.491023	0.812314
215	1	165620000	165770000	0.00597242	0.00574781	A_to_A	B_to_B	B_to_B	B_to_B	1.05399	0.564947	0.763137	1.09528	1.14323	1.19295
216	1	165820000	165920000	-0.150166	-0.129402	B_to_B	B_to_B	A_to_B	B_to_B	1.38972	0.100094	1.06642	0.779286	0.850547	0.771465
217	1	167090000	167160000	-0.329494	-0.370822	B_to_B	B_to_B	B_to_B	B_to_B	0.314706	-0.615727	-0.0749409	0.921706	1.04851	1.38471
218	1	167530000	167560000	0.175257	-0.131136	A_to_B	A_to_B	B_to_A	A_to_A	0.854182	-1.01856	-0.293575	0.916802	0.845879	0.910621
219	1	167710000	167820000	0.565163	0.420316	A_to_A	A_to_A	A_to_A	A_to_A	0.894619	0.429759	0.814912	0.975085	1.16252	0.946538
220	1	167920000	168080000	0.636103	0.540312	A_to_A	A_to_A	A_to_A	A_to_A	1.135	1.1543	1.60264	1.0983	0.858179	1.06865
221	1	168110000	168140000	0.726189	0.483345	A_to_A	A_to_A	A_to_A	A_to_A	0.444125	-0.314018	0.32841	0.6721	0.78376	0.348638
222	1	168180000	168280000	0.66628	0.561867	A_to_A	A_to_A	A_to_A	A_to_A	0.970709	0.941807	1.00317	0.890169	0.705323	0.636607
223	1	169790000	169890000	-0.152466	-0.425616	B_to_B	B_to_B	B_to_B	B_to_B	0.683587	-0.309316	0.370423	1.07888	0.895748	1.20972
226	1	171460000	171600000	-0.141942	-0.255027	B_to_B	A_to_B	B_to_B	B_to_B	0.90927	0.132382	0.836184	1.05844	0.92671	0.963594
227	1	171690000	171750000	-0.314943	-0.299115	B_to_B	B_to_B	B_to_B	B_to_B	0.335333	0.108078	0.493689	1.02267	0.972199	1.26407
228	1	171860000	171920000	-0.328889	-0.56744	B_to_B	B_to_B	B_to_B	B_to_B	0.32401	0.250503	0.290016	0.902626	0.727297	1.04466
229	1	172890000	172930000	-0.800003	-0.942813	B_to_B	B_to_B	B_to_B	B_to_B	1.0127	0.477124	1.36942	1.64016	0.902954	2.37376
230	1	173390000	173500000	-0.335548	-0.261128	B_to_B	B_to_B	B_to_B	B_to_A	0.884772	-0.14323	0.354901	0.8492	0.810099	1.18309
231	1	173700000	173860000	-0.0355309	0.0810011	B_to_A	A_to_A	A_to_A	A_to_A	0.969619	0.767087	1.07753	0.648102	0.716357	0.558567
232	1	173930000	174020000	0.135026	0.262599	A_to_A	A_to_A	A_to_A	A_to_A	1.09044	1.15415	1.41927	1.01697	1.30901	0.926616
233	1	174140000	174290000	-0.14951	-0.0374726	B_to_B	B_to_B	B_to_B	B_to_B	0.640194	0.704468	0.749959	0.926042	0.918143	0.817013
235	1	179020000	179220000	0.401007	0.517485	A_to_A	A_to_A	A_to_A	A_to_A	1.23169	0.457768	0.952497	0.880821	1.171	0.837256
236	1	179290000	179360000	0.160738	0.428321	A_to_A	B_to_A	A_to_A	A_to_A	1.28733	0.825749	0.98435	0.836877	1.07262	0.79242
237	1	179830000	179910000	0.289772	0.573501	A_to_A	A_to_A	A_to_A	A_to_A	1.05844	1.63563	1.39994	0.819356	0.654728	0.266379
238	1	179960000	180110000	0.505346	0.847427	A_to_A	A_to_A	A_to_A	A_to_A	1.07204	2.12078	1.93044	0.957489	0.56219	0.479333
239	1	180220000	180500000	0.385202	0.464208	A_to_A	A_to_A	A_to_A	A_to_A	1.0247	1.2801	1.34578	0.850146	0.844062	0.739742
240	1	180920000	181050000	0.176713	0.239315	A_to_A	A_to_A	A_to_A	A_to_A	0.828832	0.34615	0.599795	0.572479	0.570263	-0.0639894
241	1	182080000	182140000	-0.0279495	-0.239721	B_to_B	B_to_B	B_to_B	B_to_B	1.24303	-0.847952	-0.0438305	1.31673	0.77377	1.18308
243	1	182560000	182640000	-0.185725	-0.185674	B_to_B	B_to_B	B_to_B	A_to_A	0.817224	-0.454184	0.428436	0.93603	1.13732	1.16382
244	1	182780000	182810000	-0.0336542	-0.0301939	B_to_B	A_to_B	A_to_A	A_to_A	0.302957	-0.392013	0.0533025	0.798153	0.872618	0.910684
245	1	182840000	182880000	0.481973	0.537653	A_to_A	A_to_A	A_to_A	A_to_A	2.28259	1.83706	2.40429	1.56405	1.16566	1.42773
246	1	183020000	183140000	0.684125	0.618745	A_to_A	A_to_A	A_to_A	A_to_A	1.25973	0.506519	1.26895	0.966793	0.838745	1.05863
247	1	183450000	183560000	0.523951	0.301988	A_to_A	A_to_A	A_to_A	A_to_A	0.972916	1.23165	1.57349	1.27992	1.10062	1.41441
248	1	183620000	183770000	0.0454946	0.266016	A_to_A	A_to_A	A_to_A	A_to_A	0.252592	0.578524	0.608711	0.741268	0.739175	0.920154
250	1	184680000	184750000	0.395797	0.277136	A_to_A	A_to_A	A_to_A	A_to_A	0.749182	1.18236	1.50409	1.33576	1.0254	1.6665
251	1	184790000	184940000	0.521899	0.619429	A_to_A	A_to_A	A_to_A	A_to_A	1.15562	0.781917	1.25294	1.06023	0.706019	1.13276
252	1	185040000	185160000	0.545259	0.682921	A_to_A	A_to_A	A_to_A	A_to_A	0.627485	0.957271	0.937015	1.0999	0.958964	0.978645
253	1	185240000	185340000	0.527811	0.544983	A_to_A	A_to_A	A_to_A	A_to_A	0.63986	0.384541	0.938223	1.0277	0.643558	1.12191
254	1	186310000	186420000	0.359235	0.27544	A_to_A	A_to_A	A_to_A	A_to_A	1.20329	2.03664	2.01911	1.49769	1.20047	1.62028
257	1	192950000	193090000			NA_to_NA	NA_to_NA	NA_to_NA	NA_to_NA	0.972865	0.839156	1.20044	1.01119	1.04656	1.35668
260	1	197520000	197560000	0.0662257	0.00765793	A_to_A	B_to_A	B_to_A	A_to_A	0.279088	1.2816	1.19734	1.226	0.718928	1.55363
261	1	198470000	198590000	-0.14827	-0.0987785	B_to_B	B_to_B	B_to_B	B_to_B	0.522035	0.555452	0.67623	1.30064	1.05747	1.93593
262	1	198820000	198930000	-0.400131	-0.48975	B_to_B	B_to_B	B_to_B	B_to_B	0.949888	0.804102	1.57305	1.00481	1.08365	2.04767
263	1	199270000	199300000	-0.760659	-0.752924	B_to_B	B_to_B	B_to_B	B_to_B	1.01077	0.474623	1.76095	1.41833	1.14234	2.21321
264	1	200330000	200410000			NA_to_NA	NA_to_NA	NA_to_NA	NA_to_NA	1.20772	0.576401	1.15511	1.27665	1.52037	1.32192
265	1	200550000	200660000			NA_to_NA	NA_to_NA	NA_to_NA	NA_to_NA	0.951454	1.43501	1.39333	0.816832	1.08668	0.429978
266	1	200740000	200910000			NA_to_NA	NA_to_NA	NA_to_NA	NA_to_NA	1.31215	0.949641	1.34118	0.851068	0.843263	0.533342
267	1	201670000	201880000			NA_to_NA	NA_to_NA	NA_to_NA	NA_to_NA	0.847975	0.550851	0.880315	0.50073	0.431312	-0.193526
268	1	202320000	202580000			NA_to_NA	NA_to_NA	NA_to_NA	NA_to_NA	1.09448	1.20885	1.49203	0.77041	0.579745	0.57181
269	1	202710000	202800000			NA_to_NA	NA_to_NA	NA_to_NA	NA_to_NA	1.0971	0.840382	1.19945	0.884711	0.875591	0.550885
270	1	202860000	202960000			NA_to_NA	NA_to_NA	NA_to_NA	NA_to_NA	0.766186	0.773573	0.886062	0.769023	0.727546	0.226799
271	1	203100000	203190000			NA_to_NA	NA_to_NA	NA_to_NA	NA_to_NA	0.211133	-1.14838	-0.566954	0.614056	0.992324	0.702298
272	1	203260000	203320000			NA_to_NA	NA_to_NA	NA_to_NA	NA_to_NA	0.704536	-0.651101	-0.180839	0.790275	1.25599	0.838384
273	1	203480000	203540000			NA_to_NA	NA_to_NA	NA_to_NA	NA_to_NA	0.416822	-1.01017	-0.445585	0.675423	0.995079	0.572013
274	1	203600000	203690000			NA_to_NA	NA_to_NA	NA_to_NA	NA_to_NA	0.744618	-0.683976	0.0493389	0.655416	0.894697	0.513158
275	1	203790000	203880000			NA_to_NA	NA_to_NA	NA_to_NA	NA_to_NA	1.4811	0.985914	1.46081	0.950071	1.18557	0.808148
276	1	204050000	204120000			NA_to_NA	NA_to_NA	NA_to_NA	NA_to_NA	0.890608	-0.557882	0.125076	0.757246	1.1537	0.458534
277	1	205680000	205740000			NA_to_NA	NA_to_NA	NA_to_NA	NA_to_NA	1.83019	1.99768	1.96573	0.633589	0.408096	-0.238415
278	1	205950000	206030000			NA_to_NA	NA_to_NA	NA_to_NA	NA_to_NA	0.353382	-0.0930818	-0.021554	0.677494	0.576873	0.287204
279	1	206200000	206520000			NA_to_NA	NA_to_NA	NA_to_NA	NA_to_NA	0.814962	0.157785	0.540658	0.552373	0.747012	0.549394
280	1	206570000	206640000			NA_to_NA	NA_to_NA	NA_to_NA	NA_to_NA	0.358856	0.353704	0.281149	0.706405	0.646099	0.226342
281	1	206690000	206750000			NA_to_NA	NA_to_NA	NA_to_NA	NA_to_NA	1.28471	-0.035062	0.684742	0.792928	0.80695	0.497308
282	1	207040000	207100000			NA_to_NA	NA_to_NA	NA_to_NA	NA_to_NA	1.11573	0.277273	0.678001	1.15913	0.758188	1.07402
283	1	207300000	207370000			NA_to_NA	NA_to_NA	NA_to_NA	NA_to_NA	1.81962	1.70604	2.07282	1.43742	1.0421	1.53243
284	1	207740000	207820000			NA_to_NA	NA_to_NA	NA_to_NA	NA_to_NA	1.60762	1.38518	1.71699	1.08965	0.960819	0.851411
286	1	209020000	209100000			NA_to_NA	NA_to_NA	NA_to_NA	NA_to_NA	1.06657	-0.153405	0.38992	1.47136	1.27126	2.00756
287	1	209350000	209400000			NA_to_NA	NA_to_NA	NA_to_NA	NA_to_NA	0.783975	-0.906123	-0.0495876	1.18175	0.542753	1.42267
288	1	209600000	209650000			NA_to_NA	NA_to_NA	NA_to_NA	NA_to_NA	0.569319	-1.87924	-0.667051	0.439202	1.01852	0.871734
289	1	210300000	210370000	-0.516927	-0.325929	B_to_B	B_to_B	B_to_B	B_to_B	0.557582	-0.0631136	0.259917	0.718531	1.05357	1.1069
290	1	211230000	211390000	-0.28756	-0.135529	B_to_B	B_to_B	B_to_B	B_to_A	0.777355	0.282509	0.75596	0.996681	1.03471	0.990082
291	1	211780000	211820000	0.356205	0.412964	A_to_A	A_to_A	A_to_A	A_to_A	0.612655	0.576515	0.67433	0.80443	0.632553	0.614205
292	1	211920000	212120000	0.423151	0.381278	A_to_A	A_to_A	A_to_A	A_to_A	1.45333	0.797978	1.29346	1.09764	0.861118	1.00208
293	1	212280000	212390000	0.443383	0.348839	A_to_A	A_to_A	A_to_A	A_to_A	0.761971	0.850755	1.02352	0.739882	1.0325	0.51868
294	1	212700000	212810000	0.34403	0.39038	A_to_A	A_to_A	A_to_A	A_to_A	0.848115	1.01508	0.940223	0.921774	0.987137	0.487272
295	1	212860000	212900000	0.263688	0.356408	A_to_A	A_to_A	A_to_A	A_to_A	0.970682	0.968712	1.12046	0.93436	0.883949	0.703195
296	1	212980000	213020000	-0.0062948	0.00201584	B_to_A	B_to_A	A_to_A	A_to_A	0.781069	0.816713	0.995088	1.17416	1.29698	1.15005
297	1	214270000	214530000	0.107263	0.188815	A_to_A	A_to_A	A_to_A	A_to_A	1.58262	0.669889	1.33771	0.726666	0.920413	0.697938
298	1	214600000	214680000	-0.218156	-0.0612092	B_to_B	B_to_B	B_to_B	A_to_B	1.41449	1.58239	1.50049	0.647988	0.531527	0.374605
299	1	215560000	215630000	-0.380794	-0.410484	B_to_B	B_to_B	B_to_B	B_to_B	1.34459	0.468674	1.48098	1.29886	1.28217	1.68566
300	1	218290000	218420000	0.134501	0.133011	A_to_A	A_to_B	A_to_A	B_to_A	1.37458	0.590889	1.14506	1.03573	1.13458	1.21638
304	1	219880000	219910000	-0.27639	-0.285264	B_to_B	B_to_B	B_to_B	B_to_B	0.54881	0.37959	0.394288	1.01551	0.525944	1.04331
305	1	219950000	220260000	0.196607	-0.0573875	A_to_B	B_to_B	A_to_B	B_to_A	1.12467	1.28558	1.3594	0.799033	0.872787	0.680942
307	1	220750000	220880000			NA_to_NA	NA_to_NA	NA_to_NA	NA_to_NA	0.824691	-0.122795	0.21118	0.731515	0.860619	0.8097
308	1	221380000	221440000			NA_to_NA	NA_to_NA	NA_to_NA	NA_to_NA	0.932191	0.675724	0.980981	1.54612	1.0052	1.9614
310	1	222540000	222730000	-0.231521	-0.07352	B_to_B	B_to_B	A_to_A	A_to_A	0.894824	0.894849	0.989779	0.99929	1.10476	1.29425
311	1	222810000	222980000	0.0741658	0.148832	A_to_A	A_to_B	A_to_A	A_to_A	0.84187	0.71534	1.1301	0.925942	0.7328	1.02709
312	1	223690000	223840000			NA_to_NA	NA_to_NA	NA_to_NA	NA_to_NA	1.34826	0.359041	1.0478	0.600699	0.712856	0.293296
313	1	223940000	224010000			NA_to_NA	NA_to_NA	NA_to_NA	NA_to_NA	0.769497	0.576191	0.735963	0.696257	0.648564	0.342225
314	1	224360000	224450000	0.532841	0.551013	A_to_A	A_to_A	A_to_A	A_to_A	1.07177	0.785617	1.24618	0.712665	0.712498	0.246115
318	1	225380000	225650000	0.728985	0.80267	A_to_A	A_to_A	A_to_A	A_to_A	1.2328	1.23392	1.59053	0.449704	0.508793	-0.194249
319	1	226220000	226300000	1.09118	0.897983	A_to_A	A_to_A	A_to_A	A_to_A	1.19467	1.43359	1.49951	0.443255	0.930284	-0.192167
320	1	226350000	226430000	0.786274	0.578996	A_to_A	A_to_A	A_to_A	A_to_A	0.665014	-0.398695	0.0329951	0.448784	0.832978	-0.0378049
321	1	226650000	226730000	0.765461	0.579707	A_to_A	A_to_A	A_to_A	A_to_A	0.613053	-1.17354	-0.314907	0.81611	1.28184	0.884882
322	1	226760000	226820000	0.733605	0.524284	A_to_A	A_to_A	A_to_A	A_to_A	0.546033	-0.740356	-0.118694	0.883291	1.08385	0.951885
323	1	227720000	227790000	0.739862	0.624023	A_to_A	A_to_A	A_to_A	A_to_A	1.05145	-1.18956	-0.152095	0.432763	1.06231	0.259955
324	1	228070000	228490000	1.22926	1.08041	A_to_A	A_to_A	A_to_A	A_to_A	0.721323	0.198394	0.284192	0.355151	0.978373	-0.0913612
325	1	228770000	228830000	0.989622	0.65823	A_to_A	A_to_A	A_to_A	A_to_A	0.401018	-0.747385	-0.264572	0.944724	1.16574	1.08561
326	1	229270000	229340000	0.833941	0.753587	A_to_A	A_to_A	A_to_A	A_to_A	0.980543	0.0900327	0.81574	0.737266	1.00541	0.732872
327	1	229430000	229530000	0.79795	0.744556	A_to_A	A_to_A	A_to_A	A_to_A	1.34302	1.12633	1.23006	0.591621	0.808735	0.370039
328	1	229580000	229670000	0.75582	0.748306	A_to_A	A_to_A	A_to_A	A_to_A	1.01786	0.728097	0.871466	0.678129	0.837623	0.534925
329	1	230060000	230420000	0.612839	0.345535	A_to_A	A_to_A	A_to_A	A_to_A	1.22339	-0.82549	0.166585	0.520761	0.94546	0.647866
330	1	230630000	230690000	0.421876	0.24949	A_to_A	A_to_A	A_to_A	A_to_A	0.413659	0.0278455	0.237373	1.11496	0.975344	1.20142
331	1	230830000	230870000	0.5911	0.545012	A_to_A	A_to_A	A_to_A	A_to_A	1.5654	0.261493	0.774899	1.02261	1.54939	1.13932
332	1	230900000	231000000	0.431102	0.249669	A_to_A	A_to_A	A_to_A	A_to_A	0.619182	0.271371	0.59427	1.00707	0.699719	1.06555
333	1	231090000	231280000	0.0451596	-0.0579537	A_to_B	A_to_A	A_to_A	A_to_A	0.317444	-0.567798	-0.314793	0.767236	0.882675	0.697417
334	1	231320000	231430000	0.144795	-0.0415344	A_to_B	A_to_A	A_to_A	A_to_A	0.831772	0.536979	1.02307	1.10544	1.10438	1.06862
335	1	231510000	231620000	0.0214461	-0.0715017	A_to_B	A_to_A	A_to_A	A_to_A	0.709071	0.333072	0.657438	1.12058	1.11187	1.13481
336	1	233320000	233440000	-0.376004	-0.349272	B_to_B	B_to_B	B_to_B	B_to_B	0.686163	0.0240472	0.296494	1.11879	0.910548	1.12469
337	1	233580000	233730000	-0.659753	-0.534176	B_to_B	B_to_B	B_to_B	B_to_B	0.944048	-0.674215	0.332559	1.02703	0.901913	1.29016
338	1	234360000	234470000			NA_to_NA	NA_to_NA	NA_to_NA	NA_to_NA	1.10505	0.63112	1.08407	0.684141	0.973139	0.64632
339	1	234680000	234770000			NA_to_NA	NA_to_NA	NA_to_NA	NA_to_NA	0.531355	-0.889124	-0.272879	0.514745	0.939909	0.597955
340	1	235040000	235310000			NA_to_NA	NA_to_NA	NA_to_NA	NA_to_NA	1.56446	1.2343	1.47515	0.39217	1.00741	-0.0434204
341	1	235380000	235500000			NA_to_NA	NA_to_NA	NA_to_NA	NA_to_NA	1.37052	1.12456	1.33365	0.449095	0.858758	0.0904068
342	1	235680000	235910000			NA_to_NA	NA_to_NA	NA_to_NA	NA_to_NA	0.305312	0.418504	0.543641	0.987134	0.986422	1.22231
343	1	236470000	236590000	0.11139	-0.176234	A_to_B	A_to_B	B_to_B	B_to_A	1.07652	0.0809338	0.574401	1.27002	1.58805	1.48118
344	1	239600000	239670000	-0.337901	-0.498405	B_to_B	B_to_B	B_to_B	B_to_B	0.539513	-0.0569375	0.330153	1.16802	0.784476	1.26414
347	1	241480000	241510000	-0.432883	-0.277308	B_to_B	B_to_B	B_to_B	B_to_B	1.49927	0.70292	1.34987	1.16674	0.807538	1.15356
348	1	241580000	241630000	0.166472	-0.0101857	A_to_B	B_to_B	A_to_A	B_to_A	1.629	0.786949	1.60245	1.21601	0.847938	1.44478
349	1	241850000	241930000	0.0339712	0.144946	A_to_A	A_to_A	A_to_A	A_to_A	1.48564	1.05376	1.2308	0.838538	1.43745	0.878566
350	1	244270000	244300000	-0.343291	-0.202503	B_to_B	A_to_B	B_to_B	B_to_B	1.27152	-0.437878	0.350662	0.951328	1.45237	1.1535
351	1	244380000	244490000	-0.276788	-0.170804	B_to_B	B_to_B	B_to_B	A_to_B	0.632597	0.308944	0.598621	0.932351	0.768564	1.06311
352	1	244650000	244700000	-0.0152304	0.0388373	B_to_A	B_to_A	A_to_A	A_to_A	0.808684	0.327201	0.583133	1.22953	1.05084	1.14516
353	1	244830000	244860000	0.195667	0.31989	A_to_A	A_to_A	A_to_A	A_to_A	2.56565	2.3744	2.77386	1.02535	1.29797	0.798424
354	1	244950000	245130000	0.118876	0.136482	A_to_A	A_to_A	A_to_A	A_to_A	0.585893	0.166666	0.416823	0.714402	0.803923	0.5508
355	1	246540000	246660000	0.307416	0.265169	A_to_A	A_to_A	A_to_A	A_to_A	0.931601	0.309094	0.704172	0.964925	1.14527	0.794261
356	1	246740000	246790000	0.35355	0.157956	A_to_A	A_to_A	A_to_A	A_to_A	0.827091	0.651031	0.435466	0.802194	1.13431	0.478309
357	1	246840000	246930000	0.225116	0.200638	A_to_A	A_to_A	A_to_A	A_to_A	1.27108	1.18828	1.57145	0.945607	0.98523	0.741133
359	1	248800000	248920000			NA_to_NA	NA_to_NA	NA_to_NA	NA_to_NA	0.755249	-0.220361	0.223292	0.981179	1.2696	1.12225
360	10	150000	260000	0.135159	0.199956	A_to_A	A_to_A	A_to_A	A_to_A	0.573583	0.301719	0.699215	0.945243	0.504723	1.23292
361	10	770000	920000	0.639485	0.714905	A_to_A	A_to_A	A_to_A	A_to_A	1.80706	1.22638	1.55726	0.608232	1.08067	0.327616
362	10	990000	1130000	0.812698	0.631065	A_to_A	A_to_A	A_to_A	A_to_A	1.39433	0.898878	1.07399	0.638774	1.20072	0.225698
363	10	1950000	2030000	-0.0762783	-0.714631	B_to_B	A_to_B	B_to_B	B_to_A	0.730568	0.133309	0.481273	1.1073	1.16699	1.59032
365	10	3060000	3170000	0.59802	0.496421	A_to_A	A_to_A	A_to_A	A_to_A	1.70905	0.439274	1.06219	0.90331	1.54986	0.837781
366	10	3450000	3530000	-0.0387225	-0.239619	B_to_B	A_to_A	A_to_B	A_to_A	0.968733	-0.819698	0.140473	1.18522	1.20855	1.56022
367	10	3660000	3890000	-0.478507	-0.628082	B_to_B	A_to_B	B_to_B	A_to_B	0.615282	-0.85628	-0.196556	1.06321	0.936254	1.14469
368	10	4320000	4380000	-0.602619	-0.725581	B_to_B	B_to_B	B_to_B	B_to_B	0.559191	0.0291325	0.543023	0.999028	0.767914	1.80695
369	10	4970000	5000000	0.199603	0.113008	A_to_A	A_to_B	A_to_A	A_to_A	1.59563	0.754645	0.59889	1.13253	0.95961	1.36836
370	10	5030000	5110000	0.275945	-0.18764	A_to_B	A_to_B	B_to_A	A_to_A	0.675383	0.0936987	0.233749	0.854264	0.602942	1.25372
371	10	5400000	5460000	0.539233	0.151458	A_to_A	A_to_A	A_to_A	A_to_A	0.988597	0.717705	1.21081	1.05906	0.65911	1.1117
372	10	5690000	5810000	0.769286	0.843507	A_to_A	A_to_A	A_to_A	A_to_A	1.66306	1.68528	1.87663	0.750581	0.534385	0.100959
373	10	6090000	6120000	0.719658	0.523642	A_to_A	A_to_A	A_to_A	A_to_A	1.53941	1.47434	1.41585	0.619124	0.926199	-0.057827
374	10	6150000	6230000	0.566147	0.515393	A_to_A	A_to_A	A_to_A	A_to_A	1.36107	0.358187	0.785982	0.497355	1.17518	-0.166715
376	10	6710000	6780000	-0.166733	-0.427208	B_to_B	A_to_B	B_to_B	A_to_A	0.914579	-0.763477	0.128663	1.31803	0.968121	1.48759
378	10	7140000	7410000	0.251671	0.188387	A_to_A	A_to_A	A_to_A	A_to_A	1.42627	0.463438	1.07135	0.81343	0.990721	0.994485
379	10	7740000	8110000	-0.171771	-0.184891	B_to_B	B_to_B	B_to_B	B_to_B	0.835811	0.217084	0.681656	0.791278	0.853533	0.533406
380	10	11440000	11610000	-0.0609458	0.0682525	B_to_A	B_to_A	A_to_A	A_to_A	0.942275	0.492639	1.16699	0.8861	0.700802	0.947054
381	10	12360000	12840000	0.711093	0.620675	A_to_A	A_to_A	A_to_A	A_to_A	0.921938	-0.0714771	0.553562	0.512808	0.817545	0.319999
382	10	13070000	13220000	0.681367	0.587516	A_to_A	A_to_A	A_to_A	A_to_A	0.854077	0.541657	0.693445	0.736567	0.868824	0.473256
383	10	13270000	13380000	1.00065	0.538056	A_to_A	A_to_A	A_to_A	A_to_A	0.817256	0.29067	0.454798	0.569514	0.990551	0.140427
384	10	13600000	13680000	0.743611	0.249353	A_to_A	A_to_A	A_to_A	A_to_A	0.877925	-0.199016	0.462304	0.954162	1.08941	1.24738
385	10	13790000	13820000	0.573991	-0.0249567	A_to_B	A_to_B	B_to_B	A_to_A	1.06826	-0.844677	-0.037865	0.877142	1.18713	0.888532
387	10	14480000	14600000	0.835416	0.351414	A_to_A	A_to_A	A_to_A	A_to_A	1.34241	0.0464418	0.894267	0.923838	0.992971	1.06113
388	10	14820000	14970000	0.671227	0.419082	A_to_A	A_to_A	A_to_A	A_to_A	1.14822	0.925318	0.99948	0.963304	1.05171	0.785084
389	10	15080000	15140000	0.371305	0.475774	A_to_A	A_to_A	A_to_A	A_to_A	1.09279	0.57003	0.816689	0.943888	1.20577	0.759894
390	10	15300000	15360000	-0.0556995	-0.119648	B_to_B	A_to_B	A_to_B	A_to_A	0.429996	-0.434108	-0.1101	0.632115	0.988173	0.736165
391	10	17200000	17290000	-0.270772	-0.173978	B_to_B	B_to_B	B_to_B	A_to_A	0.857738	0.167021	0.636273	0.957082	0.90134	1.13888
392	10	17570000	17610000	-0.0298315	0.109872	B_to_A	A_to_A	A_to_A	A_to_A	1.09445	0.882791	1.06879	1.20801	1.53305	1.22168
393	10	17640000	17750000	0.408239	0.671902	A_to_A	A_to_A	A_to_A	A_to_A	1.39015	1.42014	1.59278	1.16995	1.12015	1.40208
394	10	21070000	21110000	-0.0803341	0.0290783	B_to_A	B_to_A	A_to_A	A_to_A	0.25436	0.464413	0.522817	0.773116	0.480504	0.553729
395	10	21140000	21200000	0.0779919	0.245466	A_to_A	A_to_A	A_to_A	A_to_A	1.17725	0.467016	0.938352	0.821817	0.737582	0.603875
396	10	21510000	21760000	0.44189	0.586535	A_to_A	A_to_A	A_to_A	A_to_A	1.70106	1.66346	1.95755	0.642609	0.890678	0.409514
398	10	22220000	22340000	0.200052	0.194943	A_to_A	A_to_A	A_to_A	A_to_A	0.759294	0.520363	0.78958	1.30796	1.5645	1.55871
399	10	22410000	22460000	0.322505	0.174574	A_to_A	B_to_A	A_to_A	A_to_A	0.960202	0.186624	0.743639	1.3397	1.16674	1.7081
400	10	22520000	22820000	0.0771805	0.0289494	A_to_A	A_to_A	A_to_A	A_to_A	0.785206	-0.163233	0.411089	0.848543	0.845878	1.16568
401	10	23040000	23110000	-0.124152	-0.187868	B_to_B	B_to_A	A_to_A	A_to_B	0.553854	-0.662806	0.144061	0.963354	0.995538	1.46643
402	10	24450000	24720000	0.0993115	0.222303	A_to_A	A_to_A	A_to_A	A_to_A	1.32905	0.609895	1.13302	1.04787	0.995944	1.10524
403	10	24840000	24950000	0.180624	0.211592	A_to_A	A_to_A	A_to_A	A_to_A	1.10123	0.521697	1.13014	0.74904	0.723574	0.512001
404	10	26690000	26850000	0.211825	0.219221	A_to_A	A_to_A	A_to_A	A_to_A	1.25438	0.866061	1.35229	0.955045	1.05056	1.07506
405	10	26990000	27240000	0.669994	0.523468	A_to_A	A_to_A	A_to_A	A_to_A	1.12282	0.953843	1.15525	0.685847	0.922581	0.663203
408	10	28520000	28630000	0.692411	0.769142	A_to_A	A_to_A	A_to_A	A_to_A	1.93184	1.68436	2.11032	1.11508	1.19492	1.40846
409	10	29400000	29730000	0.786719	0.785653	A_to_A	A_to_A	A_to_A	A_to_A	1.45268	0.355486	1.14684	0.654389	0.873354	0.66674
410	10	30170000	30250000	0.490467	0.136711	A_to_A	A_to_A	A_to_A	A_to_A	0.307706	-0.613546	-0.17633	0.836667	0.573184	0.636689
411	10	30290000	30370000	0.524943	0.428693	A_to_A	A_to_A	A_to_A	A_to_A	1.0878	0.694045	0.990843	0.948505	1.0926	0.876206
412	10	30630000	30700000	0.547402	0.179449	A_to_A	A_to_A	A_to_A	A_to_A	0.503779	-0.695959	-0.395667	0.82037	0.945586	0.89457
414	10	31750000	31940000	0.54447	0.474788	A_to_A	A_to_A	A_to_A	A_to_A	1.05334	0.880062	1.41027	0.771706	0.554515	0.705695
415	10	32000000	32050000	0.717422	0.477905	A_to_A	A_to_A	A_to_A	A_to_A	1.69871	1.37378	1.93908	0.967659	1.00689	0.71811
416	10	32260000	32380000	0.613749	0.519428	A_to_A	A_to_A	A_to_A	A_to_A	1.28925	1.15835	1.33737	1.05072	1.14303	0.913798
418	10	32880000	32950000	0.325614	0.511455	A_to_A	A_to_A	A_to_A	A_to_A	1.56939	1.59568	1.83918	1.14923	0.735268	1.23317
419	10	33170000	33340000	0.570312	0.586816	A_to_A	A_to_A	A_to_A	A_to_A	1.21366	0.0246329	0.844025	0.726242	0.681887	0.866249
420	10	34130000	34210000	0.37471	0.346532	A_to_A	A_to_A	A_to_A	A_to_A	0.541493	-0.432106	0.0694458	1.16514	0.797818	1.26752
421	10	35000000	35080000	0.459958	0.52052	A_to_A	A_to_A	A_to_A	A_to_A	1.25109	1.16168	1.48093	0.991954	1.11291	0.795285
422	10	35120000	35210000	0.244889	0.360491	A_to_A	A_to_A	A_to_A	A_to_A	1.14688	1.24267	1.5454	0.991053	1.08511	0.804438
423	10	35310000	35600000	0.0793167	0.133026	A_to_A	A_to_A	A_to_A	A_to_A	0.906599	-0.169638	0.500865	0.691731	0.686032	0.707087
424	10	43090000	43220000			NA_to_NA	NA_to_NA	NA_to_NA	NA_to_NA	0.454945	-0.800002	-0.306546	0.744361	0.933	0.465461
425	10	43380000	43470000			NA_to_NA	NA_to_NA	NA_to_NA	NA_to_NA	1.47893	0.716201	1.07914	0.571467	1.28666	0.26376
427	10	45420000	45690000			NA_to_NA	NA_to_NA	NA_to_NA	NA_to_NA	0.326079	0.132616	0.420993	0.464649	0.78479	0.64304
428	10	45720000	45790000			NA_to_NA	NA_to_NA	NA_to_NA	NA_to_NA	0.572398	0.696127	0.467893	1.0566	1.11198	1.01059
429	10	45840000	46020000			NA_to_NA	NA_to_NA	NA_to_NA	NA_to_NA	1.07036	0.707286	1.18029	0.971476	0.777235	0.965673
430	10	46510000	46700000			NA_to_NA	NA_to_NA	NA_to_NA	NA_to_NA	0.616127	-0.873204	-0.443764	0.968944	0.67639	0.376141
432	10	47460000	47580000			NA_to_NA	NA_to_NA	NA_to_NA	NA_to_NA	0.638382	-0.427191	0.0572902	0.856216	1.04583	0.773361
433	10	47640000	47750000			NA_to_NA	NA_to_NA	NA_to_NA	NA_to_NA	0.714968	-0.182543	0.0318123	1.21735	0.787041	0.72007
434	10	47950000	48050000			NA_to_NA	NA_to_NA	NA_to_NA	NA_to_NA	0.67612	-0.363527	0.150399	0.999784	1.17142	1.06049
435	10	48250000	48500000			NA_to_NA	NA_to_NA	NA_to_NA	NA_to_NA	0.468662	-0.0396969	0.337884	0.747922	0.685359	0.867906
436	10	49430000	49530000			NA_to_NA	NA_to_NA	NA_to_NA	NA_to_NA	0.996558	0.879868	1.08077	0.746944	0.642133	0.624157
437	10	49720000	50010000			NA_to_NA	NA_to_NA	NA_to_NA	NA_to_NA	0.820448	0.565888	0.855541	0.987843	0.887106	0.869144
438	10	50050000	50130000			NA_to_NA	NA_to_NA	NA_to_NA	NA_to_NA	0.77858	0.678268	0.646039	0.948568	1.02356	0.962959
439	10	50290000	50620000			NA_to_NA	NA_to_NA	NA_to_NA	NA_to_NA	1.0078	0.47922	1.03971	0.908207	0.549502	0.984036
441	10	58190000	58300000	0.182824	0.368828	A_to_A	A_to_A	A_to_A	A_to_A	1.3338	2.25101	2.15745	0.889255	0.576369	0.502788
442	10	58340000	58400000	0.358316	0.418935	A_to_A	A_to_A	A_to_A	A_to_A	1.12473	2.63398	2.2835	1.09844	0.461772	0.928179
445	10	60020000	60140000	0.21547	0.0615075	A_to_A	A_to_B	A_to_A	A_to_A	0.44467	0.239405	0.489378	1.19427	1.05471	1.69688
446	10	60410000	60500000	0.293084	0.238715	A_to_A	A_to_A	A_to_A	A_to_A	0.846995	0.611054	1.10985	1.50826	1.29885	2.17662
447	10	60780000	60820000	0.456123	0.427034	A_to_A	A_to_A	A_to_A	A_to_A	1.42691	1.55825	1.5768	1.29668	1.11225	1.7826
448	10	60870000	60970000	0.522141	0.546561	A_to_A	A_to_A	A_to_A	A_to_A	1.2684	0.518314	1.2039	1.17311	0.847218	1.72168
449	10	61900000	62090000	0.491995	0.531035	A_to_A	A_to_A	A_to_A	A_to_A	2.0995	1.26205	1.92534	0.797468	0.744809	0.987653
450	10	62220000	62260000	0.362086	0.527352	A_to_A	A_to_A	A_to_A	A_to_A	1.52422	1.97392	2.16658	1.47047	0.757023	1.53002
451	10	68330000	68550000	0.663872	0.501584	A_to_A	A_to_A	A_to_A	A_to_A	1.2265	1.00648	1.11336	0.496494	0.895711	-0.0652481
452	10	68710000	68800000	0.599741	0.544499	A_to_A	A_to_A	A_to_A	A_to_A	1.41503	0.975849	1.12213	0.527711	0.829287	-0.0644017
453	10	68900000	69010000	0.753023	0.617754	A_to_A	A_to_A	A_to_A	A_to_A	1.35556	1.44986	1.5149	0.536926	0.657999	-0.315823
454	10	69310000	69400000	0.780496	0.625594	A_to_A	A_to_A	A_to_A	A_to_A	0.813708	-0.10987	0.577887	0.436517	0.513942	-0.393969
455	10	69620000	69730000	0.397792	0.209158	A_to_A	A_to_A	A_to_A	A_to_A	0.351893	-1.15928	-0.72211	0.658947	0.860033	0.645334
456	10	69800000	69910000	0.541955	0.38116	A_to_A	A_to_A	A_to_A	A_to_A	0.147534	-1.31756	-0.76501	0.697254	1.07077	0.650847
457	10	70460000	70630000	0.58802	0.589815	A_to_A	A_to_A	A_to_A	A_to_A	0.754974	0.185855	0.405764	0.451051	0.749666	-0.181044
458	10	70810000	70940000	0.499505	0.413207	A_to_A	A_to_A	A_to_A	A_to_A	0.678759	-0.600237	-0.0607602	0.888654	1.05973	0.910397
459	10	71200000	71340000	0.655717	0.414867	A_to_A	A_to_A	A_to_A	A_to_A	0.732717	-0.718775	-0.0798628	0.684493	1.14474	0.754145
460	10	71430000	71640000	0.562571	0.341937	A_to_A	A_to_A	A_to_A	A_to_A	0.363551	-1.14186	-0.682682	0.538247	1.01448	0.525367
461	10	72480000	72610000	0.535275	0.576784	A_to_A	A_to_A	A_to_A	A_to_A	1.09193	1.22601	1.48163	0.680305	0.537566	0.0704859
462	10	72700000	72890000	0.629423	0.632554	A_to_A	A_to_A	A_to_A	A_to_A	1.44211	1.40169	1.58786	0.788164	0.606284	0.287155
463	10	72980000	73160000	0.52955	0.55143	A_to_A	A_to_A	A_to_A	A_to_A	1.16295	1.35346	1.46029	0.624012	0.659597	0.138526
464	10	73350000	73610000	0.654897	0.600771	A_to_A	A_to_A	A_to_A	A_to_A	1.10409	1.50043	1.3272	0.6303	0.511532	-0.218193
465	10	73990000	74690000	0.59113	0.500159	A_to_A	A_to_A	A_to_A	A_to_A	1.25277	1.20386	1.63843	0.667692	0.596926	0.539683
466	10	74840000	75010000	0.539917	0.54741	A_to_A	A_to_A	A_to_A	A_to_A	1.04657	0.81357	1.23681	0.793869	0.663927	0.357016
467	10	75380000	75500000	0.0819299	0.00921051	A_to_A	A_to_A	B_to_B	A_to_A	0.799308	0.41482	0.648357	0.595727	0.4076	0.134227
468	10	76070000	76130000	0.135406	-0.147842	A_to_B	A_to_A	A_to_B	A_to_A	1.35992	0.688772	1.34219	0.520488	0.385675	0.509669
469	10	77700000	77910000	0.337086	0.29074	A_to_A	A_to_A	A_to_A	A_to_A	1.20033	0.443733	0.851008	0.443378	0.785289	-0.0517929
471	10	78740000	78790000	0.464723	0.127128	A_to_A	A_to_A	A_to_A	A_to_A	0.718537	-1.39436	-0.519069	0.583029	0.788387	0.661236
472	10	78890000	79300000	0.556036	0.282971	A_to_A	A_to_A	A_to_A	A_to_A	0.923304	-0.684677	0.0651268	0.510042	1.11523	0.399278
473	10	79660000	79830000			NA_to_NA	NA_to_NA	NA_to_NA	NA_to_NA	0.952578	0.966799	1.25383	0.999135	0.886068	1.18821
474	10	80050000	80090000			NA_to_NA	NA_to_NA	NA_to_NA	NA_to_NA	0.424965	0.0127388	0.337025	0.867156	1.2355	0.859376
475	10	80130000	80200000			NA_to_NA	NA_to_NA	NA_to_NA	NA_to_NA	1.54156	-0.247607	0.677861	0.78219	1.02865	0.623407
476	10	80400000	80530000			NA_to_NA	NA_to_NA	NA_to_NA	NA_to_NA	0.810399	-1.00377	-0.146972	0.620066	1.126	0.583087
478	10	86390000	86530000			NA_to_NA	NA_to_NA	NA_to_NA	NA_to_NA	1.2313	1.10278	1.25819	0.815045	0.909887	0.437367
479	10	86740000	86930000			NA_to_NA	NA_to_NA	NA_to_NA	NA_to_NA	1.14234	1.19742	1.46257	0.47976	0.665589	-0.0711384
480	10	87040000	87350000			NA_to_NA	NA_to_NA	NA_to_NA	NA_to_NA	0.994478	1.03532	1.28408	0.690013	0.677841	0.137462
481	10	87730000	87800000			NA_to_NA	NA_to_NA	NA_to_NA	NA_to_NA	1.68439	2.58903	2.49678	0.69659	0.395913	0.49467
482	10	87860000	87980000			NA_to_NA	NA_to_NA	NA_to_NA	NA_to_NA	1.93425	2.33201	2.57924	0.893343	0.846264	1.04801
483	10	88880000	88930000	0.471813	0.368438	A_to_A	A_to_A	A_to_A	A_to_A	0.761073	0.678785	1.35468	1.36971	0.900653	1.65216
484	10	88980000	89030000	0.514425	0.337618	A_to_A	A_to_A	A_to_A	A_to_A	0.860334	0.941677	1.37026	1.21654	0.6709	1.14181
485	10	89570000	89640000	0.14439	0.230506	A_to_A	A_to_A	A_to_A	A_to_A	1.16487	0.998148	1.32952	1.21147	1.06877	1.33961
486	10	89700000	89780000	-0.0414314	0.0822742	B_to_A	B_to_A	A_to_A	A_to_A	1.44631	1.97644	2.38109	1.15031	0.906055	1.28184
487	10	90870000	90920000	-0.22794	0.043538	B_to_A	B_to_A	A_to_A	A_to_A	1.12278	1.36141	1.53438	1.60085	1.03739	2.01213
488	10	91150000	91310000	0.0504762	0.150857	A_to_A	B_to_A	A_to_A	A_to_A	0.645386	0.448489	0.853829	1.01442	0.390797	1.14608
489	10	91400000	91430000	0.14364	-0.141041	A_to_B	A_to_A	A_to_A	A_to_A	0.772023	0.903531	1.14695	1.06729	0.374675	1.07842
490	10	91800000	91860000	0.315649	0.506679	A_to_A	A_to_A	A_to_A	A_to_A	1.16878	1.98003	1.90123	1.36902	1.03329	1.15892
491	10	91920000	92060000	0.544456	0.580005	A_to_A	A_to_A	A_to_A	A_to_A	1.28332	1.90721	1.88244	0.91828	0.706156	0.631185
492	10	92090000	92240000	0.712552	0.53004	A_to_A	A_to_A	A_to_A	A_to_A	1.12721	1.10306	1.36443	0.543246	0.646756	0.373143
493	10	92290000	92340000	0.523513	0.638401	A_to_A	A_to_A	A_to_A	A_to_A	1.03189	1.4102	1.36501	0.696178	0.658996	-0.0458796
494	10	92440000	92650000	0.761637	0.641873	A_to_A	A_to_A	A_to_A	A_to_A	1.48091	1.61022	1.68446	0.728534	0.821523	0.195668
495	10	92860000	93070000	0.560069	0.544838	A_to_A	A_to_A	A_to_A	A_to_A	1.02551	1.3526	1.62518	0.988711	0.875457	0.826313
496	10	93290000	93470000	0.620137	0.544621	A_to_A	A_to_A	A_to_A	A_to_A	1.62501	0.876034	1.45326	0.537366	0.677809	0.319493
497	10	93670000	93700000	0.174145	0.468443	A_to_A	A_to_A	A_to_A	A_to_A	0.527705	0.873154	1.25699	1.18711	0.297959	1.26551
498	10	93880000	93910000	0.0621683	0.222771	A_to_A	A_to_A	A_to_A	A_to_A	0.281132	-0.121358	0.415283	1.18433	0.804866	1.40983
499	10	94270000	94360000	0.0372609	0.478379	A_to_A	A_to_A	A_to_A	A_to_A	0.781048	0.89836	0.863406	1.00155	1.12496	1.07095
500	10	94400000	94620000	0.0573027	0.471098	A_to_A	A_to_A	A_to_A	A_to_A	1.26428	1.43521	1.48767	0.609017	0.799661	0.425622
501	10	95170000	95280000	-0.197099	0.511365	B_to_A	B_to_A	A_to_A	A_to_A	0.952022	0.991225	0.973062	0.89802	0.566915	0.575836
502	10	95380000	95510000	0.0585371	0.327145	A_to_A	A_to_A	A_to_A	A_to_A	0.892611	0.377544	0.705643	0.765509	0.668984	0.455067
503	10	95600000	95680000	0.257295	0.451231	A_to_A	A_to_A	A_to_A	A_to_A	0.8377	1.35922	1.0815	0.850031	0.438124	0.161192
504	10	95970000	96060000	-0.1879	0.100503	B_to_A	B_to_A	A_to_A	A_to_A	0.243368	0.373354	0.54779	0.881697	0.635225	1.04107
505	10	96120000	96170000	-0.227271	0.157149	B_to_A	B_to_A	A_to_A	A_to_A	0.851647	1.19872	1.34305	1.22436	1.13814	1.6608
506	10	96490000	96640000	0.453956	0.403626	A_to_A	A_to_A	A_to_A	A_to_A	0.779603	0.426052	0.765446	1.06249	1.04552	1.31592
507	10	96830000	96980000	0.537002	0.664414	A_to_A	A_to_A	A_to_A	A_to_A	1.19074	1.24724	1.46828	1.06499	0.963052	0.95893
508	10	97180000	97270000	0.558967	0.570071	A_to_A	A_to_A	A_to_A	A_to_A	0.884712	0.651224	0.898109	0.563989	0.759597	-0.157103
509	10	98130000	98270000	-0.125425	0.0524557	B_to_A	B_to_A	A_to_A	A_to_A	0.841546	0.4669	0.931656	1.0191	0.682622	1.08194
510	10	99300000	99430000	-0.219437	-0.0403338	B_to_B	B_to_B	A_to_A	B_to_B	0.808309	-0.49787	0.15829	0.910527	0.911369	0.993084
511	10	99590000	99620000	-0.111828	0.217253	B_to_A	A_to_A	A_to_A	A_to_A	0.8841	-0.0583704	0.503819	0.87896	1.09464	0.739896
512	10	99660000	99730000	0.401466	0.352808	A_to_A	A_to_A	A_to_A	A_to_A	0.856112	0.735518	1.08656	0.961816	0.829802	0.649831
513	10	99890000	100000000	0.747816	0.577135	A_to_A	A_to_A	A_to_A	A_to_A	1.47881	0.687969	1.22045	0.673931	0.716675	0.249745
514	10	100140000	100280000	0.717303	0.589603	A_to_A	A_to_A	A_to_A	A_to_A	1.29102	1.11107	1.39077	0.80278	0.628052	0.373319
515	10	100510000	100560000	0.546281	0.579424	A_to_A	A_to_A	A_to_A	A_to_A	0.745943	0.349722	0.5226	0.652191	0.602726	0.216766
516	10	100630000	100770000	0.535991	0.384967	A_to_A	A_to_A	A_to_A	A_to_A	0.386555	-0.886847	-0.349078	0.657794	1.00685	0.505146
517	10	101350000	101710000	0.65141	0.698868	A_to_A	A_to_A	A_to_A	A_to_A	0.922128	1.04399	1.11507	0.774652	0.643775	0.245045
518	10	101770000	102030000	0.698494	0.599644	A_to_A	A_to_A	A_to_A	A_to_A	1.2045	1.29221	1.3684	0.391503	0.389292	-0.391257
519	10	102910000	103030000	0.639199	0.643969	A_to_A	A_to_A	A_to_A	A_to_A	0.985329	1.13335	1.44304	0.60597	0.505884	-0.0513983
520	10	103810000	103910000	0.370266	0.377713	A_to_A	A_to_A	A_to_A	A_to_A	0.523804	-0.202519	0.371251	0.74361	0.692118	0.537174
521	10	103950000	104030000	0.313388	0.469995	A_to_A	A_to_A	A_to_A	A_to_A	1.18911	1.49028	1.47842	1.17618	1.10841	1.21103
522	10	104220000	104340000	-0.0235251	-0.100847	B_to_B	A_to_A	A_to_A	A_to_A	1.08018	0.233084	0.712747	1.07132	1.06951	1.00131
523	10	106090000	106190000	-0.00904941	-0.324233	B_to_B	B_to_B	B_to_B	B_to_B	0.420636	0.561255	0.481738	1.15793	0.460513	1.41751
525	10	109850000	109900000	-0.260644	0.163102	B_to_A	B_to_B	B_to_B	B_to_B	0.733822	0.129714	0.535714	0.911938	0.783337	0.717416
526	10	109960000	110100000	-0.0873352	0.329475	B_to_A	B_to_A	A_to_A	A_to_A	0.868545	1.21599	1.29417	1.04039	0.95706	0.761628
527	10	110200000	110230000	0.254287	0.546377	A_to_A	A_to_A	A_to_A	A_to_A	0.851372	0.605195	0.837242	0.67998	0.61998	0.325276
528	10	110560000	110720000	0.159026	0.19332	A_to_A	A_to_A	A_to_A	A_to_A	0.90058	1.08284	1.22674	0.633929	0.381319	-0.0943667
529	10	110870000	111030000	-0.133	-0.188872	B_to_B	B_to_A	B_to_B	B_to_B	1.51541	2.0484	2.12393	0.866046	0.518545	0.79689
530	10	112940000	113170000	0.474586	0.462565	A_to_A	A_to_A	A_to_A	A_to_A	1.4845	0.200975	1.18899	0.638115	0.798484	0.561746
531	10	113610000	113750000	0.156683	-0.0902519	A_to_B	A_to_A	A_to_A	B_to_A	0.541642	-0.12262	-0.0759025	0.963304	0.871255	1.09871
532	10	113840000	113950000	0.47774	0.186514	A_to_A	A_to_A	A_to_A	A_to_A	0.967893	0.830508	1.02125	1.26296	1.06055	1.55008
533	10	114020000	114050000	0.400594	0.0982359	A_to_A	A_to_A	A_to_A	A_to_A	0.792225	0.442387	0.9052	1.22168	1.47511	1.43905
534	10	114120000	114180000	0.451042	0.262055	A_to_A	A_to_A	A_to_A	A_to_A	0.971763	0.754098	0.883741	1.23801	1.20989	1.33084
535	10	114230000	114280000	0.278743	0.165918	A_to_A	A_to_A	A_to_A	A_to_A	0.422544	-0.592858	-0.439676	0.598954	0.998856	0.628358
536	10	114430000	114520000	0.374801	0.230806	A_to_A	A_to_A	A_to_A	A_to_A	1.37128	0.340443	1.131	0.761901	0.750419	0.617604
537	10	114610000	114650000	0.294193	0.298778	A_to_A	A_to_A	A_to_A	A_to_A	1.37362	0.27471	1.30785	0.492009	0.123069	0.000763294
538	10	114810000	114880000	0.031763	0.136565	A_to_A	B_to_A	A_to_A	A_to_A	1.3529	1.38944	1.68313	1.03459	0.654049	0.29881
541	10	116650000	116780000	-0.413033	-0.395826	B_to_B	B_to_B	B_to_B	B_to_B	0.693671	-0.906663	-0.18357	0.580307	0.980956	0.621196
542	10	116810000	117010000	-0.0934359	-0.258042	B_to_B	A_to_B	B_to_B	B_to_B	0.821401	0.148476	0.816804	0.861362	0.832436	0.9009
544	10	118660000	118760000	0.0488603	0.296451	A_to_A	A_to_A	A_to_A	A_to_A	0.967742	-0.0107053	0.722054	0.762184	0.80512	0.806043
545	10	119360000	119410000	0.596294	0.467888	A_to_A	A_to_A	A_to_A	A_to_A	0.958245	-0.538991	0.391142	0.485632	0.985613	0.0246389
546	10	119720000	119970000	0.241576	0.450912	A_to_A	B_to_A	A_to_A	A_to_A	1.0952	0.953151	1.20295	0.624699	0.802483	0.412128
548	10	120970000	121070000	0.431077	0.416136	A_to_A	A_to_A	A_to_A	A_to_A	0.871693	-0.383108	0.232249	1.08976	0.918824	1.43021
549	10	121300000	121330000	0.501704	0.282454	A_to_A	B_to_A	A_to_A	A_to_A	0.646765	-0.158487	0.199981	0.876529	0.413757	1.21576
550	10	121470000	121600000	0.574653	0.554713	A_to_A	A_to_A	A_to_A	A_to_A	1.85633	0.0481932	0.82453	0.702014	1.334	1.10206
551	10	121760000	121980000	0.405483	0.507372	A_to_A	A_to_A	A_to_A	A_to_A	1.09024	1.18334	1.37659	0.748723	0.78852	0.521352
552	10	122040000	122270000	0.612038	0.516511	A_to_A	A_to_A	A_to_A	A_to_A	1.29652	0.0652699	0.663285	0.568031	1.05009	0.261261
553	10	122380000	122520000	0.244595	0.558279	A_to_A	A_to_A	A_to_A	A_to_A	0.762426	0.515971	0.702398	0.955794	0.918676	0.761852
554	10	122830000	123010000	0.00542816	0.375444	A_to_A	B_to_A	A_to_A	A_to_A	0.361869	0.0211937	0.51836	0.474603	0.815199	1.08969
555	10	123970000	124120000	0.369722	0.215003	A_to_A	A_to_A	A_to_A	A_to_A	0.962128	-0.243441	0.309561	0.549777	1.06079	0.563199
556	10	124390000	124420000	0.501065	0.537261	A_to_A	A_to_A	A_to_A	A_to_A	1.17164	0.579285	0.756057	0.654355	0.89625	0.252878
557	10	124910000	125160000	0.595259	0.507507	A_to_A	A_to_A	A_to_A	A_to_A	1.58122	-0.0819459	0.929954	0.614752	1.14446	0.344198
558	10	125220000	125290000	-0.00704919	-0.234984	B_to_B	A_to_A	A_to_A	A_to_A	0.126356	-1.02328	-0.777725	0.8363	0.769086	0.898789
559	10	125710000	125760000	0.45032	0.397427	A_to_A	A_to_A	A_to_A	A_to_A	0.961262	1.54934	1.29298	0.921509	0.737918	0.979827
560	10	125810000	125850000	0.402512	0.429826	A_to_A	A_to_A	A_to_A	A_to_A	1.09684	0.867921	1.20244	0.838954	0.598453	0.602206
561	10	126420000	126450000	-0.0448662	-0.740616	B_to_B	B_to_B	B_to_B	A_to_B	0.859687	-0.296611	0.0557342	1.04589	0.880724	1.3328
562	10	127910000	128120000	-0.342354	-0.480357	B_to_B	B_to_B	B_to_B	B_to_B	0.767346	-0.567274	-0.0704586	0.675882	1.06176	0.798714
563	10	130040000	130250000	0.160038	0.113983	A_to_A	A_to_B	A_to_A	B_to_B	0.93295	-0.316455	0.195548	0.636832	0.859469	0.381064
565	10	131900000	131970000	0.60864	0.646148	A_to_A	A_to_A	A_to_A	A_to_A	1.3267	0.56591	0.869941	0.71771	1.25126	0.436135
566	10	132060000	132250000	0.797395	0.427008	A_to_A	A_to_A	A_to_A	A_to_A	0.942273	0.0200516	0.311282	0.502071	1.39291	0.119004
567	10	133400000	133480000	0.182678	0.747169	A_to_A	A_to_A	A_to_A	A_to_A	1.00204	0.939382	0.724917	0.453586	0.99325	-0.226967
568	11	2460000	2620000			NA_to_NA	NA_to_NA	NA_to_NA	NA_to_NA	0.980098	0.494948	0.638415	0.579187	1.33982	0.392645
569	11	3350000	3510000			NA_to_NA	NA_to_NA	NA_to_NA	NA_to_NA	0.305471	-0.537207	-0.328533	0.703116	1.02296	0.669174
570	11	3660000	3790000			NA_to_NA	NA_to_NA	NA_to_NA	NA_to_NA	1.75925	1.61814	1.78868	0.933127	1.17008	0.484884
571	11	3870000	4160000			NA_to_NA	NA_to_NA	NA_to_NA	NA_to_NA	0.909609	0.657136	0.955393	0.82928	0.908415	0.675463
572	11	6460000	6610000			NA_to_NA	NA_to_NA	NA_to_NA	NA_to_NA	0.867773	0.148368	0.528769	0.826733	1.17522	1.03098
574	11	7990000	8020000			NA_to_NA	NA_to_NA	NA_to_NA	NA_to_NA	1.11746	-0.128461	0.543693	1.07704	1.12923	0.87768
575	11	8620000	8820000			NA_to_NA	NA_to_NA	NA_to_NA	NA_to_NA	0.932381	0.0186762	0.626161	0.520685	0.809701	0.329369
576	11	8910000	8960000			NA_to_NA	NA_to_NA	NA_to_NA	NA_to_NA	1.08368	1.1043	1.05865	0.561072	0.731412	-0.0991097
577	11	9120000	9300000			NA_to_NA	NA_to_NA	NA_to_NA	NA_to_NA	1.45536	1.09297	1.38268	0.454965	0.81006	-0.0539645
578	11	9660000	9800000			NA_to_NA	NA_to_NA	NA_to_NA	NA_to_NA	1.45713	0.873131	1.24082	0.649099	0.68773	0.276402
579	11	9940000	10390000			NA_to_NA	NA_to_NA	NA_to_NA	NA_to_NA	0.773574	0.716504	1.08323	0.7786	0.765069	0.83571
580	11	10430000	10530000			NA_to_NA	NA_to_NA	NA_to_NA	NA_to_NA	0.532823	-0.569572	-0.0522675	0.907441	1.02963	0.812574
581	11	10750000	10800000			NA_to_NA	NA_to_NA	NA_to_NA	NA_to_NA	1.51976	0.777572	1.41001	0.909981	1.03427	0.745628
582	11	10830000	10860000			NA_to_NA	NA_to_NA	NA_to_NA	NA_to_NA	0.974462	1.27948	1.33242	1.05613	1.20166	1.16077
583	11	11830000	11950000			NA_to_NA	NA_to_NA	NA_to_NA	NA_to_NA	1.09375	1.20237	1.79452	1.40661	1.1846	1.78024
584	11	12160000	12240000			NA_to_NA	NA_to_NA	NA_to_NA	NA_to_NA	0.699716	-1.02521	-0.199672	0.701243	1.11074	0.784507
585	11	12390000	12490000			NA_to_NA	NA_to_NA	NA_to_NA	NA_to_NA	0.866633	-0.315766	0.291432	0.777503	0.813922	0.883502
586	11	12670000	13010000			NA_to_NA	NA_to_NA	NA_to_NA	NA_to_NA	1.86412	0.422587	1.37455	0.856153	0.812621	0.848789
587	11	13080000	13130000			NA_to_NA	NA_to_NA	NA_to_NA	NA_to_NA	0.599146	-0.505274	0.14967	1.1693	0.624329	1.1966
588	11	13310000	13360000			NA_to_NA	NA_to_NA	NA_to_NA	NA_to_NA	0.696264	-0.412421	0.356181	0.632749	0.958258	0.950885
589	11	13430000	13480000			NA_to_NA	NA_to_NA	NA_to_NA	NA_to_NA	0.593042	0.548998	0.403428	0.970293	0.683702	1.20959
590	11	14250000	14360000			NA_to_NA	NA_to_NA	NA_to_NA	NA_to_NA	1.0286	0.816207	1.19563	0.996526	1.18079	0.83351
591	11	14450000	14690000			NA_to_NA	NA_to_NA	NA_to_NA	NA_to_NA	0.707462	0.734044	0.915358	0.648182	0.859748	0.894187
595	11	16730000	16950000			NA_to_NA	NA_to_NA	NA_to_NA	NA_to_NA	0.717351	0.26356	0.738112	0.777808	0.899225	0.568619
596	11	17060000	17200000			NA_to_NA	NA_to_NA	NA_to_NA	NA_to_NA	1.43532	1.81095	1.66062	0.902183	0.937568	0.305325
597	11	17280000	17320000			NA_to_NA	NA_to_NA	NA_to_NA	NA_to_NA	0.734374	1.87934	1.32317	1.01387	0.818063	0.170572
598	11	17350000	17400000			NA_to_NA	NA_to_NA	NA_to_NA	NA_to_NA	0.799948	-0.164169	0.30688	0.744504	0.690994	0.143213
599	11	17490000	17540000			NA_to_NA	NA_to_NA	NA_to_NA	NA_to_NA	1.04367	-0.502388	0.212458	0.678499	0.934167	0.491882
600	11	17940000	18010000			NA_to_NA	NA_to_NA	NA_to_NA	NA_to_NA	0.265414	0.116114	0.352674	1.04814	0.778134	0.988706
601	11	18070000	18100000			NA_to_NA	NA_to_NA	NA_to_NA	NA_to_NA	1.06366	0.498742	1.09671	1.07534	1.04844	0.883516
602	11	18260000	18360000			NA_to_NA	NA_to_NA	NA_to_NA	NA_to_NA	1.42222	1.54844	1.52688	0.603348	0.479689	-0.204612
603	11	18490000	18630000			NA_to_NA	NA_to_NA	NA_to_NA	NA_to_NA	0.992617	0.848528	1.22888	0.711393	0.83756	0.08916
604	11	19110000	19160000			NA_to_NA	NA_to_NA	NA_to_NA	NA_to_NA	0.845855	1.27633	1.30585	1.37136	1.33895	1.71146
605	11	19650000	19820000			NA_to_NA	NA_to_NA	NA_to_NA	NA_to_NA	0.560115	-0.558763	0.0318345	0.672425	0.942862	0.962552
606	11	20350000	20520000			NA_to_NA	NA_to_NA	NA_to_NA	NA_to_NA	0.884809	0.949177	1.47296	0.908719	0.957371	1.20173
607	11	27320000	27520000			NA_to_NA	NA_to_NA	NA_to_NA	NA_to_NA	1.30833	0.927039	1.49662	1.05292	0.950105	1.14343
608	11	28510000	28560000			NA_to_NA	NA_to_NA	NA_to_NA	NA_to_NA	0.63487	0.167769	0.569679	1.26619	0.81092	1.5261
610	11	32080000	32120000			NA_to_NA	NA_to_NA	NA_to_NA	NA_to_NA	1.21805	0.361938	1.12113	1.25373	1.25602	1.59573
611	11	32290000	32330000			NA_to_NA	NA_to_NA	NA_to_NA	NA_to_NA	0.71329	-0.9938	-0.284305	1.02303	0.97225	0.665698
615	11	32890000	32970000			NA_to_NA	NA_to_NA	NA_to_NA	NA_to_NA	1.19896	1.46488	1.64279	0.918952	0.966516	0.769191
616	11	33060000	33150000			NA_to_NA	NA_to_NA	NA_to_NA	NA_to_NA	1.46017	1.72885	1.9045	1.07674	1.1236	0.825182
617	11	33250000	33360000			NA_to_NA	NA_to_NA	NA_to_NA	NA_to_NA	1.48335	1.21419	1.71087	1.09139	0.975763	0.923677
618	11	33620000	33650000			NA_to_NA	NA_to_NA	NA_to_NA	NA_to_NA	0.719709	-0.124141	0.24524	0.845102	0.788115	0.678069
619	11	33690000	33770000			NA_to_NA	NA_to_NA	NA_to_NA	NA_to_NA	1.45561	1.07576	1.44923	1.066	1.01284	1.05582
620	11	34050000	34370000			NA_to_NA	NA_to_NA	NA_to_NA	NA_to_NA	1.34146	0.217363	0.993367	0.62014	0.984514	0.519111
621	11	34600000	34680000			NA_to_NA	NA_to_NA	NA_to_NA	NA_to_NA	1.02023	-0.396038	0.414762	1.25957	1.19066	1.57282
624	11	36370000	36500000			NA_to_NA	NA_to_NA	NA_to_NA	NA_to_NA	1.02828	-0.211548	0.543571	0.855457	0.839501	0.756411
625	11	43960000	44010000			NA_to_NA	NA_to_NA	NA_to_NA	NA_to_NA	0.79719	0.132376	0.530595	0.8906	1.06142	0.771935
626	11	44080000	44250000			NA_to_NA	NA_to_NA	NA_to_NA	NA_to_NA	0.969656	0.583863	1.01064	0.912465	0.939013	0.982304
627	11	44520000	44800000			NA_to_NA	NA_to_NA	NA_to_NA	NA_to_NA	0.732398	-0.560209	-0.0503446	0.655489	0.86406	0.503762
628	11	44850000	44880000			NA_to_NA	NA_to_NA	NA_to_NA	NA_to_NA	0.546843	-1.38488	-0.737804	0.731659	1.15006	0.670565
629	11	44910000	44980000			NA_to_NA	NA_to_NA	NA_to_NA	NA_to_NA	0.956993	-0.984745	-0.14025	0.655545	1.25589	0.608343
630	11	45070000	45280000			NA_to_NA	NA_to_NA	NA_to_NA	NA_to_NA	0.464641	-0.771515	-0.26269	0.803079	1.07015	0.856099
631	11	45770000	45820000			NA_to_NA	NA_to_NA	NA_to_NA	NA_to_NA	0.65912	0.256741	0.433439	0.644396	0.75805	-0.0251922
632	11	45950000	46130000			NA_to_NA	NA_to_NA	NA_to_NA	NA_to_NA	0.890996	1.14046	1.41138	0.943391	0.741393	0.558098
633	11	46430000	46580000			NA_to_NA	NA_to_NA	NA_to_NA	NA_to_NA	1.39569	1.55123	1.76049	0.471804	0.681505	-0.178673
634	11	46930000	47190000			NA_to_NA	NA_to_NA	NA_to_NA	NA_to_NA	0.947885	1.00716	1.10933	0.45137	0.647113	-0.105021
635	11	47980000	48170000			NA_to_NA	NA_to_NA	NA_to_NA	NA_to_NA	1.47011	0.430508	1.05335	0.328515	0.720638	-0.130533
636	11	57290000	57340000			NA_to_NA	NA_to_NA	NA_to_NA	NA_to_NA	1.44871	-0.685312	0.450087	0.699263	1.27117	0.423516
637	11	57420000	57520000			NA_to_NA	NA_to_NA	NA_to_NA	NA_to_NA	1.04516	-0.0322897	0.479464	0.54628	1.005	0.347225
638	11	57640000	57830000			NA_to_NA	NA_to_NA	NA_to_NA	NA_to_NA	1.47413	0.815711	1.25817	0.577454	0.921924	0.301728
639	11	59100000	59200000			NA_to_NA	NA_to_NA	NA_to_NA	NA_to_NA	0.963922	-0.455069	0.369154	0.851875	0.847816	1.04217
640	11	59230000	59260000			NA_to_NA	NA_to_NA	NA_to_NA	NA_to_NA	1.04065	-0.690721	0.528978	1.04651	1.14354	1.22366
641	11	59630000	59670000			NA_to_NA	NA_to_NA	NA_to_NA	NA_to_NA	1.27001	1.56684	1.51663	0.771054	0.835064	0.431382
642	11	59750000	59830000			NA_to_NA	NA_to_NA	NA_to_NA	NA_to_NA	1.10076	-0.175159	0.759817	0.501914	0.79552	0.580105
643	11	60850000	61070000			NA_to_NA	NA_to_NA	NA_to_NA	NA_to_NA	0.720043	-0.530969	-0.0249074	0.756089	1.12819	0.58277
644	11	61110000	61190000			NA_to_NA	NA_to_NA	NA_to_NA	NA_to_NA	0.514842	-0.95629	-0.312477	0.652538	1.07663	0.394783
645	11	66050000	66200000			NA_to_NA	NA_to_NA	NA_to_NA	NA_to_NA	1.41219	1.17424	1.50821	0.55665	0.650394	-0.231017
646	11	67710000	67800000			NA_to_NA	NA_to_NA	NA_to_NA	NA_to_NA	0.206697	-0.772577	-0.386991	0.662766	1.07771	0.434882
647	11	67830000	67880000			NA_to_NA	NA_to_NA	NA_to_NA	NA_to_NA	0.178496	-0.551966	-0.258081	0.656781	0.820684	0.343381
648	11	68470000	68610000			NA_to_NA	NA_to_NA	NA_to_NA	NA_to_NA	1.79786	1.71279	1.99552	0.556713	0.536139	0.0443889
649	11	69290000	69390000			NA_to_NA	NA_to_NA	NA_to_NA	NA_to_NA	0.874231	-0.532977	0.161823	0.605438	1.16384	0.498396
650	11	69420000	69490000			NA_to_NA	NA_to_NA	NA_to_NA	NA_to_NA	0.785985	-0.747216	-0.363459	0.536955	1.37158	0.266278
651	11	69620000	69700000			NA_to_NA	NA_to_NA	NA_to_NA	NA_to_NA	1.42235	0.208497	0.856622	0.600975	1.40484	0.229968
652	11	69780000	69990000			NA_to_NA	NA_to_NA	NA_to_NA	NA_to_NA	0.468054	-1.29071	-0.644584	0.590406	1.35363	0.496707
653	11	70260000	70460000			NA_to_NA	NA_to_NA	NA_to_NA	NA_to_NA	1.49587	0.262371	0.838862	0.462467	1.19515	0.244895
654	11	71550000	71650000			NA_to_NA	NA_to_NA	NA_to_NA	NA_to_NA	0.159351	-1.12128	-0.877608	0.534411	1.03344	0.583086
655	11	71830000	72100000			NA_to_NA	NA_to_NA	NA_to_NA	NA_to_NA	1.07029	0.705424	0.962495	0.682489	0.986127	0.542568
656	11	72310000	72430000			NA_to_NA	NA_to_NA	NA_to_NA	NA_to_NA	0.675315	-0.123233	0.389987	0.871561	0.910431	0.611506
657	11	72820000	73140000			NA_to_NA	NA_to_NA	NA_to_NA	NA_to_NA	0.814091	1.29399	1.3363	0.729836	0.691184	0.182293
658	11	74030000	74230000			NA_to_NA	NA_to_NA	NA_to_NA	NA_to_NA	0.976282	1.1514	1.43683	0.878404	0.736963	0.576771
659	11	74330000	74390000			NA_to_NA	NA_to_NA	NA_to_NA	NA_to_NA	1.1046	1.45493	1.59266	0.857591	0.859334	0.609948
660	11	74590000	74650000			NA_to_NA	NA_to_NA	NA_to_NA	NA_to_NA	1.19215	1.05885	1.35556	1.04171	0.7747	0.621603
661	11	74750000	75020000			NA_to_NA	NA_to_NA	NA_to_NA	NA_to_NA	0.857378	0.549767	0.892848	0.746026	0.519446	0.681526
662	11	75810000	76090000			NA_to_NA	NA_to_NA	NA_to_NA	NA_to_NA	0.909355	0.884582	1.26253	0.926136	0.850099	1.03362
663	11	76120000	76150000			NA_to_NA	NA_to_NA	NA_to_NA	NA_to_NA	0.476809	0.639455	0.523114	0.945952	0.840653	0.276522
664	11	76450000	76560000			NA_to_NA	NA_to_NA	NA_to_NA	NA_to_NA	1.31948	1.64254	1.81639	1.25965	0.888436	0.943208
665	11	76850000	76940000			NA_to_NA	NA_to_NA	NA_to_NA	NA_to_NA	0.764534	1.23974	1.24564	0.883056	0.679387	0.485253
666	11	76970000	77180000			NA_to_NA	NA_to_NA	NA_to_NA	NA_to_NA	0.583739	-0.0180573	0.231115	0.629132	0.985227	0.212852
667	11	77590000	77630000			NA_to_NA	NA_to_NA	NA_to_NA	NA_to_NA	1.63146	1.48264	1.75642	0.724785	1.03354	0.398804
668	11	77660000	77820000			NA_to_NA	NA_to_NA	NA_to_NA	NA_to_NA	0.985391	1.17631	1.34097	0.921531	0.797517	0.550107
669	11	77870000	77980000			NA_to_NA	NA_to_NA	NA_to_NA	NA_to_NA	1.24011	1.11196	1.33478	0.745624	0.739532	0.393678
670	11	78110000	78150000			NA_to_NA	NA_to_NA	NA_to_NA	NA_to_NA	0.748265	0.748782	0.748893	0.50605	1.07918	0.0377136
673	11	80280000	80310000			NA_to_NA	NA_to_NA	NA_to_NA	NA_to_NA	1.49144	0.276715	1.12001	1.71958	0.773797	1.81136
677	11	82810000	82910000			NA_to_NA	NA_to_NA	NA_to_NA	NA_to_NA	0.84679	0.803457	1.12005	1.08693	0.765521	0.936797
678	11	82970000	83080000			NA_to_NA	NA_to_NA	NA_to_NA	NA_to_NA	1.6986	1.25159	1.82272	0.946409	0.799415	0.566755
679	11	83150000	83280000			NA_to_NA	NA_to_NA	NA_to_NA	NA_to_NA	0.944911	1.05592	1.25912	0.908704	0.885046	0.735015
680	11	85610000	85660000			NA_to_NA	NA_to_NA	NA_to_NA	NA_to_NA	1.05265	1.36152	1.53146	1.39348	1.08933	1.26059
681	11	85740000	85820000			NA_to_NA	NA_to_NA	NA_to_NA	NA_to_NA	0.546383	-0.386285	0.0892503	1.05586	0.767071	1.21855
682	11	85940000	86060000			NA_to_NA	NA_to_NA	NA_to_NA	NA_to_NA	1.65212	1.76591	2.23202	1.13547	0.887287	0.80055
683	11	86240000	86350000			NA_to_NA	NA_to_NA	NA_to_NA	NA_to_NA	1.2451	1.36141	1.5953	0.949751	0.790883	0.54725
684	11	86460000	86670000			NA_to_NA	NA_to_NA	NA_to_NA	NA_to_NA	1.43759	1.10108	1.48501	0.531708	0.33362	0.199622
685	11	88240000	88410000			NA_to_NA	NA_to_NA	NA_to_NA	NA_to_NA	1.17404	0.813019	1.50569	1.20161	0.984409	1.36375
692	11	93640000	93850000			NA_to_NA	NA_to_NA	NA_to_NA	NA_to_NA	1.05918	0.762525	0.983112	0.957582	1.07236	0.890252
693	11	94360000	94600000			NA_to_NA	NA_to_NA	NA_to_NA	NA_to_NA	0.557841	0.183056	0.555292	0.998661	0.914462	1.16646
694	11	94760000	94890000			NA_to_NA	NA_to_NA	NA_to_NA	NA_to_NA	0.98729	0.293835	0.897573	0.956681	0.886941	1.12669
695	11	95060000	95370000			NA_to_NA	NA_to_NA	NA_to_NA	NA_to_NA	0.675414	0.00203203	0.42796	1.2069	0.99176	1.3855
703	11	100530000	100560000			NA_to_NA	NA_to_NA	NA_to_NA	NA_to_NA	0.979796	-0.0778227	0.607179	1.36686	0.593956	1.45859
704	11	101910000	102010000			NA_to_NA	NA_to_NA	NA_to_NA	NA_to_NA	0.630947	1.04611	1.2662	1.10427	1.01806	1.15162
705	11	102110000	102240000			NA_to_NA	NA_to_NA	NA_to_NA	NA_to_NA	1.42675	0.949691	1.61034	1.10998	1.05971	0.951292
706	11	102330000	102450000			NA_to_NA	NA_to_NA	NA_to_NA	NA_to_NA	1.11843	1.31303	1.42644	1.04385	1.13662	1.1241
707	11	102830000	102860000			NA_to_NA	NA_to_NA	NA_to_NA	NA_to_NA	0.815828	0.878215	1.38825	1.47658	0.653562	1.57757
708	11	103020000	103080000	0.0978887	0.360884	A_to_A	B_to_A	A_to_A	A_to_A	1.30613	2.16209	2.26077	1.5977	1.54037	1.64184
711	11	104910000	105040000	0.374557	0.379888	A_to_A	A_to_A	A_to_A	A_to_A	0.805473	0.166929	0.676121	1.3836	0.797057	1.8512
713	11	105600000	105640000	0.360134	0.200987	A_to_A	A_to_A	A_to_A	A_to_A	0.84811	0.377332	0.973138	1.26414	1.07925	1.87154
716	11	107710000	107870000	0.22429	0.0937263	A_to_A	A_to_A	A_to_A	A_to_A	0.958183	0.104649	0.629378	1.00916	1.35495	1.01748
717	11	108000000	108360000	0.445324	0.512449	A_to_A	A_to_A	A_to_A	A_to_A	1.18897	0.891733	1.46735	0.732121	0.749212	0.673889
718	11	108460000	108590000	0.150993	0.195542	A_to_A	A_to_A	A_to_A	A_to_A	1.10006	0.371977	0.755195	1.02246	1.0927	0.931026
721	11	110080000	110290000	0.0984738	0.138816	A_to_A	A_to_A	A_to_A	A_to_A	1.44414	1.53624	1.78033	0.644214	0.736927	0.329758
722	11	111350000	111380000	-0.113863	-0.489203	B_to_B	B_to_B	B_to_B	B_to_B	0.546165	-1.0871	-0.507414	0.97851	0.709424	0.780751
723	11	111420000	111450000	-0.0342044	-0.1903	B_to_B	B_to_B	B_to_B	B_to_B	0.555996	-1.20712	-0.644447	0.620154	0.502151	0.334938
724	11	111600000	111850000	0.50051	0.577329	A_to_A	A_to_A	A_to_A	A_to_A	1.47139	1.44836	1.75477	0.777391	0.696793	0.473776
725	11	111920000	112090000	0.479294	0.555764	A_to_A	A_to_A	A_to_A	A_to_A	1.00277	1.42638	1.41718	0.470809	0.595868	-0.305659
726	11	113150000	113200000	0.289243	-0.102561	A_to_B	A_to_A	B_to_B	B_to_A	1.32655	-0.360923	0.402115	1.47548	1.14628	1.64638
727	11	113730000	113890000	0.137417	0.238239	A_to_A	A_to_A	A_to_A	A_to_A	1.11292	0.673269	1.06943	1.15143	1.28992	1.1693
728	11	114280000	114460000	-0.574253	-0.180855	B_to_B	B_to_B	B_to_B	B_to_B	0.940431	0.504541	0.889312	0.892855	1.05983	1.39117
729	11	116720000	116770000	0.0253552	0.178457	A_to_A	B_to_A	A_to_A	A_to_A	1.12946	0.453922	0.795536	0.904098	0.795223	0.414945
730	11	116840000	117090000	0.43609	0.574473	A_to_A	A_to_A	A_to_A	A_to_A	1.56422	1.83584	2.1183	0.540389	0.43302	-0.0470795
731	11	117730000	117990000	0.233687	-0.0712532	A_to_B	A_to_B	B_to_B	A_to_A	0.25535	-1.78317	-1.15774	0.711278	0.960238	0.653907
732	11	118110000	118180000	0.317982	0.336055	A_to_A	A_to_A	A_to_A	A_to_A	0.568644	-1.07796	-0.437344	0.737694	1.0479	0.517719
733	11	118310000	118400000	0.407122	0.509271	A_to_A	A_to_A	A_to_A	A_to_A	0.726403	1.14244	0.826692	0.463471	0.211405	-0.135719
734	11	120330000	120510000	0.390644	0.418426	A_to_A	A_to_A	A_to_A	A_to_A	1.47331	1.58206	1.95531	1.0995	1.22047	1.29795
735	11	121020000	121090000	0.345442	0.381565	A_to_A	A_to_A	A_to_A	A_to_A	1.06241	0.50506	1.21423	1.57521	1.06717	2.00957
736	11	121200000	121310000	0.267949	0.270812	A_to_A	A_to_A	A_to_A	A_to_A	0.599798	0.281101	0.574739	1.32792	1.1577	1.55819
737	11	121380000	121650000	0.25447	0.211823	A_to_A	A_to_A	A_to_A	A_to_A	0.161966	-0.933627	-0.392327	0.644826	0.842455	0.90642
738	11	122060000	122410000	0.304487	0.319812	A_to_A	A_to_A	A_to_A	A_to_A	1.75767	0.657946	1.45532	0.929332	0.654283	1.15376
739	11	122660000	122780000	0.332001	0.475066	A_to_A	A_to_A	A_to_A	A_to_A	1.08156	0.589735	1.31588	0.820155	1.06075	0.0799775
740	11	123030000	123180000	0.281685	0.500584	A_to_A	A_to_A	A_to_A	A_to_A	1.4612	0.568369	1.13236	0.799831	1.09567	0.412313
741	11	123430000	123630000	0.0883367	0.223071	A_to_A	A_to_A	A_to_A	A_to_A	1.14585	-0.21108	0.774575	0.736078	0.95739	0.672988
742	11	124110000	124140000	-0.179576	0.219182	B_to_A	B_to_B	A_to_A	B_to_B	0.80592	0.376823	0.856472	1.42183	1.6618	2.0185
743	11	124610000	124680000	-0.221228	0.0524448	B_to_A	B_to_A	A_to_B	B_to_A	0.491155	-0.156248	0.37978	0.580344	0.961565	0.773578
744	11	124740000	124840000	-0.246501	0.141489	B_to_A	B_to_A	A_to_A	A_to_B	0.907892	-0.150778	0.544994	1.15952	1.63052	1.34902
745	11	125010000	125170000	-0.236378	-0.286868	B_to_B	B_to_B	B_to_B	B_to_B	0.199875	-1.05401	-0.426998	0.616431	0.909884	0.903734
746	11	125560000	125680000	-0.178238	0.178863	B_to_A	B_to_A	A_to_B	A_to_B	1.11795	0.985012	1.15576	0.865557	0.988697	0.821017
747	11	125850000	125900000	-0.484654	0.018151	B_to_A	B_to_A	B_to_B	B_to_B	0.454958	0.678219	0.574888	0.887755	1.19288	0.956562
748	11	125970000	126000000	-0.16541	0.191457	B_to_A	B_to_A	A_to_A	A_to_A	0.714027	0.492771	0.698283	0.871674	0.716609	0.79492
751	11	129680000	129730000	0.0267026	0.177879	A_to_A	A_to_A	A_to_A	A_to_A	0.971787	-0.0383273	0.41463	0.632543	0.976543	0.458145
752	11	129840000	129990000	0.43227	0.529179	A_to_A	A_to_A	A_to_A	A_to_A	1.30429	0.611107	0.945868	0.635108	0.951734	0.0290081
753	11	130190000	130310000	0.242556	0.398224	A_to_A	A_to_A	A_to_A	A_to_A	1.26927	0.895235	1.09671	0.561032	0.930003	0.194231
754	11	130440000	130520000	0.131821	0.102502	A_to_A	A_to_A	A_to_A	A_to_A	0.749309	-0.513816	-0.127789	0.893296	1.20344	0.756202
757	12	130000	210000			NA_to_NA	NA_to_NA	NA_to_NA	NA_to_NA	0.253824	-1.38057	-0.632678	0.584748	1.42205	0.447151
758	12	250000	460000			NA_to_NA	NA_to_NA	NA_to_NA	NA_to_NA	1.09779	0.884835	1.08812	0.75029	1.05188	0.686566
759	12	750000	950000	0.83622	0.684296	A_to_A	A_to_A	A_to_A	A_to_A	1.66036	1.28896	1.75031	0.787219	0.907571	0.36461
760	12	980000	1510000	0.518755	0.56671	A_to_A	A_to_A	A_to_A	A_to_A	1.01566	0.866499	1.18472	0.587207	0.783937	0.492623
761	12	1690000	1810000	0.391853	0.412527	A_to_A	A_to_A	A_to_A	A_to_A	1.54989	1.82907	1.79745	0.684817	0.799064	0.21058
762	12	4300000	4350000	0.0227488	0.166679	A_to_A	B_to_B	A_to_B	A_to_A	0.897914	-0.0248913	0.245072	1.06314	1.32964	1.06491
763	12	4490000	4570000	-0.0332928	0.177169	B_to_A	B_to_A	A_to_A	A_to_B	0.657865	0.443603	0.98967	0.561944	1.05054	1.38257
764	12	4640000	4710000	-0.435701	-0.0279661	B_to_B	B_to_B	B_to_B	B_to_A	0.625621	0.0517529	0.439548	0.942722	1.06952	1.42191
765	12	7610000	7800000	-0.0250224	0.0271347	B_to_A	B_to_A	A_to_A	A_to_A	0.287312	-0.768068	-0.397873	0.593585	1.21456	0.301106
766	12	8020000	8100000	0.31916	0.417663	A_to_A	A_to_A	A_to_A	A_to_A	0.972219	0.65435	0.932346	0.766184	0.813739	0.243193
767	12	8220000	8270000	-0.0100053	0.299408	B_to_A	A_to_A	A_to_A	A_to_A	0.470062	-1.47399	-0.719269	0.571056	1.16615	0.354237
768	12	8680000	8800000	0.445136	0.308929	A_to_A	A_to_A	A_to_A	A_to_A	1.15376	0.179026	0.793642	1.10959	1.4224	1.10366
769	12	9140000	9220000			NA_to_NA	NA_to_NA	NA_to_NA	NA_to_NA	1.89635	1.84832	1.56003	0.57227	0.697649	0.927299
770	12	10360000	10400000	0.458722	0.804831	A_to_A	A_to_A	A_to_A	A_to_A	1.81329	2.54461	2.55391	1.06715	0.851911	1.19616
771	12	10670000	10720000	0.56214	0.608604	A_to_A	A_to_A	A_to_A	A_to_A	1.19184	1.09166	1.51376	1.29139	1.12731	1.13791
773	12	12090000	12260000	0.623001	0.59511	A_to_A	A_to_A	A_to_A	A_to_A	1.21068	0.994624	1.37644	0.934569	1.03385	0.695558
774	12	12320000	12370000	0.567744	0.499094	A_to_A	A_to_A	A_to_A	A_to_A	1.0371	0.744964	0.964592	0.466478	1.02033	0.0887651
775	12	12400000	12540000	0.589983	0.649131	A_to_A	A_to_A	A_to_A	A_to_A	1.30478	0.928248	1.3581	0.698172	0.770899	0.321875
776	12	14760000	14960000	-0.300938	-0.13187	B_to_B	B_to_B	B_to_B	B_to_A	0.564528	-0.0133198	0.309968	1.21066	0.845503	1.29512
777	12	15120000	15220000	-0.040356	-0.085713	B_to_B	B_to_B	A_to_A	A_to_A	1.16544	0.562551	1.64247	0.951041	0.588067	1.40637
778	12	15610000	16060000	-0.165951	-0.140893	B_to_B	B_to_B	A_to_A	A_to_A	0.330951	0.320209	0.668716	0.709372	0.842464	1.01617
779	12	19430000	19530000	0.424404	0.394667	A_to_A	A_to_A	A_to_A	A_to_A	1.69036	1.24788	1.68413	0.76926	1.25264	0.86044
781	12	21430000	21540000	-0.119317	-0.102396	B_to_B	B_to_A	B_to_B	A_to_A	0.650277	0.865517	1.00601	1.00015	1.15017	1.56453
782	12	21600000	21690000	-0.167645	0.0824454	B_to_A	B_to_B	A_to_A	A_to_B	0.894131	1.19586	1.24103	1.07812	1.15718	1.41954
783	12	22590000	22690000	-0.233616	-0.181195	B_to_B	A_to_B	B_to_B	A_to_B	0.889765	0.998666	1.3266	1.33138	1.2158	1.46274
786	12	25150000	25290000			NA_to_NA	NA_to_NA	NA_to_NA	NA_to_NA	0.467606	-0.238531	0.323355	1.2736	1.10479	1.22885
791	12	25950000	26080000			NA_to_NA	NA_to_NA	NA_to_NA	NA_to_NA	1.24126	-0.0609155	0.714156	1.14084	0.976835	1.32709
792	12	26630000	26810000			NA_to_NA	NA_to_NA	NA_to_NA	NA_to_NA	0.865689	0.794056	1.11068	0.954908	0.684061	0.916698
793	12	26890000	27020000	0.548564	0.519769	A_to_A	A_to_A	A_to_A	A_to_A	1.08035	1.47081	1.43051	1.03353	0.862263	0.738543
794	12	27240000	27380000	0.512753	0.548466	A_to_A	A_to_A	A_to_A	A_to_A	0.886687	1.29817	1.49289	1.01144	0.726808	0.732071
795	12	27520000	27660000	0.472747	0.604724	A_to_A	A_to_A	A_to_A	A_to_A	1.09689	1.08846	1.41812	0.9973	0.700078	0.643243
796	12	27710000	27790000	0.310137	0.233396	A_to_A	A_to_A	A_to_A	A_to_A	1.19658	1.33918	1.30985	0.941768	1.03353	0.620528
798	12	30610000	30750000	0.0590999	0.0040468	A_to_A	A_to_B	A_to_A	A_to_A	0.42175	0.196021	0.667308	0.919618	1.00405	1.17808
799	12	30870000	30920000	0.0300031	-0.10516	A_to_B	A_to_A	A_to_A	A_to_A	0.31727	-0.976141	-0.85138	0.921011	0.599925	0.923506
800	12	31020000	31120000	0.295687	0.236386	A_to_A	A_to_A	A_to_A	A_to_A	0.844293	-0.24502	0.194495	0.808919	1.26519	0.821784
801	12	31250000	31320000	0.600604	0.429948	A_to_A	A_to_A	A_to_A	A_to_A	1.34902	0.771322	1.41423	0.928127	1.29859	0.813692
802	12	31390000	31590000	0.495878	0.510063	A_to_A	A_to_A	A_to_A	A_to_A	1.32577	0.707494	1.21374	0.775973	1.06318	0.610478
803	12	31710000	31750000	0.519726	0.421423	A_to_A	A_to_A	A_to_A	A_to_A	0.987536	0.292148	0.509589	0.823663	1.20676	0.64361
804	12	31950000	32020000	0.381217	0.173587	A_to_A	A_to_A	A_to_A	A_to_A	0.407206	-0.606468	-0.283281	0.712075	0.912417	0.559009
805	12	32100000	32590000	0.469658	0.330325	A_to_A	A_to_A	A_to_A	A_to_A	0.874825	0.334764	0.606107	0.775458	1.07648	0.69822
806	12	32680000	32760000	0.30022	0.453759	A_to_A	A_to_A	A_to_A	A_to_A	1.40536	1.284	1.60902	0.9295	1.21007	0.78537
807	12	32810000	32900000	-0.0462276	0.139541	B_to_A	A_to_A	B_to_A	A_to_B	1.44037	0.77268	1.17971	0.882987	1.24735	0.887124
812	12	42310000	42570000	0.237111	0.12608	A_to_A	A_to_A	A_to_A	B_to_A	0.894312	0.391199	0.720312	1.01467	0.999134	0.802578
814	12	43710000	43900000	-0.0215397	0.00837213	B_to_A	B_to_B	B_to_B	B_to_B	0.573632	1.01785	0.890454	1.20018	1.20613	1.25446
815	12	46180000	46270000	0.559876	0.579548	A_to_A	A_to_A	A_to_A	A_to_A	1.9435	1.25599	1.98815	1.03667	0.718796	0.861485
816	12	47580000	47690000	0.440526	0.484985	A_to_A	A_to_A	A_to_A	A_to_A	0.88118	1.6407	1.12665	0.638663	0.360221	0.219656
817	12	48040000	48090000	0.666949	0.653427	A_to_A	A_to_A	A_to_A	A_to_A	0.996474	1.67254	1.4472	0.890464	0.694596	0.282783
818	12	48120000	48150000	0.614152	0.513032	A_to_A	A_to_A	A_to_A	A_to_A	0.822427	0.385494	0.720232	0.707329	0.380279	0.17247
819	12	48640000	48710000	0.715439	0.746902	A_to_A	A_to_A	A_to_A	A_to_A	1.74903	1.47041	1.65735	0.509591	0.766888	-0.26615
820	12	50400000	50480000	0.592378	0.680385	A_to_A	A_to_A	A_to_A	A_to_A	1.91364	2.05888	2.02166	0.406637	0.680243	-0.509909
821	12	50510000	50730000	0.652321	0.581992	A_to_A	A_to_A	A_to_A	A_to_A	1.34248	0.835022	1.27319	0.647475	0.838426	0.320905
822	12	50760000	50820000	0.548434	0.67738	A_to_A	A_to_A	A_to_A	A_to_A	1.57011	1.2866	1.44137	0.536602	0.580834	-0.15487
823	12	50920000	51010000	0.597237	0.656841	A_to_A	A_to_A	A_to_A	A_to_A	0.913591	0.862219	0.850835	0.44255	0.511548	-0.220401
824	12	51810000	51880000	0.398077	0.393534	A_to_A	A_to_A	A_to_A	A_to_A	0.32854	-1.03218	-0.439233	0.418908	1.09538	0.0807313
825	12	53980000	54060000	0.539513	0.645848	A_to_A	A_to_A	A_to_A	A_to_A	1.3073	0.1884	0.761069	0.492063	1.15196	-0.301569
826	12	55740000	55820000	0.570602	0.530886	A_to_A	A_to_A	A_to_A	A_to_A	1.55028	1.42972	1.59108	0.536441	0.684083	-0.128299
827	12	57780000	57840000	0.461178	0.372923	A_to_A	A_to_A	A_to_A	A_to_A	1.41013	0.821675	1.00085	0.40896	0.725257	-0.453833
828	12	58830000	58970000	-0.388483	-0.174968	B_to_B	B_to_B	B_to_B	B_to_B	0.839907	0.347872	0.756125	1.20024	0.906832	1.45089
830	12	62470000	62620000	0.29815	0.347719	A_to_A	A_to_A	A_to_A	A_to_A	0.992666	1.28995	1.42361	0.882607	0.931987	0.977802
831	12	63840000	64150000	0.342638	0.404491	A_to_A	A_to_A	A_to_A	A_to_A	1.18892	0.702382	1.11971	0.732776	0.64212	0.722809
832	12	64380000	64500000	0.435076	0.393852	A_to_A	A_to_A	A_to_A	A_to_A	1.46531	0.858664	1.50544	0.970632	1.1447	0.51687
833	12	64600000	64830000	0.431525	0.487939	A_to_A	A_to_A	A_to_A	A_to_A	1.16431	0.46913	1.05493	0.773621	1.01211	0.431646
834	12	65170000	65450000	0.137415	0.21796	A_to_A	A_to_A	A_to_A	A_to_A	0.879237	1.61471	1.46869	1.25359	0.739661	1.28808
835	12	65790000	65960000	0.0351423	0.118936	A_to_A	A_to_A	A_to_A	A_to_A	0.732786	-0.445986	0.562518	0.831712	0.765983	0.98288
836	12	66030000	66080000	-0.0144513	0.0691923	B_to_A	A_to_A	B_to_B	A_to_A	0.618047	0.173585	0.793082	1.34152	1.18417	1.58993
837	12	66110000	66190000	-0.404198	-0.290887	B_to_B	B_to_B	B_to_B	B_to_B	0.519493	0.0265473	0.423076	0.7424	0.86497	0.706492
839	12	68600000	68770000	0.167135	0.297742	A_to_A	A_to_A	A_to_A	A_to_A	1.16916	1.26964	1.29835	0.915481	1.20241	0.638759
840	12	68810000	68850000	0.339843	0.504944	A_to_A	A_to_A	A_to_A	A_to_A	1.78186	2.05747	2.03579	0.729598	1.00619	0.381644
841	12	69240000	69290000	0.248404	0.17205	A_to_A	A_to_A	A_to_A	A_to_A	1.6793	1.4159	1.92502	1.26625	1.06034	1.24625
842	12	69350000	69400000	0.276899	0.247998	A_to_A	A_to_A	A_to_A	A_to_A	1.00212	1.17004	1.14751	1.13639	1.13222	0.847902
843	12	69470000	69600000	0.302836	0.432074	A_to_A	A_to_A	A_to_A	A_to_A	1.48597	1.8237	2.00625	0.994051	0.893668	0.836196
844	12	70470000	70550000	-0.429181	-0.545635	B_to_B	B_to_B	B_to_B	B_to_B	0.417435	-0.426387	0.16614	0.81161	0.737944	1.03333
845	12	70600000	70670000	-0.615027	-0.508275	B_to_B	B_to_B	B_to_B	B_to_B	0.555057	1.1515	1.09384	1.28548	1.18788	1.61393
846	12	71570000	71680000	-0.546386	-0.357204	B_to_B	B_to_B	B_to_B	B_to_B	1.24798	1.28398	1.53584	1.32801	1.1634	1.60024
847	12	71730000	71790000	-0.460231	-0.382317	B_to_B	B_to_B	B_to_B	B_to_B	0.938633	0.888326	1.06316	1.30389	1.37388	1.4149
848	12	71840000	71930000	-0.637093	-0.421113	B_to_B	B_to_B	B_to_B	B_to_B	1.27602	1.26353	1.59641	1.2117	1.10519	1.44092
852	12	75480000	75560000	-0.00920947	-0.265993	B_to_B	B_to_B	B_to_B	B_to_B	0.549104	-0.085757	0.252695	1.01013	0.832876	1.34991
853	12	75640000	75850000	0.0572061	-0.120655	A_to_B	A_to_B	B_to_B	B_to_A	0.820804	0.265104	0.739867	1.34355	1.13616	1.73613
854	12	75900000	75950000	0.035568	-0.293595	A_to_B	A_to_B	B_to_B	B_to_A	0.742687	-0.137414	0.272148	1.05055	1.23343	1.33932
855	12	76010000	76160000	0.0219959	-0.243464	A_to_B	B_to_B	B_to_B	B_to_A	1.08119	0.334467	0.863291	1.23155	1.35747	1.44103
856	12	76760000	76880000	-0.120579	-0.097485	B_to_B	B_to_A	B_to_B	B_to_A	1.1078	1.05884	1.16621	1.05193	1.34646	1.36701
858	12	79500000	79700000	0.207584	0.189006	A_to_A	A_to_A	A_to_A	A_to_A	1.50506	1.11601	1.52552	0.782458	0.956954	0.854424
859	12	79760000	79930000	0.132168	-0.0146048	A_to_B	A_to_A	B_to_B	B_to_A	1.13506	1.21883	1.51048	1.23573	1.06065	1.3892
863	12	85780000	85830000	-0.0506594	-0.170876	B_to_B	B_to_B	B_to_B	B_to_B	1.57989	1.74184	2.03201	1.90714	1.64806	1.97614
865	12	87750000	87830000	0.091184	-0.413071	A_to_B	B_to_B	B_to_B	B_to_B	1.28905	0.204029	1.09712	1.75838	0.735818	1.98964
866	12	89340000	89700000	0.42339	0.180407	A_to_A	A_to_A	A_to_A	A_to_A	0.954684	0.345611	0.982786	0.60003	0.557764	0.847014
867	12	91100000	91130000	0.385072	0.275729	A_to_A	B_to_B	A_to_A	A_to_A	0.771682	1.31421	1.67758	1.66885	1.19997	1.86616
868	12	91570000	91600000	0.346273	-0.0568702	A_to_B	B_to_B	B_to_A	A_to_A	0.794566	1.13364	1.36262	1.75862	1.10855	2.0579
869	12	92060000	92140000	0.445987	0.201696	A_to_A	A_to_A	A_to_A	A_to_A	1.35321	0.086803	1.4246	0.866192	0.945269	1.03909
871	12	92760000	92920000	0.495225	0.338024	A_to_A	A_to_A	A_to_A	A_to_A	1.12091	0.991325	1.61208	0.910852	0.958082	1.03842
872	12	93370000	93510000	0.529077	0.433937	A_to_A	A_to_A	A_to_A	A_to_A	1.25358	0.916055	1.35849	1.12367	1.32478	0.98008
873	12	93670000	93900000	0.332682	0.0399409	A_to_A	A_to_A	A_to_A	A_to_A	0.470199	-0.501962	0.080613	0.609355	0.66191	0.919829
874	12	94110000	94220000	0.218484	0.127372	A_to_A	A_to_A	A_to_A	A_to_A	0.228897	-1.1523	-0.76322	0.849961	0.806394	0.875337
876	12	94550000	94680000	0.422798	0.388164	A_to_A	A_to_A	A_to_A	A_to_A	0.791844	-0.493884	0.179459	1.17746	1.42747	1.17665
877	12	94960000	95320000	0.6317	0.578249	A_to_A	A_to_A	A_to_A	A_to_A	1.1818	0.959635	1.28668	0.759096	0.832736	0.429769
878	12	95470000	95520000	0.425142	0.472566	A_to_A	A_to_A	A_to_A	A_to_A	1.34533	0.811604	1.33918	1.00727	0.993531	0.375266
879	12	95990000	96040000	0.137598	0.131814	A_to_A	A_to_A	A_to_A	A_to_A	0.91858	0.0874399	0.76305	1.23583	1.28749	1.10011
880	12	96180000	96390000	-0.173405	-0.174768	B_to_B	B_to_B	A_to_B	A_to_A	0.810586	0.246435	0.764366	0.552327	0.7624	0.700609
881	12	98490000	98550000	-0.223567	0.0498051	B_to_A	B_to_B	B_to_B	B_to_A	1.5689	1.57909	1.47207	0.482154	1.13646	0.317978
882	12	98590000	98730000	-0.511545	-0.286915	B_to_B	B_to_B	B_to_B	B_to_B	1.23628	1.24311	1.20488	0.562701	0.830434	0.345038
883	12	100560000	100630000	-0.754908	-0.590027	B_to_B	B_to_B	B_to_B	B_to_B	0.31975	0.0531753	0.345232	0.971701	0.984702	1.20514
884	12	101590000	101620000	-0.817263	-1.32696	B_to_B	B_to_B	B_to_B	B_to_B	0.736651	-0.2652	0.408552	1.05022	0.942014	1.11675
885	12	101690000	101830000	-0.335046	-0.270113	B_to_B	B_to_B	B_to_B	B_to_B	0.855135	0.490217	0.80279	1.07002	1.11779	0.956329
886	12	101870000	101920000	-0.253889	-0.0791008	B_to_B	B_to_B	B_to_B	B_to_B	1.00213	0.40484	0.821106	1.03133	1.29611	0.784885
888	12	103800000	103850000	-0.455336	-0.201684	B_to_B	B_to_B	B_to_B	B_to_B	1.17567	0.800194	1.0074	0.865383	0.676184	0.604281
889	12	103920000	103990000	-0.177779	0.150784	B_to_A	B_to_A	A_to_A	A_to_A	1.3373	1.15355	1.39258	0.785737	0.805277	0.303074
890	12	104450000	104740000	0.39099	0.386428	A_to_A	A_to_A	A_to_A	A_to_A	0.696282	-0.207497	0.46161	0.634645	0.703601	0.122884
891	12	104810000	104950000	0.375388	0.543348	A_to_A	A_to_A	A_to_A	A_to_A	1.07507	2.14715	1.75188	0.808061	0.498911	0.217013
892	12	104990000	105240000	0.534308	0.510692	A_to_A	A_to_A	A_to_A	A_to_A	1.00964	1.29176	1.26048	0.645791	0.553775	0.105671
893	12	105300000	105360000	0.465421	0.358988	A_to_A	A_to_A	A_to_A	A_to_A	0.775712	0.445707	0.72751	0.965795	0.794049	0.689985
896	12	106060000	106140000	0.419199	0.305191	A_to_A	A_to_A	A_to_A	A_to_A	1.99008	-1.22966	0.521468	0.956051	1.18728	1.07145
897	12	106190000	106280000	0.296257	0.173911	A_to_A	A_to_A	A_to_A	A_to_A	0.481323	-0.671545	-0.414721	0.896788	1.10637	1.10941
898	12	106360000	106510000	0.036541	-0.111804	A_to_B	B_to_B	B_to_A	B_to_B	0.627146	-0.139613	0.290092	0.703229	0.767226	1.00351
899	12	106760000	106890000	0.0330239	0.290415	A_to_A	A_to_A	A_to_A	A_to_A	0.880567	0.679664	1.01137	1.07907	0.833893	1.18281
900	12	106950000	107080000	-0.0270711	0.22973	B_to_A	B_to_A	A_to_A	A_to_A	0.932298	0.892734	1.09562	1.27173	1.20549	1.37004
901	12	108510000	108710000	0.300685	0.419451	A_to_A	A_to_A	A_to_A	A_to_A	1.34806	0.95925	1.10282	0.502098	0.67933	-0.0983938
902	12	109050000	109130000	0.466224	0.478006	A_to_A	A_to_A	A_to_A	A_to_A	0.877894	-0.107013	0.393454	0.534906	0.925901	0.330083
903	12	109160000	109300000	0.575457	0.639418	A_to_A	A_to_A	A_to_A	A_to_A	0.835681	-0.13868	0.172104	0.533587	0.875355	0.0886032
904	12	109440000	109620000	0.580598	0.694327	A_to_A	A_to_A	A_to_A	A_to_A	0.740374	0.0129685	0.12428	0.572712	0.733098	-0.0578735
905	12	109700000	109770000	0.664315	0.611313	A_to_A	A_to_A	A_to_A	A_to_A	0.729061	-0.240973	0.119898	0.488259	0.603138	-0.299119
906	12	110700000	110740000	0.677103	0.647561	A_to_A	A_to_A	A_to_A	A_to_A	1.45178	0.266396	1.08278	0.682149	0.875192	0.198488
907	12	110810000	110950000	0.412456	0.347548	A_to_A	A_to_A	A_to_A	A_to_A	0.427455	-1.01307	-0.650011	0.597948	1.13281	0.461179
908	12	111420000	111590000	0.684057	0.812194	A_to_A	A_to_A	A_to_A	A_to_A	1.59003	1.45996	1.59748	0.464377	0.78837	-0.318686
909	12	111840000	111960000	0.670063	0.551603	A_to_A	A_to_A	A_to_A	A_to_A	1.10762	1.2507	1.28073	0.382831	0.459878	-0.442732
910	12	112840000	112950000	0.322778	0.35842	A_to_A	A_to_A	A_to_A	A_to_A	0.617576	0.146482	0.288795	0.911304	0.445976	0.506359
911	12	113700000	113960000	-0.0986749	-0.0242996	B_to_B	B_to_A	A_to_B	A_to_A	0.552377	-1.12143	-0.345017	0.457461	1.00337	0.534
913	12	116360000	116450000	0.106252	-0.202756	A_to_B	A_to_A	A_to_A	A_to_A	1.01886	-0.907274	-0.177784	0.833166	1.28915	0.707921
914	12	116490000	116540000	0.0918976	-0.164641	A_to_B	A_to_A	A_to_A	A_to_A	0.941717	-0.946802	-0.143448	0.742378	1.35263	0.830511
915	12	116640000	116870000	0.155216	0.109198	A_to_A	A_to_A	A_to_A	A_to_A	0.608521	-0.270851	-0.0479793	0.675595	0.947181	0.43822
916	12	116910000	117070000	0.164326	0.105488	A_to_A	A_to_A	A_to_A	A_to_A	0.927761	0.184192	0.604475	0.677863	1.00113	0.251161
917	12	117140000	117190000	-0.259341	0.10895	B_to_A	B_to_A	B_to_B	B_to_A	1.18314	0.717354	0.893273	0.809983	1.00107	0.262701
918	12	119670000	119860000	0.236637	0.278111	A_to_A	A_to_A	A_to_A	A_to_A	1.28839	0.461229	0.94174	0.678267	1.01213	0.5004
919	12	120680000	120890000	0.73279	0.710553	A_to_A	A_to_A	A_to_A	A_to_A	1.04031	0.663037	1.00949	0.704383	0.837635	0.119045
920	12	120920000	121050000	0.600401	0.616369	A_to_A	A_to_A	A_to_A	A_to_A	0.583917	0.410123	0.44659	0.590259	0.818313	-0.251724
921	12	123700000	123750000	0.623056	0.744207	A_to_A	A_to_A	A_to_A	A_to_A	0.874466	0.801844	0.900499	0.489473	0.831329	-0.312467
922	12	123890000	124030000	0.490726	0.560094	A_to_A	A_to_A	A_to_A	A_to_A	0.873065	0.0574931	0.389252	0.767969	0.843015	0.390185
923	12	124280000	124560000	0.616509	0.536259	A_to_A	A_to_A	A_to_A	A_to_A	1.98329	-0.131817	0.812169	0.420776	1.5142	0.137975
924	12	130070000	130170000	-0.418004	-1.13274	B_to_B	B_to_B	B_to_B	B_to_B	1.06981	-1.18442	-0.410009	0.820752	1.20503	0.496575
925	12	130770000	130890000	0.104402	-0.100581	A_to_B	B_to_A	A_to_B	A_to_B	0.799677	-0.285659	0.201638	0.715196	1.26877	0.598463
926	12	131210000	131320000	0.308164	-0.0260844	A_to_B	A_to_B	A_to_A	A_to_A	0.54758	-1.80492	-1.08031	0.572629	0.972881	0.210859
927	12	131700000	131800000	0.522048	0.421631	A_to_A	A_to_A	A_to_A	A_to_A	0.897773	0.0175172	0.433191	0.454075	1.11722	-0.241589
928	13	19590000	19870000			NA_to_NA	NA_to_NA	NA_to_NA	NA_to_NA	1.68013	1.06282	1.37246	0.482631	1.02755	0.212648
929	13	19950000	20080000	0.519193	0.596935	A_to_A	A_to_A	A_to_A	A_to_A	1.54688	1.32049	1.82443	0.771036	1.04294	0.687221
930	13	20460000	20490000	0.746653	0.491965	A_to_A	A_to_A	A_to_A	A_to_A	1.73566	-0.937834	0.302323	0.764876	1.03	0.458322
931	13	20760000	20900000	0.663123	0.789562	A_to_A	A_to_A	A_to_A	A_to_A	2.00973	1.60509	2.23453	0.766592	0.941033	0.545365
932	13	21290000	21450000	0.597287	0.505057	A_to_A	A_to_A	A_to_A	A_to_A	1.06628	0.440395	0.750178	0.823593	1.01404	0.627869
933	13	21510000	21600000	0.306432	0.431422	A_to_A	A_to_A	A_to_A	A_to_A	0.939891	0.603025	0.761205	1.0709	0.815532	1.08688
935	13	23320000	23450000	0.261934	-0.094156	A_to_B	A_to_B	B_to_A	A_to_A	0.648284	-0.847886	-0.107776	0.738821	1.05565	0.848841
936	13	23600000	23630000	0.384457	-0.321405	A_to_B	A_to_B	A_to_B	A_to_A	0.856973	-0.549109	0.109247	0.858279	0.9695	1.23636
937	13	24160000	24350000	0.514175	0.115343	A_to_A	A_to_A	A_to_A	A_to_A	0.959174	-1.05022	-0.202365	0.723359	1.11114	0.851715
938	13	24410000	24510000	0.632145	0.527093	A_to_A	A_to_A	A_to_A	A_to_A	1.55129	0.196434	1.02359	1.01625	1.39844	1.25725
939	13	24610000	24640000	0.393676	-0.414668	A_to_B	A_to_A	A_to_A	A_to_A	0.393085	-1.67522	-1.2583	0.509315	0.990731	0.324304
940	13	24840000	24920000	0.489737	0.383679	A_to_A	A_to_A	A_to_A	A_to_A	1.44161	0.453043	0.957126	1.27954	1.51661	1.60696
941	13	25230000	25350000	0.227362	0.314439	A_to_A	A_to_A	A_to_A	A_to_A	1.57134	1.13472	1.459	1.38852	1.37865	1.70367
943	13	25970000	26070000	0.0675315	-0.110893	A_to_B	A_to_A	B_to_B	A_to_A	0.895256	-0.687523	-0.105669	0.972161	1.20294	1.08623
944	13	26970000	27190000	0.658292	0.739952	A_to_A	A_to_A	A_to_A	A_to_A	1.38128	0.673286	1.13974	0.703243	1.10219	0.545845
945	13	27220000	27270000	0.571323	0.78271	A_to_A	A_to_A	A_to_A	A_to_A	1.56616	1.0085	1.17054	0.94515	1.02863	0.823586
946	13	27420000	27670000	0.366004	0.494007	A_to_A	A_to_A	A_to_A	A_to_A	1.05426	-0.436283	0.495055	0.816633	0.923837	0.832197
947	13	27820000	28340000	0.34892	0.196798	A_to_A	A_to_A	A_to_A	A_to_A	0.699305	-0.73571	0.00448935	0.786722	1.17246	0.793379
949	13	28610000	28710000	0.171061	0.29146	A_to_A	A_to_A	A_to_B	A_to_A	1.12377	-0.554425	0.287419	1.06697	1.06262	1.32063
950	13	29460000	29590000	0.258682	0.537729	A_to_A	A_to_A	A_to_A	A_to_A	1.62377	-1.03837	0.175416	0.665539	1.27249	0.706426
951	13	29730000	29850000	0.444196	0.571508	A_to_A	A_to_A	A_to_A	A_to_A	1.42488	0.512845	1.21647	1.12186	1.24337	1.2437
952	13	30180000	30340000			NA_to_NA	NA_to_NA	NA_to_NA	NA_to_NA	1.56947	1.13386	1.57916	0.780175	0.83786	0.649733
953	13	30570000	30660000			NA_to_NA	NA_to_NA	NA_to_NA	NA_to_NA	1.00041	0.294464	1.06053	1.12706	1.08984	0.992367
954	13	30750000	31000000			NA_to_NA	NA_to_NA	NA_to_NA	NA_to_NA	0.523449	-1.19015	-0.557336	0.707626	0.912393	0.862904
955	13	31120000	31160000			NA_to_NA	NA_to_NA	NA_to_NA	NA_to_NA	1.33344	0.369405	1.06562	1.34757	1.2888	1.56211
956	13	31940000	32030000			NA_to_NA	NA_to_NA	NA_to_NA	NA_to_NA	1.48495	0.757931	1.43624	1.13083	1.118	1.06375
957	13	32310000	32530000			NA_to_NA	NA_to_NA	NA_to_NA	NA_to_NA	1.38485	1.32528	1.54348	0.935457	1.1265	0.801225
958	13	32590000	32820000			NA_to_NA	NA_to_NA	NA_to_NA	NA_to_NA	1.48122	1.21909	1.91503	1.12375	0.978399	1.1172
959	13	33100000	33130000			NA_to_NA	NA_to_NA	NA_to_NA	NA_to_NA	1.79831	-1.24976	0.16696	1.29041	1.54013	1.48131
960	13	33210000	33290000			NA_to_NA	NA_to_NA	NA_to_NA	NA_to_NA	1.2733	-0.645897	0.290148	0.505987	0.74584	0.986093
964	13	36410000	36430000			NA_to_NA	NA_to_NA	NA_to_NA	NA_to_NA	1.14161	0.371221	1.43969	1.17688	1.35783	1.53562
965	13	36750000	37060000			NA_to_NA	NA_to_NA	NA_to_NA	NA_to_NA	0.904523	0.242188	0.645792	0.979172	1.09678	1.07858
966	13	37580000	37630000			NA_to_NA	NA_to_NA	NA_to_NA	NA_to_NA	0.889271	0.130458	0.911827	1.61674	0.986108	1.89202
967	13	38330000	38390000			NA_to_NA	NA_to_NA	NA_to_NA	NA_to_NA	1.4132	1.05827	1.94816	1.65401	1.26278	1.94466
968	13	39300000	39330000			NA_to_NA	NA_to_NA	NA_to_NA	NA_to_NA	1.34423	0.837325	1.09811	1.19574	0.729866	1.42415
969	13	39550000	39600000			NA_to_NA	NA_to_NA	NA_to_NA	NA_to_NA	1.12493	-0.15166	1.09056	1.07014	0.856141	1.05227
970	13	39650000	39740000			NA_to_NA	NA_to_NA	NA_to_NA	NA_to_NA	0.750596	1.43566	1.60697	1.08833	1.04415	1.61978
971	13	40310000	40350000			NA_to_NA	NA_to_NA	NA_to_NA	NA_to_NA	1.42918	-0.649112	0.316837	0.640575	0.739486	0.644567
972	13	40430000	40660000			NA_to_NA	NA_to_NA	NA_to_NA	NA_to_NA	1.44896	0.201292	1.12051	0.784868	0.868716	0.558999
973	13	40730000	40800000			NA_to_NA	NA_to_NA	NA_to_NA	NA_to_NA	0.933406	0.218189	0.815116	0.732691	1.11716	0.593917
974	13	40910000	41080000			NA_to_NA	NA_to_NA	NA_to_NA	NA_to_NA	1.34991	1.09746	1.69961	0.796665	0.821397	0.452146
975	13	41120000	41160000			NA_to_NA	NA_to_NA	NA_to_NA	NA_to_NA	1.00805	0.658291	0.96794	0.774437	1.04911	0.622711
976	13	41190000	41260000			NA_to_NA	NA_to_NA	NA_to_NA	NA_to_NA	0.966973	0.773156	0.851358	0.816638	1.10699	0.565446
977	13	41310000	41380000			NA_to_NA	NA_to_NA	NA_to_NA	NA_to_NA	1.73467	1.52955	1.96517	1.03081	1.09951	0.885416
978	13	42040000	42240000			NA_to_NA	NA_to_NA	NA_to_NA	NA_to_NA	1.27593	1.08759	1.51914	0.84242	0.702512	0.806595
979	13	42270000	42330000			NA_to_NA	NA_to_NA	NA_to_NA	NA_to_NA	1.04823	0.951076	1.35211	1.33331	1.03571	1.41399
980	13	43040000	43110000			NA_to_NA	NA_to_NA	NA_to_NA	NA_to_NA	1.57716	1.46228	2.16726	1.34036	1.2046	1.52748
982	13	44430000	44580000			NA_to_NA	NA_to_NA	NA_to_NA	NA_to_NA	1.48952	0.555105	1.408	0.932204	1.1387	0.961113
983	13	44920000	44990000			NA_to_NA	NA_to_NA	NA_to_NA	NA_to_NA	1.30861	1.07897	1.37951	1.00602	0.943917	0.666644
984	13	45120000	45380000			NA_to_NA	NA_to_NA	NA_to_NA	NA_to_NA	1.68974	1.25269	1.64976	0.535397	0.870773	-0.151984
985	13	45470000	45550000			NA_to_NA	NA_to_NA	NA_to_NA	NA_to_NA	1.52055	1.218	1.64586	0.826961	0.578348	0.27727
986	13	45950000	46050000			NA_to_NA	NA_to_NA	NA_to_NA	NA_to_NA	1.2987	1.61506	1.81021	1.21628	1.22926	1.70663
987	13	46550000	46790000			NA_to_NA	NA_to_NA	NA_to_NA	NA_to_NA	1.33734	0.799961	1.64384	1.01936	1.05466	1.18649
988	13	48220000	48260000	0.420687	0.511812	A_to_A	A_to_A	A_to_A	A_to_A	1.39905	1.07859	1.43919	1.40709	1.39878	1.63591
989	13	48300000	48450000	0.591001	0.460016	A_to_A	A_to_A	A_to_A	A_to_A	1.48012	1.47132	1.87141	0.877296	0.842577	0.905039
990	13	48970000	49200000	0.59818	0.62178	A_to_A	A_to_A	A_to_A	A_to_A	1.56873	1.78337	2.53573	1.06336	0.781347	0.963125
991	13	49450000	49580000	0.781715	0.836803	A_to_A	A_to_A	A_to_A	A_to_A	1.36336	1.08176	1.31988	0.756823	0.805245	0.202672
992	13	49660000	49780000	0.737701	0.755364	A_to_A	A_to_A	A_to_A	A_to_A	1.52345	1.24922	1.64922	0.866124	1.19552	0.566227
993	13	49920000	50160000	0.620835	0.682074	A_to_A	A_to_A	A_to_A	A_to_A	1.4472	0.917482	1.33779	0.853872	1.05536	0.650792
994	13	50910000	50990000	0.376484	0.579793	A_to_A	A_to_A	A_to_A	A_to_A	0.529534	0.0155392	0.30907	0.816921	0.545609	0.921823
995	13	51230000	51280000	0.755176	0.856112	A_to_A	A_to_A	A_to_A	A_to_A	1.27375	-0.29144	0.366541	0.82367	0.90119	0.716978
996	13	51350000	51450000	0.646999	0.709787	A_to_A	A_to_A	A_to_A	A_to_A	1.77509	2.08847	2.64891	1.25003	0.728559	1.06792
997	13	51590000	51780000	0.648559	0.683076	A_to_A	A_to_A	A_to_A	A_to_A	1.09403	0.313061	0.927445	0.709978	0.713348	0.504054
998	13	51940000	52110000	0.482773	0.445667	A_to_A	A_to_A	A_to_A	A_to_A	0.591194	-0.438566	-0.19826	0.699712	0.925604	0.602848
999	13	52140000	52190000	0.629008	0.558569	A_to_A	A_to_A	A_to_A	A_to_A	1.02034	0.364938	0.615318	0.92575	1.25407	0.839886
1000	13	52330000	52510000	0.374516	0.662557	A_to_A	A_to_A	A_to_A	A_to_A	1.11047	0.409365	1.01889	0.963141	1.30605	0.901468
1001	13	52560000	52710000	0.300923	0.37303	A_to_A	A_to_A	A_to_A	A_to_A	1.17759	0.272236	0.955502	0.695589	0.799761	0.807635
1002	13	52800000	52890000	-0.259292	-0.392028	B_to_B	B_to_A	B_to_B	A_to_B	1.21773	-0.744698	0.135689	0.917229	1.04594	0.920704
1008	13	75280000	75470000	0.358082	0.501689	A_to_A	A_to_A	A_to_A	A_to_A	1.24778	0.835459	1.56607	0.954082	0.8931	0.890071
1009	13	75540000	75860000	0.257333	0.410821	A_to_A	A_to_A	A_to_A	A_to_A	1.36573	1.17328	1.62747	0.568648	0.478357	0.553251
1010	13	79300000	79400000	0.423822	0.580207	A_to_A	A_to_A	A_to_A	A_to_A	2.21051	2.7184	3.14459	1.17707	1.1212	1.39629
1011	13	79480000	79560000	0.277515	0.404595	A_to_A	A_to_A	A_to_A	A_to_A	1.89576	1.80791	2.42819	1.23715	0.891528	1.43617
1021	13	94540000	94770000	-0.0193064	0.0408898	B_to_A	B_to_A	A_to_A	A_to_A	0.554467	-0.453966	0.0307417	0.712201	0.800116	0.664083
1022	13	94990000	95290000	0.480966	0.621342	A_to_A	A_to_A	A_to_A	A_to_A	1.7299	0.464709	1.46398	0.551715	0.887338	0.560401
1023	13	95500000	95530000	0.318684	0.32971	A_to_A	A_to_A	A_to_A	A_to_A	0.644056	0.303661	0.747287	0.806141	0.833481	0.653306
1024	13	95670000	95800000	0.561887	0.619929	A_to_A	A_to_A	A_to_A	A_to_A	1.21422	0.710587	1.20828	0.764002	0.695866	0.652971
1025	13	97220000	97390000	0.345703	0.596316	A_to_A	A_to_A	A_to_A	A_to_A	1.95003	0.496208	1.60468	0.856156	0.984748	1.05807
1026	13	97920000	98030000	0.442463	0.554871	A_to_A	A_to_A	A_to_A	A_to_A	1.24962	0.291632	0.77589	0.922751	1.26073	0.724697
1027	13	98140000	98570000	0.776118	0.810914	A_to_A	A_to_A	A_to_A	A_to_A	1.72297	-0.00172985	1.03388	0.468569	1.01431	0.368023
1028	13	98770000	99060000	0.625532	0.67724	A_to_A	A_to_A	A_to_A	A_to_A	0.691506	-0.355708	0.30289	0.583584	0.558486	0.452419
1029	13	99190000	99380000			NA_to_NA	NA_to_NA	NA_to_NA	NA_to_NA	1.2775	0.582031	1.17641	0.818329	0.98766	0.57821
1030	13	99510000	99560000			NA_to_NA	NA_to_NA	NA_to_NA	NA_to_NA	1.5618	1.23008	1.6159	1.02487	1.19388	0.8066
1031	13	99600000	99770000			NA_to_NA	NA_to_NA	NA_to_NA	NA_to_NA	0.747571	-0.586976	-0.093778	0.50635	0.979112	0.409116
1032	13	99960000	99990000			NA_to_NA	NA_to_NA	NA_to_NA	NA_to_NA	1.49186	-0.185697	0.288126	0.680329	1.76937	0.247049
1033	13	100600000	100680000			NA_to_NA	NA_to_NA	NA_to_NA	NA_to_NA	0.435937	-1.01883	-0.348008	0.508941	1.13452	0.73053
1034	13	101640000	101730000			NA_to_NA	NA_to_NA	NA_to_NA	NA_to_NA	0.800226	0.357024	0.973109	1.18112	1.04389	1.5114
1035	13	102590000	102700000			NA_to_NA	NA_to_NA	NA_to_NA	NA_to_NA	1.42913	1.23545	1.59403	1.06859	0.824387	0.834136
1036	13	102760000	102890000			NA_to_NA	NA_to_NA	NA_to_NA	NA_to_NA	1.04666	0.382628	0.866262	0.750778	0.708998	0.500635
1037	13	108890000	108960000			NA_to_NA	NA_to_NA	NA_to_NA	NA_to_NA	1.13728	-0.131804	0.98314	0.969654	0.840111	0.921488
1038	13	109140000	109280000			NA_to_NA	NA_to_NA	NA_to_NA	NA_to_NA	1.5133	0.384256	1.05967	1.12391	1.19093	1.53355
1039	13	109700000	109790000			NA_to_NA	NA_to_NA	NA_to_NA	NA_to_NA	1.18807	-0.610675	0.586342	0.808265	1.26432	0.941487
1040	13	110130000	110560000			NA_to_NA	NA_to_NA	NA_to_NA	NA_to_NA	1.17863	-0.115031	0.42003	0.409137	1.03936	0.180908
1041	13	110870000	110950000			NA_to_NA	NA_to_NA	NA_to_NA	NA_to_NA	1.11722	0.31034	0.709319	0.846659	1.10616	0.676659
1042	13	111040000	111070000			NA_to_NA	NA_to_NA	NA_to_NA	NA_to_NA	0.649604	-0.800797	-0.188444	0.465882	0.854537	0.410108
1043	13	112470000	112580000			NA_to_NA	NA_to_NA	NA_to_NA	NA_to_NA	1.48546	0.591821	1.32621	0.689581	1.03615	0.373255
1044	13	112690000	113000000			NA_to_NA	NA_to_NA	NA_to_NA	NA_to_NA	1.02194	-0.201239	0.2238	0.467218	1.447	0.00354151
1045	13	113740000	113860000			NA_to_NA	NA_to_NA	NA_to_NA	NA_to_NA	1.23553	-0.357363	0.200773	0.455651	1.3326	-0.0890758
1046	13	113920000	114150000			NA_to_NA	NA_to_NA	NA_to_NA	NA_to_NA	1.51106	-0.280608	0.296316	0.395987	1.45871	-0.0829879
1047	13	114220000	114330000			NA_to_NA	NA_to_NA	NA_to_NA	NA_to_NA	1.56485	0.906872	1.28232	0.683498	0.860604	0.129356
1048	14	20260000	20480000	0.135652	0.108754	A_to_A	A_to_A	A_to_A	A_to_A	1.10869	0.718472	1.01662	0.773195	1.06492	0.713552
1049	14	20600000	20690000	0.0281596	0.044061	A_to_A	A_to_A	A_to_A	A_to_A	0.791854	-0.359653	0.115882	0.90999	1.41071	1.0335
1050	14	21060000	21100000	0.257657	0.341296	A_to_A	A_to_A	A_to_A	A_to_A	1.3017	0.0934011	0.82964	0.556058	1.04364	-0.0768872
1051	14	21350000	21550000	0.34371	0.5398	A_to_A	A_to_A	A_to_A	A_to_A	1.16771	0.742127	1.03642	0.607036	1.01503	0.0254491
1052	14	22550000	22610000	0.484151	0.705319	A_to_A	A_to_A	A_to_A	A_to_A	1.45767	0.651668	1.09	0.644796	0.902493	0.265991
1053	14	23450000	23490000	0.200409	0.417031	A_to_A	A_to_A	A_to_A	A_to_A	0.709007	0.430253	0.593184	1.1926	1.07691	1.17891
1054	14	23520000	23580000	0.118454	0.374539	A_to_A	A_to_A	A_to_A	A_to_A	0.737492	-0.287246	0.096393	0.770206	1.24481	0.499163
1055	14	23940000	24040000	0.420228	0.455693	A_to_A	A_to_A	A_to_A	A_to_A	0.510193	0.126031	0.379631	0.77263	0.540446	0.380132
1056	14	30550000	30720000	0.0794624	0.192459	A_to_A	B_to_A	A_to_A	A_to_A	0.982679	0.865062	1.33154	1.36002	0.886639	1.51613
1057	14	30870000	31020000	0.602815	0.451547	A_to_A	A_to_A	A_to_A	A_to_A	1.62324	1.52998	2.05383	0.75418	0.946643	0.726215
1058	14	31290000	31450000	0.572128	0.483786	A_to_A	A_to_A	A_to_A	A_to_A	1.29616	1.10059	1.36422	0.892519	1.0605	0.572508
1060	14	32070000	32160000	0.423909	0.365428	A_to_A	A_to_A	A_to_A	A_to_A	1.50783	1.41748	1.79432	1.53452	1.09807	1.60652
1061	14	32200000	32260000	0.227984	0.299801	A_to_A	A_to_A	A_to_A	A_to_A	0.763304	-0.0197502	0.37268	1.14267	1.05594	1.26367
1063	14	33890000	34130000	0.16156	0.0638114	A_to_A	A_to_A	A_to_A	A_to_A	0.735862	-0.917228	-0.115218	0.996304	0.954507	1.44073
1064	14	34750000	34870000	0.643874	0.648559	A_to_A	A_to_A	A_to_A	A_to_A	1.39283	1.42957	1.73019	0.461525	0.777002	-0.388879
1065	14	34960000	35020000	0.683287	0.630322	A_to_A	A_to_A	A_to_A	A_to_A	1.16156	1.34711	1.41724	0.545845	1.03166	0.0522056
1066	14	35070000	35220000	0.584032	0.639922	A_to_A	A_to_A	A_to_A	A_to_A	1.01713	0.838326	1.21708	0.590779	0.8796	0.049172
1067	14	35530000	35890000	0.461101	0.514729	A_to_A	A_to_A	A_to_A	A_to_A	0.907973	1.18753	1.51074	1.09193	1.03837	0.957065
1068	14	36040000	36070000	0.123363	0.0469099	A_to_A	A_to_B	A_to_A	A_to_A	0.957059	-0.0937849	0.341995	1.35228	0.965595	1.488
1069	14	36500000	36610000	0.0851689	0.0417043	A_to_A	A_to_A	A_to_A	A_to_A	0.0549197	-0.528766	-0.477493	0.843483	1.19627	1.22101
1070	14	36650000	36710000	0.198379	0.177101	A_to_A	B_to_A	A_to_A	A_to_A	0.804454	-0.115922	0.427174	1.4249	1.57038	1.61737
1071	14	36760000	36790000	0.230402	0.327782	A_to_A	A_to_A	A_to_A	A_to_A	0.655692	0.277677	0.901779	0.978148	0.927928	1.30618
1072	14	36900000	37120000	0.256421	0.448082	A_to_A	A_to_A	A_to_A	A_to_A	0.893312	0.744232	1.35977	0.775312	0.519227	1.06273
1073	14	39260000	39430000	0.138224	0.0473264	A_to_A	B_to_A	A_to_A	A_to_A	1.36894	1.16626	1.67649	0.641324	0.461059	0.19066
1074	14	44880000	44940000	-0.430671	-0.340353	B_to_B	B_to_B	B_to_B	B_to_B	0.664514	1.26201	0.982789	1.3514	1.14362	1.34332
1075	14	45030000	45250000	-0.0112748	0.0965001	B_to_A	B_to_A	A_to_A	B_to_B	1.00802	0.916481	1.3582	1.00209	0.90973	0.846611
1077	14	49560000	49690000	0.265049	0.325632	A_to_A	A_to_A	A_to_A	A_to_A	1.5183	0.525164	1.27743	0.761392	1.30537	0.36833
1078	14	49770000	49850000	0.434685	0.40263	A_to_A	A_to_A	A_to_A	A_to_A	1.43107	1.53542	1.66184	0.848412	0.834228	0.0216404
1079	14	50100000	50310000	0.507026	0.440191	A_to_A	A_to_A	A_to_A	A_to_A	0.983683	0.88482	1.11811	0.629433	0.877086	0.433999
1080	14	50420000	50520000	0.570839	0.534959	A_to_A	A_to_A	A_to_A	A_to_A	1.57908	1.99437	2.28039	0.915552	0.493479	0.89128
1081	14	50630000	50660000	0.516398	0.45413	A_to_A	A_to_A	A_to_A	A_to_A	1.44441	2.05696	2.04493	0.848935	1.16796	0.925826
1082	14	50760000	50820000	0.410322	0.490778	A_to_A	A_to_A	A_to_A	A_to_A	0.986056	0.168746	0.618756	0.949068	0.990079	0.795493
1083	14	50920000	50960000	0.157348	0.24027	A_to_A	A_to_A	A_to_A	A_to_A	1.53105	-0.0427041	1.11405	1.19432	1.20988	1.01516
1084	14	51520000	51660000	-0.231558	-0.375156	B_to_B	B_to_B	B_to_B	B_to_B	0.685342	-0.702252	0.0727126	1.1976	0.790959	1.60256
1085	14	51980000	52070000	-0.128965	-0.0368344	B_to_B	A_to_B	A_to_A	A_to_A	0.842217	0.36341	0.87913	1.28222	1.14809	1.4545
1086	14	52310000	52360000	0.138217	0.119078	A_to_A	A_to_A	A_to_A	A_to_A	1.00163	0.488363	0.852031	1.49773	1.1319	1.59875
1087	14	52400000	52530000	-0.0245145	0.291347	B_to_A	A_to_A	A_to_A	A_to_A	0.621399	0.574142	1.01197	1.09659	0.670166	1.15122
1088	14	52640000	52780000	0.435422	0.549303	A_to_A	A_to_A	A_to_A	A_to_A	1.36894	1.85765	1.87724	0.744923	0.73985	0.24976
1089	14	52870000	52940000	0.582891	0.631743	A_to_A	A_to_A	A_to_A	A_to_A	1.21093	1.27312	1.56079	0.953404	0.869513	0.725604
1090	14	53140000	53180000	0.293841	0.206068	A_to_A	A_to_A	A_to_A	A_to_A	0.417066	0.176009	0.246811	1.05892	0.857821	0.883539
1092	14	53930000	53980000	0.367623	0.289614	A_to_A	A_to_A	A_to_A	A_to_A	1.16316	-0.641085	0.304568	1.49483	1.49143	1.55502
1093	14	54560000	54680000	0.611491	0.645381	A_to_A	A_to_A	A_to_A	A_to_A	1.57651	0.823825	1.42903	0.980698	0.787007	0.822742
1094	14	54840000	54890000	0.581362	0.609952	A_to_A	A_to_A	A_to_A	A_to_A	0.804011	1.06936	1.20922	0.923686	0.953908	0.433961
1095	14	54920000	55060000	0.661635	0.673586	A_to_A	A_to_A	A_to_A	A_to_A	1.52993	1.4258	1.74522	0.506576	0.683388	0.0112635
1096	14	55270000	55400000	0.48831	0.476803	A_to_A	A_to_A	A_to_A	A_to_A	1.36944	0.501038	1.22168	0.822917	0.981568	0.504231
1097	14	55540000	55700000	0.426986	0.491971	A_to_A	A_to_A	A_to_A	A_to_A	1.55934	1.20674	1.98317	1.1028	0.853856	1.30272
1098	14	55910000	55970000	-0.0755599	0.00308775	B_to_A	A_to_B	A_to_A	A_to_A	0.721393	-0.854801	-0.323474	0.965824	0.37286	1.23737
1100	14	58190000	58550000	0.00641921	0.197129	A_to_A	A_to_A	A_to_A	A_to_A	1.11274	1.29223	1.46632	0.755778	0.960948	0.716324
1101	14	58740000	58810000	-0.966327	-1.0656	B_to_B	B_to_B	B_to_B	B_to_B	0.656988	-0.772211	0.384807	0.641139	0.687973	1.20665
1102	14	59190000	59500000	-0.398234	-0.263071	B_to_B	B_to_B	B_to_B	A_to_A	0.945968	0.136326	1.03404	0.658017	0.558818	1.06341
1103	14	60060000	60160000	-0.547481	-0.488055	B_to_B	B_to_B	B_to_B	B_to_B	0.85331	0.048237	0.841269	1.19326	1.17947	1.69832
1105	14	60610000	60660000	-0.424749	-0.303106	B_to_B	B_to_B	B_to_B	B_to_B	0.498066	0.0880858	0.108882	1.03089	1.58853	1.01345
1107	14	61280000	61340000	-0.199004	-0.862968	B_to_B	B_to_B	B_to_B	B_to_B	0.321641	-0.520233	-0.312497	0.765525	0.84661	0.70987
1108	14	61460000	61530000	-0.000851292	-0.313167	B_to_B	A_to_B	B_to_B	A_to_A	1.15775	-0.206383	0.71361	1.01613	0.933298	1.07855
1109	14	61690000	61800000	0.0124439	-0.0555296	A_to_B	B_to_B	B_to_A	A_to_A	1.36115	1.06685	1.5556	1.02349	1.08405	1.04385
1110	14	63340000	63560000	0.0678804	0.233007	A_to_A	A_to_A	A_to_A	A_to_A	1.36569	0.608978	1.45586	0.98986	1.04293	0.908085
1111	14	63610000	63720000	0.337454	0.404875	A_to_A	A_to_A	A_to_A	A_to_A	1.21852	0.771119	1.16092	0.839338	1.27759	0.625733
1112	14	63850000	64190000	0.383567	0.301433	A_to_A	A_to_A	A_to_A	A_to_A	1.08578	0.293202	0.793189	0.954398	0.857146	0.905152
1113	14	64390000	64540000	0.652996	0.581009	A_to_A	A_to_A	A_to_A	A_to_A	1.70162	0.959448	1.62505	0.676071	0.906163	0.130358
1114	14	64960000	65090000	0.270724	0.325738	A_to_A	A_to_A	A_to_A	A_to_A	0.921429	0.151914	0.623929	0.849919	0.955675	0.514224
1116	14	67240000	67380000	0.320648	0.558443	A_to_A	A_to_A	A_to_A	A_to_A	1.57836	1.60715	1.89346	0.857626	0.960989	0.718411
1117	14	67620000	67700000	0.499219	0.641571	A_to_A	A_to_A	A_to_A	A_to_A	0.991515	1.30589	1.20836	0.551212	0.320137	-0.211007
1119	14	68450000	68580000	0.499815	0.437124	A_to_A	A_to_A	A_to_A	A_to_A	0.976649	-0.837506	0.0642157	0.883972	1.03448	1.17102
1120	14	68850000	68970000	0.605263	0.584795	A_to_A	A_to_A	A_to_A	A_to_A	1.45645	0.315624	1.01439	0.523364	0.858904	-0.336696
1121	14	69040000	69150000	0.610943	0.630644	A_to_A	A_to_A	A_to_A	A_to_A	0.920087	1.25194	1.44278	0.78227	0.366883	0.168835
1122	14	69370000	69460000	0.592598	0.641931	A_to_A	A_to_A	A_to_A	A_to_A	1.19971	1.08972	1.42959	1.0517	1.11656	0.887249
1123	14	69600000	69690000	0.611297	0.639179	A_to_A	A_to_A	A_to_A	A_to_A	1.4526	0.137656	0.753242	0.766097	0.786914	0.45543
1124	14	69880000	70070000	0.513299	0.50687	A_to_A	A_to_A	A_to_A	A_to_A	1.78385	0.299186	1.14378	0.495398	0.593568	0.413589
1125	14	70320000	70420000	0.392376	0.415698	A_to_A	A_to_A	A_to_A	A_to_A	0.838913	0.329575	0.886206	1.16485	0.809493	1.11795
1126	14	70550000	70590000	0.375405	0.42515	A_to_A	A_to_A	A_to_A	A_to_A	1.11843	1.18746	1.24926	1.11088	0.447535	0.981287
1127	14	70720000	70790000	0.506894	0.538969	A_to_A	A_to_A	A_to_A	A_to_A	1.25739	0.137956	0.643619	0.930765	0.787305	0.658838
1128	14	70900000	71120000	0.426674	0.431192	A_to_A	A_to_A	A_to_A	A_to_A	1.48514	1.54852	2.04565	1.23646	0.954192	1.4356
1129	14	71180000	71230000	-0.185238	-0.163651	B_to_B	B_to_B	A_to_B	A_to_A	0.164454	-1.00167	-0.983367	0.82334	0.965364	0.960037
1131	14	72950000	73010000	0.0641747	0.376812	A_to_A	A_to_A	A_to_A	A_to_A	0.807211	0.359736	0.514094	0.691127	1.11136	0.158463
1132	14	73050000	73190000	0.519543	0.566464	A_to_A	A_to_A	A_to_A	A_to_A	1.52144	1.77658	1.8185	0.493718	0.746549	-0.387199
1133	14	73260000	73440000	0.4821	0.599876	A_to_A	A_to_A	A_to_A	A_to_A	1.18955	1.51838	1.45001	0.50402	0.678759	-0.182034
1134	14	74060000	74190000	0.572429	0.6433	A_to_A	A_to_A	A_to_A	A_to_A	1.07357	1.35583	1.36751	0.797	0.713762	-0.036342
1135	14	74640000	74700000	0.568354	0.607952	A_to_A	A_to_A	A_to_A	A_to_A	1.11922	1.2637	1.21072	0.515141	0.353703	-0.489892
1136	14	74770000	74840000	0.62166	0.64254	A_to_A	A_to_A	A_to_A	A_to_A	1.56693	2.40246	2.23848	0.782092	0.340608	-0.0825105
1137	14	75000000	75040000	0.677605	0.689747	A_to_A	A_to_A	A_to_A	A_to_A	0.9991	1.30928	1.20077	0.606354	0.379789	-0.0743497
1138	14	75640000	76010000	0.563617	0.569642	A_to_A	A_to_A	A_to_A	A_to_A	1.10312	0.615834	1.10237	0.72585	0.679873	0.773217
1139	14	76150000	76250000	0.433628	0.416132	A_to_A	A_to_A	A_to_A	A_to_A	0.802481	0.407383	0.840464	1.18507	0.738488	1.43521
1140	14	76400000	76480000	0.295357	0.347146	A_to_A	A_to_A	A_to_A	A_to_A	0.408012	-1.36669	-0.855703	0.72367	1.26902	0.936975
1141	14	76530000	76610000	0.350976	0.225599	A_to_A	A_to_A	A_to_A	A_to_A	0.308229	-1.34882	-1.07259	0.875357	1.00643	0.812319
1142	14	76700000	76810000	0.485846	0.372327	A_to_A	A_to_A	A_to_A	A_to_A	0.470071	-1.00958	-0.180792	0.740341	1.05862	0.516878
1143	14	77210000	77340000	0.278625	0.39465	A_to_A	A_to_A	A_to_A	A_to_A	0.740238	-0.104269	0.225461	0.613035	0.840816	-0.070574
1144	14	77500000	77610000	0.349875	0.379042	A_to_A	A_to_A	A_to_A	A_to_A	1.09362	0.943911	1.3208	0.846517	0.696179	0.0306926
1145	14	77670000	77850000	-0.160468	0.107302	B_to_A	B_to_A	A_to_A	A_to_A	1.06101	0.516881	0.833925	0.940429	1.05673	0.54331
1147	14	81160000	81200000	-0.420796	-0.411813	B_to_B	B_to_B	B_to_B	B_to_B	1.3714	0.52126	1.46611	1.33316	1.22802	1.58465
1148	14	81230000	81400000	-0.156752	-0.231823	B_to_B	B_to_B	B_to_B	B_to_A	0.932673	0.0868357	0.717783	1.04306	1.1286	1.26096
1150	14	88740000	88790000	-0.551902	-0.34484	B_to_B	B_to_B	B_to_B	B_to_B	0.680286	0.45903	0.825611	1.33483	1.20337	1.71769
1151	14	88820000	88870000	-0.11611	-0.180351	B_to_B	B_to_B	B_to_B	B_to_B	0.780376	0.610617	1.10931	1.4874	1.31785	2.2115
1155	14	90250000	90340000	0.494764	0.339676	A_to_A	A_to_A	A_to_A	A_to_A	1.44676	0.079367	0.929814	0.994761	1.21943	0.801981
1156	14	90380000	90410000	0.463315	0.467427	A_to_A	A_to_A	A_to_A	A_to_A	1.35161	0.520633	0.934648	0.879461	1.14278	0.449966
1157	14	90690000	90820000	0.512102	0.380732	A_to_A	A_to_A	A_to_A	A_to_A	0.493349	-0.507559	-0.00915177	0.610368	1.00083	0.654785
1158	14	90850000	91070000	0.437124	0.473352	A_to_A	A_to_A	A_to_A	A_to_A	0.729182	0.6079	0.996352	0.927259	0.862568	0.857785
1159	14	91270000	91420000	0.590097	0.504513	A_to_A	A_to_A	A_to_A	A_to_A	0.844901	-0.574927	-0.0580568	0.588361	1.26295	0.293596
1160	14	91450000	91510000	0.530608	0.341785	A_to_A	A_to_A	A_to_A	A_to_A	1.37403	0.831136	1.30511	1.22016	1.24154	1.15441
1161	14	91910000	92180000	0.44482	0.290958	A_to_A	A_to_A	A_to_A	A_to_A	0.853455	0.475374	0.686471	0.943557	1.23893	0.910012
1162	14	92590000	92740000	0.110283	-0.275533	A_to_B	A_to_B	B_to_B	B_to_B	0.477927	-1.1969	-0.72585	0.610588	1.07739	0.56081
1163	14	92800000	92840000	0.123163	0.231331	A_to_A	A_to_A	A_to_A	A_to_A	1.07092	0.341352	0.740995	1.30368	1.23095	1.46496
1164	14	93170000	93340000	-0.260228	0.0902085	B_to_A	B_to_B	A_to_A	A_to_B	1.03832	0.195927	0.797841	0.780877	0.973794	0.600978
1165	14	93910000	94140000	-0.331683	-0.017645	B_to_B	B_to_B	B_to_B	A_to_B	0.738741	-0.498665	0.0346327	0.89135	1.10864	0.725377
1167	14	95030000	95140000	0.217929	-0.0250561	A_to_B	A_to_B	B_to_A	B_to_B	0.966497	-0.367255	0.492666	1.10863	0.978728	1.22694
1168	14	95190000	95310000	0.162896	-0.110822	A_to_B	A_to_A	A_to_A	A_to_A	0.704294	-1.03808	-0.111924	0.720406	1.0806	0.89726
1169	14	95440000	95550000	0.116442	0.17394	A_to_A	A_to_A	A_to_A	A_to_A	0.889572	-0.206941	0.388532	0.799754	1.13447	0.54606
1170	14	96340000	96390000	0.2677	0.287668	A_to_A	A_to_A	A_to_A	A_to_A	0.706646	1.08304	1.24252	0.978075	0.805573	0.796958
1171	14	96500000	96590000	-0.0617524	0.218505	B_to_A	A_to_A	A_to_A	A_to_A	1.57247	1.15493	2.02157	1.17894	1.07025	1.15894
1172	14	99380000	99590000	0.321444	0.398195	A_to_A	A_to_A	A_to_A	A_to_A	1.36552	-0.0637798	0.789129	0.764517	1.30792	0.611136
1173	14	99730000	99850000	0.427725	0.441529	A_to_A	A_to_A	A_to_A	A_to_A	0.59701	0.0227577	0.278543	0.715165	0.837305	0.0689568
1174	14	99980000	100040000	0.542178	0.673475	A_to_A	A_to_A	A_to_A	A_to_A	1.2582	0.574254	1.3579	1.18561	1.0706	0.892904
1175	14	100340000	100690000	0.348859	0.400151	A_to_A	A_to_A	A_to_A	A_to_A	0.926094	0.024467	0.561906	0.481489	0.799014	-0.337675
1176	14	103950000	104380000	0.514945	0.451617	A_to_A	A_to_A	A_to_A	A_to_A	0.634418	-0.5837	-0.242988	0.588243	1.30169	0.432221
1177	15	22470000	22600000			NA_to_NA	NA_to_NA	NA_to_NA	NA_to_NA	0.528433	0.526035	0.20563	0.898391	0.959909	0.661464
1178	15	22770000	23030000			NA_to_NA	NA_to_NA	NA_to_NA	NA_to_NA	1.01372	0.122874	0.470677	0.455632	1.28919	0.414137
1179	15	29660000	29870000			NA_to_NA	NA_to_NA	NA_to_NA	NA_to_NA	0.915552	0.358576	0.761207	0.956805	1.0209	1.06141
1180	15	30060000	30110000			NA_to_NA	NA_to_NA	NA_to_NA	NA_to_NA	1.81722	-0.203857	0.896577	1.03242	1.17085	1.0504
1181	15	30620000	30840000			NA_to_NA	NA_to_NA	NA_to_NA	NA_to_NA	0.859438	0.456137	0.73771	0.743656	0.763839	0.723487
1182	15	30900000	30990000			NA_to_NA	NA_to_NA	NA_to_NA	NA_to_NA	0.90469	-0.166936	0.465643	0.963174	1.06249	0.984445
1183	15	31320000	31400000			NA_to_NA	NA_to_NA	NA_to_NA	NA_to_NA	1.32498	-0.336769	0.440413	0.411943	1.07489	0.229243
1184	15	31480000	31520000			NA_to_NA	NA_to_NA	NA_to_NA	NA_to_NA	0.574916	-0.9575	-0.528403	0.521849	0.772161	0.295203
1185	15	32600000	32680000			NA_to_NA	NA_to_NA	NA_to_NA	NA_to_NA	1.49909	1.16749	1.41992	0.865829	0.781328	0.823437
1186	15	32840000	32880000			NA_to_NA	NA_to_NA	NA_to_NA	NA_to_NA	0.812021	1.0224	1.09583	1.20921	0.861652	1.54988
1187	15	33080000	33130000			NA_to_NA	NA_to_NA	NA_to_NA	NA_to_NA	0.733526	-0.227838	0.366587	1.2106	0.628977	1.56067
1188	15	33820000	34050000			NA_to_NA	NA_to_NA	NA_to_NA	NA_to_NA	0.614521	0.152355	0.597805	0.595217	0.700014	0.644141
1189	15	34080000	34200000			NA_to_NA	NA_to_NA	NA_to_NA	NA_to_NA	1.00794	1.23622	1.12346	0.862574	0.767371	0.294624
1190	15	34270000	34430000			NA_to_NA	NA_to_NA	NA_to_NA	NA_to_NA	0.748687	0.951506	0.927901	0.684406	0.622615	0.0358538
1191	15	34510000	34600000			NA_to_NA	NA_to_NA	NA_to_NA	NA_to_NA	0.518353	0.134214	0.381004	0.779448	0.966043	0.564574
1192	15	34810000	34980000			NA_to_NA	NA_to_NA	NA_to_NA	NA_to_NA	1.0168	0.968544	1.17546	1.19256	1.22516	1.50136
1194	15	35250000	35280000	0.0656794	0.194007	A_to_A	B_to_B	A_to_A	B_to_A	0.366122	0.646264	0.528035	0.954884	1.10338	1.51918
1196	15	35600000	35720000	-0.0503704	-0.172469	B_to_B	B_to_B	B_to_A	B_to_B	0.546052	0.0263359	0.543708	1.27099	0.563255	2.01515
1198	15	36760000	36800000	0.170348	0.280417	A_to_A	A_to_A	A_to_A	A_to_A	1.49984	0.839419	1.40243	1.3524	0.677997	1.61211
1199	15	36890000	37130000	0.100383	0.167823	A_to_A	A_to_A	A_to_A	A_to_A	1.08933	0.698348	1.1671	0.990953	0.708937	1.19118
1200	15	38430000	38530000	-0.129881	0.0103407	B_to_A	B_to_B	A_to_B	B_to_B	0.607442	0.0206763	0.460247	1.18661	0.913122	1.81712
1201	15	39580000	39710000	0.352605	0.379427	A_to_A	A_to_A	A_to_A	A_to_A	0.668706	0.493876	0.61471	1.06603	0.800119	1.28167
1202	15	39740000	39870000	0.326108	0.35099	A_to_A	A_to_A	A_to_A	A_to_A	0.341201	0.758951	0.772735	1.00669	0.408285	0.79495
1203	15	41630000	41800000	0.515467	0.492657	A_to_A	A_to_A	A_to_A	A_to_A	1.56499	1.43582	1.66471	0.547314	0.693896	-0.0767812
1204	15	41910000	41960000	0.512066	0.609001	A_to_A	A_to_A	A_to_A	A_to_A	1.41349	0.930043	1.11579	0.581103	0.576546	-0.304119
1205	15	42160000	42260000	0.496545	0.533991	A_to_A	A_to_A	A_to_A	A_to_A	0.946585	1.15085	1.102	0.910077	0.460826	0.284876
1206	15	42400000	42470000	0.486102	0.534956	A_to_A	A_to_A	A_to_A	A_to_A	1.1403	1.37775	1.18878	0.440013	0.478899	-0.189523
1207	15	42700000	42900000	0.489376	0.441865	A_to_A	A_to_A	A_to_A	A_to_A	0.902114	1.12805	0.991254	0.577	0.7053	0.204843
1208	15	42950000	43090000	0.490181	0.470185	A_to_A	A_to_A	A_to_A	A_to_A	1.23719	1.78223	1.65159	0.760762	0.782557	0.20995
1209	15	43130000	43180000	0.590341	0.504917	A_to_A	A_to_A	A_to_A	A_to_A	0.935351	1.51358	1.32296	0.731705	0.708207	0.238791
1210	15	43330000	43470000	0.530809	0.471297	A_to_A	A_to_A	A_to_A	A_to_A	0.963884	0.901341	1.07275	0.631762	0.618336	0.192458
1211	15	44080000	44120000	0.256337	0.215898	A_to_A	A_to_A	A_to_A	A_to_A	0.353464	0.68666	0.67028	1.10305	0.686188	1.02209
1212	15	44300000	44390000	0.400837	0.352174	A_to_A	A_to_A	A_to_A	A_to_A	0.877716	1.05539	1.16152	0.772378	1.05012	0.361509
1213	15	44430000	44650000	0.426959	0.461138	A_to_A	A_to_A	A_to_A	A_to_A	1.5844	1.43646	1.66415	0.497101	0.803493	0.175282
1214	15	45020000	45080000	-0.260608	-0.10838	B_to_B	B_to_B	A_to_B	A_to_A	0.682717	-0.457632	0.118332	0.810259	0.859064	0.8407
1215	15	45120000	45190000	-0.182154	0.0604742	B_to_A	A_to_A	A_to_B	A_to_A	0.328031	-0.689826	-0.266181	0.696745	1.18517	0.539802
1216	15	45370000	45440000	-0.302338	-0.0276893	B_to_B	B_to_B	B_to_B	A_to_B	0.954768	1.0877	1.03881	0.882449	0.952468	0.66711
1217	15	45580000	45710000	-0.602833	-0.451554	B_to_B	B_to_B	B_to_B	B_to_B	0.554983	-0.39557	0.255103	0.665863	0.785535	0.637988
1218	15	47710000	47780000	-0.041392	-0.287614	B_to_B	B_to_B	B_to_B	B_to_B	1.03605	-0.731189	-0.047942	1.1633	0.47931	1.31238
1219	15	48450000	48640000	-0.00128692	0.0547476	B_to_A	B_to_B	A_to_A	A_to_B	0.436245	0.215888	0.441276	0.793258	0.503353	1.18643
1220	15	48720000	48800000	0.137996	0.227982	A_to_A	A_to_A	A_to_A	A_to_A	1.10467	1.18749	1.61798	1.30428	0.843355	1.49249
1221	15	48850000	48890000	0.015073	0.165699	A_to_A	A_to_A	A_to_A	A_to_A	0.903482	0.551874	0.917145	1.15336	0.935389	1.32437
1222	15	48970000	49040000	0.101213	0.107819	A_to_A	A_to_A	A_to_A	A_to_A	0.949848	1.34882	1.23639	1.21835	0.760217	1.13134
1223	15	49090000	49380000	-0.0761592	-0.0665004	B_to_B	B_to_B	B_to_A	B_to_B	0.685606	0.893219	1.04851	0.823784	0.561712	1.12644
1225	15	50290000	50360000	0.122099	0.316793	A_to_A	A_to_A	A_to_A	A_to_A	1.13298	1.446	1.46643	0.749875	0.626524	0.0216061
1226	15	50420000	50500000	0.291183	0.363066	A_to_A	A_to_A	A_to_A	A_to_A	1.36193	1.65783	1.63029	0.552305	0.679407	-0.278195
1227	15	50560000	50680000	0.389137	0.353106	A_to_A	A_to_A	A_to_A	A_to_A	1.30021	1.69475	1.65751	0.655879	0.867392	0.151725
1228	15	50710000	50760000	0.290996	0.293771	A_to_A	A_to_A	A_to_A	A_to_A	0.981154	1.15065	1.15084	0.688115	1.1417	0.216935
1229	15	50900000	51020000	0.262623	0.257326	A_to_A	A_to_A	A_to_A	A_to_A	1.07229	1.10262	1.25382	0.935761	0.771223	0.786629
1230	15	51470000	51600000	0.153448	0.137305	A_to_A	A_to_A	A_to_A	A_to_A	0.779972	1.12595	1.38521	1.15287	0.817324	1.07831
1231	15	51840000	51960000	0.297685	0.279805	A_to_A	A_to_A	A_to_A	A_to_A	1.65803	1.4859	1.85411	0.492041	0.537401	-0.290326
1232	15	52170000	52290000	-0.0249805	0.123159	B_to_A	B_to_A	A_to_A	A_to_A	0.974661	0.311417	0.5733	0.473226	0.606715	-0.223744
1233	15	52330000	52370000	-0.459279	-0.181913	B_to_B	B_to_B	B_to_B	B_to_B	0.528925	0.921953	0.871338	0.972453	0.778748	1.01212
1234	15	52450000	52670000	-0.540834	-0.228622	B_to_B	B_to_B	B_to_B	B_to_B	0.704182	1.17901	1.00993	0.983399	0.656869	0.817504
1235	15	55160000	55400000	-0.378421	-0.215601	B_to_B	B_to_B	B_to_B	B_to_B	0.865326	0.766598	1.01656	0.843986	0.915239	0.845496
1236	15	55520000	55590000	-0.231116	-0.00680087	B_to_B	B_to_B	B_to_B	B_to_B	0.593835	0.733392	0.699822	0.914393	0.939261	0.859897
1237	15	55670000	55740000	-0.0605722	0.154346	B_to_A	B_to_A	A_to_A	A_to_A	0.598722	0.784197	1.0528	0.99157	0.967686	0.774141
1238	15	55820000	56000000	-0.125308	0.044132	B_to_A	B_to_B	A_to_A	A_to_A	0.582886	0.754877	0.88605	0.936677	0.741605	0.757062
1239	15	56080000	56240000	-0.337616	-0.0764831	B_to_B	B_to_B	B_to_B	B_to_B	0.791582	0.970056	1.12273	0.969024	0.690135	1.09549
1240	15	57640000	57730000	0.0593648	-0.41242	A_to_B	A_to_B	B_to_B	B_to_A	0.703055	0.142295	0.413267	1.23786	1.07914	1.71744
1241	15	58200000	58260000	0.30497	0.135957	A_to_A	A_to_A	A_to_A	A_to_A	0.55846	-0.829412	-0.141361	0.871287	0.732813	1.08462
1242	15	58580000	58800000	0.4089	0.289011	A_to_A	A_to_A	A_to_A	A_to_A	0.898085	1.01487	1.23462	0.961482	0.953209	0.967272
1243	15	58860000	58930000	0.453837	0.353121	A_to_A	A_to_A	A_to_A	A_to_A	1.63865	1.87495	1.76245	0.666158	0.677554	0.0928034
1244	15	59000000	59340000	0.438179	0.441965	A_to_A	A_to_A	A_to_A	A_to_A	1.57309	1.27587	1.64433	0.536725	0.638877	0.207275
1245	15	59630000	59680000	0.378329	0.28709	A_to_A	A_to_A	A_to_A	A_to_A	1.35763	1.45599	1.65553	0.828994	0.761402	0.150792
1246	15	59990000	60040000	0.0342341	-0.273162	A_to_B	A_to_B	B_to_B	A_to_A	0.559936	-0.764841	0.0324486	0.859992	0.908427	0.886165
1247	15	60100000	60130000	-0.0204008	-0.259204	B_to_B	B_to_B	B_to_B	A_to_B	0.46473	-0.9077	-0.127811	0.877841	0.384847	0.914949
1248	15	60430000	60550000	-0.329164	0.0766955	B_to_A	B_to_B	A_to_B	A_to_B	0.7271	1.49244	1.41098	0.452985	0.215254	0.0818079
1249	15	62810000	62890000	0.102732	0.119057	A_to_A	A_to_A	A_to_A	A_to_A	0.669433	-0.256401	0.105945	0.81517	1.1805	1.133
1250	15	63040000	63080000	0.287322	0.330185	A_to_A	A_to_A	A_to_A	A_to_A	1.26284	-0.13211	0.473497	0.554898	1.06706	0.645195
1251	15	63120000	63160000	0.257046	0.287799	A_to_A	A_to_A	A_to_A	A_to_A	0.771516	0.578083	0.835968	0.708519	1.04226	0.383601
1252	15	63190000	63280000	0.362805	0.277585	A_to_A	A_to_A	A_to_A	A_to_A	0.658098	0.50634	0.816186	0.915227	0.745156	0.796435
1253	15	63500000	63830000	0.4099	0.455216	A_to_A	A_to_A	A_to_A	A_to_A	1.19923	1.48801	1.67421	0.714655	0.528575	0.223145
1254	15	64460000	64690000	0.430457	0.503884	A_to_A	A_to_A	A_to_A	A_to_A	1.12853	0.859908	1.11262	0.373658	0.675176	-0.0311504
1255	15	65650000	65770000	0.46432	0.464178	A_to_A	A_to_A	A_to_A	A_to_A	0.920183	1.51503	1.49748	0.694501	0.528609	0.329649
1256	15	65870000	65920000	0.408031	0.476342	A_to_A	A_to_A	A_to_A	A_to_A	1.1097	0.570075	1.18649	0.775104	0.558432	0.532845
1257	15	66380000	66540000	0.496036	0.494983	A_to_A	A_to_A	A_to_A	A_to_A	1.34641	0.817776	1.2917	0.518853	0.672827	-0.100822
1258	15	67070000	67250000	0.438139	0.495119	A_to_A	A_to_A	A_to_A	A_to_A	1.765	0.592334	1.32741	0.507229	0.634189	0.188931
1259	15	67560000	67740000	0.374794	0.379751	A_to_A	A_to_A	A_to_A	A_to_A	0.606365	0.9737	1.18631	0.82719	0.508764	0.783574
1260	15	67770000	67830000	0.451846	0.432041	A_to_A	A_to_A	A_to_A	A_to_A	0.576518	-0.26811	0.310361	0.541356	0.609061	-0.100369
1261	15	68060000	68310000	0.397867	0.414829	A_to_A	A_to_A	A_to_A	A_to_A	1.23468	0.957142	1.36131	0.904275	0.913967	0.88797
1262	15	68370000	68440000	0.248349	0.0513449	A_to_A	A_to_A	A_to_A	A_to_A	-0.00745172	-1.06825	-0.579926	0.526127	0.85403	0.83421
1263	15	68510000	68820000	0.313772	0.224401	A_to_A	A_to_A	A_to_A	A_to_A	0.341751	-0.765413	-0.325399	0.725986	0.971698	0.650037
1264	15	69380000	69460000	0.47135	0.416235	A_to_A	A_to_A	A_to_A	A_to_A	1.38021	0.691443	1.1801	0.615202	0.776032	0.32689
1265	15	69550000	69620000	0.383302	0.28001	A_to_A	A_to_A	A_to_A	A_to_A	0.783544	-1.51946	-0.459051	0.662131	0.739679	0.793845
1266	15	69970000	70100000	0.338335	0.306687	A_to_A	A_to_A	A_to_A	A_to_A	0.920789	-0.834588	0.00631014	0.781682	1.25738	0.997942
1267	15	70140000	70200000	0.351891	0.409291	A_to_A	A_to_A	A_to_A	A_to_A	0.819481	-0.996231	-0.326027	0.701284	1.095	0.870582
1268	15	70440000	70610000	0.362384	0.274609	A_to_A	A_to_A	A_to_A	A_to_A	0.506642	-1.07625	-0.350026	0.707944	0.896435	0.771013
1269	15	70650000	70750000	0.323034	0.298859	A_to_A	A_to_A	A_to_A	A_to_A	0.69321	0.980324	1.30038	1.08436	0.672062	0.987515
1270	15	70890000	70940000	0.291061	0.363417	A_to_A	A_to_A	A_to_A	A_to_A	0.698925	1.78604	1.62614	1.28683	0.407542	0.895037
1271	15	71180000	71290000	0.384768	0.377842	A_to_A	A_to_A	A_to_A	A_to_A	1.05494	0.692397	1.1176	0.617137	0.652076	0.609494
1272	15	71850000	71900000	0.24293	0.394905	A_to_A	A_to_A	A_to_A	A_to_A	0.351737	1.66887	1.6106	1.12286	0.646049	0.834086
1273	15	71950000	72110000	0.340622	0.402672	A_to_A	A_to_A	A_to_A	A_to_A	0.739639	1.32819	1.35741	0.765215	0.44753	-0.0521911
1274	15	72340000	72380000	0.290939	0.333543	A_to_A	A_to_A	A_to_A	A_to_A	0.446511	0.02528	0.24734	0.610596	0.495442	0.104825
1275	15	72460000	72600000	0.323659	0.415758	A_to_A	A_to_A	A_to_A	A_to_A	1.23952	1.14452	1.50277	1.08619	0.884575	0.758335
1276	15	72690000	72800000	0.141831	0.207562	A_to_A	A_to_A	A_to_A	A_to_A	0.916923	0.473583	0.746287	0.97916	0.899763	0.722301
1277	15	72840000	72910000	-0.255683	-0.0812508	B_to_B	A_to_A	A_to_B	A_to_A	0.376643	-0.75481	-0.258528	0.727071	0.406257	0.828758
1279	15	73260000	73370000	0.0767845	0.0883231	A_to_A	A_to_A	A_to_A	A_to_A	0.278912	-0.944991	-0.587406	0.749652	0.865077	0.701572
1280	15	73540000	73640000	0.320259	0.380656	A_to_A	A_to_A	A_to_A	A_to_A	1.24532	1.39798	1.62194	1.05033	0.63269	0.816318
1281	15	73680000	73710000	0.272697	0.337511	A_to_A	A_to_A	A_to_A	A_to_A	1.07942	0.278609	0.671442	0.546518	0.559555	0.199517
1282	15	73980000	74030000	0.349086	0.345504	A_to_A	A_to_A	A_to_A	A_to_A	0.633788	-0.150231	0.174379	0.72745	0.835421	0.117862
1283	15	75840000	76000000	0.324287	0.389347	A_to_A	A_to_A	A_to_A	A_to_A	0.997059	1.09475	1.29864	1.05902	0.600449	0.603463
1284	15	76190000	76300000	0.292998	0.378755	A_to_A	A_to_A	A_to_A	A_to_A	1.43365	1.35531	1.61961	0.741854	0.603701	0.212628
1286	15	77020000	77070000	0.275816	0.298695	A_to_A	A_to_A	A_to_A	A_to_A	1.33308	0.99028	1.08756	0.702079	0.533763	0.0507592
1287	15	77140000	77500000	0.137948	0.215388	A_to_A	A_to_A	A_to_A	A_to_A	0.459282	0.720822	0.800068	0.772706	0.577003	0.947939
1288	15	77560000	77820000	0.20571	0.214765	A_to_A	A_to_A	A_to_A	A_to_A	0.232319	-1.0188	-0.484843	0.447013	0.862834	0.222148
1289	15	77990000	78070000	0.409707	0.343048	A_to_A	A_to_A	A_to_A	A_to_A	0.867868	0.540576	0.823151	0.477214	0.386023	-0.327276
1290	15	78270000	78350000	0.295889	0.266413	A_to_A	A_to_A	A_to_A	A_to_A	0.388716	-0.681586	-0.184706	0.559116	0.717985	0.346645
1291	15	78440000	78500000	0.382986	0.35417	A_to_A	A_to_A	A_to_A	A_to_A	1.59181	1.00968	1.63909	1.0382	0.799382	0.801738
1292	15	78740000	78830000	-0.0899304	0.173961	B_to_A	A_to_A	A_to_A	A_to_A	0.316639	-0.349519	-0.147957	0.428842	0.934735	0.00711872
1293	15	78860000	78980000	-0.289635	0.0650449	B_to_A	B_to_A	A_to_B	A_to_A	1.15402	0.447781	0.765161	0.742073	0.991412	0.424979
1294	15	79810000	80170000	-0.702381	-0.47732	B_to_B	B_to_B	B_to_B	B_to_B	0.544244	-0.00737172	0.356517	0.546242	0.991461	0.896895
1295	15	80850000	81010000	-0.88035	-0.748604	B_to_B	B_to_B	B_to_B	B_to_B	0.588947	-0.946095	-0.236981	0.73216	1.01967	0.859557
1296	15	81290000	81330000	-0.929866	-0.973031	B_to_B	B_to_B	B_to_B	B_to_B	0.537979	-0.818637	-0.182075	1.21804	1.46506	1.56782
1297	15	82080000	82260000	-1.03449	-1.07382	B_to_B	B_to_B	B_to_B	B_to_B	0.655243	0.200758	0.751912	0.652007	0.675147	0.849551
1298	15	82340000	82430000			NA_to_NA	NA_to_NA	NA_to_NA	NA_to_NA	0.444089	0.970328	0.870246	1.14853	0.777575	1.17404
1299	15	82460000	82510000			NA_to_NA	NA_to_NA	NA_to_NA	NA_to_NA
1300	15	82810000	82850000	-0.521641	-0.520448	B_to_B	B_to_B	B_to_B	B_to_B	1.00224	0.120681	0.768083	0.747417	0.895613	0.459819
1301	15	82950000	83200000	-1.04399	-0.950339	B_to_B	B_to_B	B_to_B	B_to_B	0.659312	-0.0677344	0.419351	0.670399	0.680591	0.657524
1302	15	84320000	84360000			NA_to_NA	NA_to_NA	NA_to_NA	NA_to_NA	0.333671	-0.241575	0.16145	0.618513	0.680858	0.54605
1303	15	84420000	84550000			NA_to_NA	NA_to_NA	NA_to_NA	NA_to_NA	0.356215	1.217	0.901611	1.10139	0.367892	0.801287
1304	15	84980000	85100000			NA_to_NA	NA_to_NA	NA_to_NA	NA_to_NA	1.08056	0.332927	0.890718	0.802314	0.575263	0.612139
1305	15	85160000	85220000			NA_to_NA	NA_to_NA	NA_to_NA	NA_to_NA	0.25993	-0.0548824	0.00853353	0.539303	0.706132	0.35682
1306	15	85380000	85790000			NA_to_NA	NA_to_NA	NA_to_NA	NA_to_NA	1.18686	0.826867	1.3284	0.668591	0.745216	0.606513
1309	15	88600000	88660000	-0.634725	-0.501833	B_to_B	B_to_B	B_to_B	B_to_B	0.852449	-0.557754	0.258282	0.616277	1.1219	0.69028
1310	15	89090000	89190000	-0.0374345	-0.0398549	B_to_B	B_to_A	A_to_A	A_to_A	1.08	0.298249	0.921013	0.89247	0.837255	0.63219
1311	15	89230000	89320000	0.235368	0.164446	A_to_A	A_to_A	A_to_A	A_to_A	1.58189	1.10878	1.50819	0.893569	0.881824	0.45718
1312	15	89570000	89640000	0.473167	0.410945	A_to_A	A_to_A	A_to_A	A_to_A	1.61374	1.07768	1.29682	0.693431	0.824124	0.241376
1313	15	89840000	89890000	0.443743	0.49134	A_to_A	A_to_A	A_to_A	A_to_A	1.23868	1.12496	1.45679	0.704821	0.652858	-0.235915
1314	15	92880000	93070000	-0.268019	-0.0901487	B_to_B	B_to_B	B_to_B	B_to_B	1.6227	0.8683	1.45321	0.464839	0.859328	0.230518
1320	15	98640000	98950000	0.176569	0.183169	A_to_A	A_to_A	A_to_A	A_to_A	1.67539	0.291268	1.20352	0.500105	0.859348	0.521686
1321	15	99110000	99150000	-0.10366	-0.122212	B_to_B	B_to_B	B_to_B	B_to_B	1.05433	0.202996	0.629743	0.50831	0.592191	-0.0879006
1322	15	99220000	99320000	-0.43357	-0.275248	B_to_B	B_to_B	B_to_B	B_to_B	0.52846	0.412854	0.72338	0.491584	0.804755	0.825574
1323	15	99410000	99440000	-0.421525	-0.755051	B_to_B	B_to_B	B_to_B	B_to_B	0.753516	-1.14332	-0.490109	0.876411	1.69774	0.832897
1324	15	99560000	99730000	-0.5567	-0.517745	B_to_B	B_to_B	B_to_B	B_to_B	0.64342	0.35449	0.903595	0.736014	0.770714	1.11202
1325	15	100910000	100950000	-0.288347	-0.222433	B_to_B	B_to_B	B_to_B	B_to_B	0.520825	-0.44577	-0.0212894	0.449133	1.22688	0.745516
1326	15	101160000	101290000	0.0673469	0.0715013	A_to_A	B_to_B	A_to_A	B_to_B	1.32063	0.585239	0.969085	0.498824	0.763539	0.164179
1327	15	101340000	101490000	-0.124258	0.0386534	B_to_A	B_to_B	A_to_B	A_to_B	0.828872	-0.454847	0.269885	0.531281	1.18082	0.443734
1328	15	101630000	101660000	-0.582354	-0.239683	B_to_B	B_to_B	B_to_B	B_to_B	1.21872	0.298987	0.899512	1.06517	1.08599	1.12733
1329	16	3260000	3320000			NA_to_NA	NA_to_NA	NA_to_NA	NA_to_NA	0.681647	0.210931	0.446442	0.940474	1.01403	0.482717
1330	16	8610000	8680000	-0.526323	-0.261651	B_to_B	B_to_B	B_to_A	B_to_B	0.554818	-0.76651	-0.40638	1.03203	1.22532	1.29982
1331	16	10300000	10570000	-0.151577	-0.271997	B_to_B	B_to_B	B_to_B	B_to_B	0.718766	0.131445	0.345044	0.97523	0.849902	0.994366
1332	16	10730000	10770000	-0.0241109	-0.098885	B_to_B	A_to_B	A_to_A	A_to_A	0.692705	-0.715964	-0.0899444	0.831702	1.0798	0.783434
1333	16	10920000	11200000	0.497334	0.466024	A_to_A	A_to_A	A_to_A	A_to_A	0.71886	-0.0790352	0.438125	0.899529	1.10343	0.760824
1334	16	13910000	13960000	0.191518	0.26287	A_to_A	B_to_A	A_to_A	A_to_A	0.702521	0.689284	1.13658	1.35072	0.865167	0.942058
1335	16	14070000	14240000	0.145275	0.270414	A_to_A	B_to_A	A_to_A	A_to_A	0.680883	0.824109	1.25403	1.23514	0.631094	1.19106
1336	16	14430000	14680000	0.54172	0.547067	A_to_A	A_to_A	A_to_A	A_to_A	1.08451	0.991094	1.20343	0.94563	0.777178	0.471917
1337	16	15350000	15490000			NA_to_NA	NA_to_NA	NA_to_NA	NA_to_NA	0.636811	0.0815378	0.476441	1.05688	1.04404	0.815195
1338	16	18500000	18590000			NA_to_NA	NA_to_NA	NA_to_NA	NA_to_NA	0.721226	-0.136533	0.4186	1.01869	0.82725	0.729491
1339	16	18760000	18920000	0.659821	0.755428	A_to_A	A_to_A	A_to_A	A_to_A	1.53597	1.62005	1.98256	1.05641	1.04493	0.695078
1340	16	19160000	19190000	0.242818	0.298996	A_to_A	A_to_A	A_to_A	A_to_A	0.420315	-0.0278638	0.07465	0.847814	0.814137	0.588689
1341	16	19480000	19550000	0.256754	0.292306	A_to_A	A_to_A	A_to_A	A_to_A	1.03941	0.522905	1.09641	1.146	1.03435	1.2668
1342	16	19580000	19610000	-0.0947655	0.281828	B_to_A	A_to_A	A_to_A	A_to_A	0.474046	-0.270844	0.109445	0.892512	1.00884	1.32661
1343	16	19640000	19820000	-0.088617	-0.107076	B_to_B	B_to_B	A_to_A	A_to_A	0.376726	-0.31975	0.127266	0.949899	1.10088	1.07977
1344	16	19860000	19890000	-0.0354565	-0.242866	B_to_B	A_to_A	A_to_A	A_to_B	0.208876	-0.919465	-0.597023	0.858136	1.15929	0.751392
1345	16	20780000	20960000	0.240638	0.110616	A_to_A	A_to_A	A_to_A	A_to_A	0.71508	0.055244	0.601258	1.41678	1.25668	1.81017
1346	16	21100000	21180000	0.00947921	0.0597616	A_to_A	A_to_A	A_to_A	A_to_A	0.097829	-0.725143	-0.484443	1.07937	0.971662	1.24878
1347	16	21770000	22050000			NA_to_NA	NA_to_NA	NA_to_NA	NA_to_NA	1.02304	1.42059	1.51276	1.05707	0.561239	0.353101
1348	16	23060000	23220000	0.293601	0.348209	A_to_A	A_to_A	A_to_A	A_to_A	0.526989	-0.519903	0.153948	1.15821	0.948982	1.50433
1349	16	23260000	23300000	0.316235	0.292533	A_to_A	A_to_A	A_to_A	A_to_A	0.315445	-0.625373	-0.133831	1.00713	1.08572	1.30797
1351	16	24270000	24370000	0.485425	0.210018	A_to_A	A_to_A	A_to_A	A_to_A	0.894697	-0.778105	0.376077	1.23238	0.842211	1.24759
1352	16	24540000	24570000	0.596504	0.632999	A_to_A	A_to_A	A_to_A	A_to_A	1.35113	2.77952	2.57291	1.10088	0.789184	0.715783
1353	16	24720000	24830000	0.625025	0.58111	A_to_A	A_to_A	A_to_A	A_to_A	1.45854	1.3378	1.83856	1.0431	0.702014	0.614294
1354	16	25110000	25180000	0.184271	0.262367	A_to_A	A_to_A	A_to_A	A_to_A	1.0179	0.629386	0.878404	0.945264	0.66075	0.350558
1355	16	25250000	25270000	-0.397101	-0.0616123	B_to_B	B_to_B	B_to_B	B_to_B	0.902493	0.312192	0.467025	1.24388	0.811733	0.803376
1356	16	27180000	27360000	-0.277606	-0.420846	B_to_B	B_to_B	B_to_B	B_to_B	0.564613	-1.2321	-0.301006	1.08841	1.33986	1.33087
1357	16	27980000	28010000	-0.0413634	-0.193864	B_to_B	A_to_B	A_to_A	A_to_A	0.190058	-0.959344	-0.944729	0.952639	0.965192	1.22995
1358	16	28060000	28210000	0.664473	0.61855	A_to_A	A_to_A	A_to_A	A_to_A	1.51855	0.782423	1.52022	1.03826	1.08897	0.827931
1359	16	29140000	29280000			NA_to_NA	NA_to_NA	NA_to_NA	NA_to_NA	0.731274	-0.217674	0.0359679	0.90782	1.29231	0.523888
1360	16	31420000	31510000	-0.376173	-0.108407	B_to_B	B_to_B	A_to_A	B_to_B	0.601341	-0.954657	-0.226706	0.994498	1.20997	0.984825
1361	16	46550000	46620000	-0.521878	-0.210826	B_to_B	B_to_B	B_to_B	B_to_B	0.801164	0.941637	0.943247	1.11897	1.07162	1.06971
1362	16	46650000	46720000	0.410297	0.5114	A_to_A	A_to_A	A_to_A	A_to_A	1.2892	1.34079	1.40313	0.827719	0.731201	0.699165
1364	16	48240000	48380000	0.247742	0.0936666	A_to_A	A_to_A	A_to_A	A_to_A	0.926562	0.622752	1.06004	1.3706	1.27539	1.81866
1365	16	48530000	48620000	-0.0713698	0.0821046	B_to_A	A_to_A	A_to_A	A_to_A	1.18557	0.93662	1.36735	1.35944	1.15215	1.45675
1366	16	50060000	50110000	0.130808	0.127599	A_to_A	A_to_A	A_to_A	A_to_A	0.635077	0.204122	0.556592	1.05538	1.03097	0.95383
1367	16	50450000	50480000	-0.17466	-0.127807	B_to_B	A_to_B	B_to_B	A_to_A	0.810821	-0.851596	0.0390555	1.10866	0.939006	1.14153
1368	16	50530000	50650000	-0.135199	-0.555222	B_to_B	A_to_B	B_to_B	B_to_A	0.121813	-1.48395	-0.842493	0.79639	0.957296	0.80786
1369	16	53010000	53330000	0.262883	0.203929	A_to_A	A_to_A	A_to_A	A_to_A	0.840096	0.548498	1.06681	1.13797	0.695798	1.34091
1370	16	53430000	53480000	0.0935101	0.212015	A_to_A	A_to_A	A_to_A	A_to_A	0.748576	0.984757	1.02414	1.61601	1.2862	1.84018
1374	16	55460000	55580000	0.0123312	-0.250038	A_to_B	A_to_B	B_to_B	B_to_B	0.646464	0.0176239	0.708281	1.79056	1.26045	2.33841
1375	16	55650000	55700000	-0.274975	-0.579968	B_to_B	B_to_B	B_to_B	B_to_B	0.187604	-1.44009	-0.742056	0.992936	0.938949	1.14699
1376	16	56290000	56510000	0.377005	0.381097	A_to_A	A_to_A	A_to_A	A_to_A	1.0018	0.817841	1.09225	0.807359	0.711356	0.603184
1377	16	56730000	56810000	0.501811	0.505718	A_to_A	A_to_A	A_to_A	A_to_A	1.07359	1.4374	1.61676	0.933996	0.197829	0.25972
1378	16	58150000	58260000	0.330676	0.310308	A_to_A	A_to_A	A_to_A	A_to_A	0.356423	-0.188114	0.14759	1.25276	1.04242	1.18934
1379	16	58380000	58620000	0.464981	0.369084	A_to_A	A_to_A	A_to_A	A_to_A	1.20068	1.1318	1.34788	0.801226	0.892465	0.44672
1380	16	61810000	61950000	0.0108348	-0.000668359	A_to_B	B_to_B	B_to_A	A_to_A	0.740368	0.662035	1.08323	1.95406	1.30948	2.77521
1381	16	68590000	68650000	0.372467	0.284832	A_to_A	A_to_A	A_to_A	A_to_A	0.564747	-0.710763	-0.282475	1.03765	1.41717	0.96887
1382	16	68850000	69000000	0.491716	0.364564	A_to_A	A_to_A	A_to_A	A_to_A	0.674731	0.48512	0.749325	1.04053	1.03045	1.03141
1383	16	71420000	71520000	-0.507757	0.0476594	B_to_A	B_to_B	A_to_A	A_to_A	0.0488753	-0.603273	-0.294099	0.925334	0.740812	1.18125
1384	16	71600000	71810000	0.380878	0.489904	A_to_A	A_to_A	A_to_A	A_to_A	1.15602	1.19306	1.42205	0.979246	1.01618	0.721127
1385	16	72070000	72110000	-0.00262268	0.272326	B_to_A	A_to_A	A_to_A	A_to_A	0.73085	-0.142502	0.268663	1.06318	1.06177	0.873384
1386	16	74860000	74980000	0.522449	0.407434	A_to_A	A_to_A	A_to_A	A_to_A	0.562756	0.375126	0.535356	0.908525	1.03502	0.463066
1387	16	75010000	75120000	0.46478	0.441941	A_to_A	A_to_A	A_to_A	A_to_A	0.864819	0.393076	0.781292	0.935467	0.935308	0.459492
1388	16	75550000	75660000	0.181385	0.260101	A_to_A	A_to_A	A_to_A	A_to_A	0.863134	0.515539	0.880475	1.11429	0.954235	0.664899
1389	16	77100000	77230000	-0.105868	-0.187685	B_to_B	B_to_B	B_to_B	B_to_B	0.540247	-0.493605	0.108434	1.26172	0.841519	1.27051
1390	16	77270000	77310000	-0.461861	-0.550155	B_to_B	B_to_B	B_to_B	B_to_B	0.796809	-0.267472	0.397648	1.65738	0.882871	2.02864
1391	16	80150000	80190000	-0.554451	-0.617254	B_to_B	B_to_B	B_to_B	B_to_B	1.04088	-0.38986	0.803917	1.68268	0.649732	1.94738
1392	16	80590000	80800000	0.285591	0.322767	A_to_A	A_to_A	A_to_A	A_to_A	1.0855	0.320095	0.903263	1.20345	0.714796	1.30979
1393	16	80960000	81040000	0.531033	0.562759	A_to_A	A_to_A	A_to_A	A_to_A	1.30053	1.07235	1.46088	1.01594	0.779745	0.985204
1394	16	83330000	83350000	-0.700241	-0.650503	B_to_B	B_to_B	B_to_B	B_to_B	0.932004	0.226514	0.799073	1.5111	0.824248	2.05103
1395	16	83880000	83960000	0.0165011	0.206756	A_to_A	A_to_A	A_to_A	A_to_A	0.645415	0.11973	0.266432	0.955849	1.29324	0.545739
1396	16	84040000	84140000	0.52104	0.472735	A_to_A	A_to_A	A_to_A	A_to_A	1.2449	0.595746	1.08147	1.01968	1.23228	0.617808
1397	16	86190000	86400000	0.305011	-0.137527	A_to_B	A_to_B	A_to_A	B_to_A	0.354195	-1.58155	-0.814871	0.942455	1.02389	1.05278
1398	16	86460000	86610000	0.421895	0.209326	A_to_A	A_to_A	A_to_A	A_to_A	0.650853	-1.25884	-0.390847	1.06118	1.42891	1.15623
1399	16	86730000	86760000	0.300177	0.231686	A_to_A	A_to_A	A_to_A	A_to_A	0.801811	-0.884238	0.119668	1.125	1.63755	1.12138
1400	16	86810000	86990000	0.410007	0.318193	A_to_A	A_to_A	A_to_A	A_to_A	0.82714	-0.214487	0.298025	1.14427	1.45319	1.18509
1401	16	88240000	88340000			NA_to_NA	NA_to_NA	NA_to_NA	NA_to_NA	0.540236	-0.502733	-0.1824	1.00456	1.25139	0.780246
1402	17	170000	410000	0.37047	0.315573	A_to_A	A_to_A	A_to_A	A_to_A	0.121748	-0.738569	-0.445517	0.670845	1.21016	0.540653
1403	17	2810000	2850000	-0.0689002	0.295449	B_to_A	A_to_A	A_to_A	A_to_A	0.497524	-0.03376	0.117997	0.542257	0.812721	-0.179334
1404	17	2930000	3040000	0.169351	0.0776791	A_to_A	A_to_A	A_to_A	A_to_A	0.468672	-0.340734	0.101763	0.506019	1.3432	0.725377
1405	17	4000000	4130000	0.59007	0.434579	A_to_A	A_to_A	A_to_A	A_to_A	0.678489	0.582342	0.709762	0.488358	0.410156	0.0335707
1406	17	5280000	5500000	0.359705	0.253037	A_to_A	A_to_A	A_to_A	A_to_A	1.01231	0.555581	0.90558	0.878519	0.789151	0.777688
1407	17	6330000	6520000	-0.447566	-0.211878	B_to_B	A_to_B	B_to_B	B_to_B	0.0406946	-0.63532	-0.493941	0.778518	0.755229	0.722426
1408	17	6550000	6720000	-0.0301314	0.0386949	B_to_A	A_to_B	A_to_A	A_to_B	0.129265	-0.476356	-0.123358	0.654171	0.872899	0.941699
1409	17	6910000	7060000	0.177972	0.298188	A_to_A	A_to_A	A_to_A	A_to_A	0.406838	0.136642	0.205965	0.98915	0.966973	0.650665
1410	17	7830000	7910000	0.629375	0.432678	A_to_A	A_to_A	A_to_A	A_to_A	1.14054	0.188235	0.699879	0.696238	0.83704	0.155769
1411	17	8440000	8620000	0.518136	0.266178	A_to_A	A_to_A	A_to_A	A_to_A	1.00468	0.41191	0.900868	0.890072	0.896156	0.838752
1412	17	8810000	8890000	0.342707	0.0214192	A_to_A	A_to_A	A_to_A	A_to_A	-0.0910618	-0.701484	-0.540287	0.827552	1.05594	0.993529
1413	17	9330000	9570000	0.160459	0.00276191	A_to_A	A_to_A	A_to_A	A_to_A	0.147049	-0.309832	0.0478935	0.660837	0.902402	0.828111
1414	17	9640000	9740000	0.139105	-0.155642	A_to_B	A_to_B	A_to_A	A_to_B	0.52531	-0.632157	-0.150112	0.815342	0.879753	1.00442
1415	17	10640000	10710000	-0.74456	-0.507122	B_to_B	B_to_B	B_to_B	B_to_B	0.266785	-0.685406	-0.0455663	0.832566	1.01824	1.0154
1416	17	12590000	12690000	-0.194353	-0.110308	B_to_B	B_to_B	B_to_B	B_to_B	0.389654	-0.60281	0.0831081	0.981268	0.984704	1.69465
1417	17	15220000	15270000	-0.8666	-0.529409	B_to_B	B_to_B	B_to_B	B_to_B	1.18239	-0.0659419	0.734974	1.12756	1.14523	1.34802
1418	17	15430000	15550000			NA_to_NA	NA_to_NA	NA_to_NA	NA_to_NA	0.54807	-0.0602296	0.219789	0.899765	0.729344	1.03182
1419	17	15600000	15660000			NA_to_NA	NA_to_NA	NA_to_NA	NA_to_NA	1.13507	0.159378	0.662688	1.11373	1.21485	1.192
1420	17	15930000	16240000			NA_to_NA	NA_to_NA	NA_to_NA	NA_to_NA	0.988856	0.65795	1.10982	0.859903	0.947534	0.859567
1421	17	17400000	17440000			NA_to_NA	NA_to_NA	NA_to_NA	NA_to_NA	0.199473	0.0586476	0.337752	0.645232	0.26533	-0.138973
1422	17	18780000	18810000			NA_to_NA	NA_to_NA	NA_to_NA	NA_to_NA	0.968446	1.58464	1.3745	0.945934	0.759063	0.611745
1423	17	18850000	18920000			NA_to_NA	NA_to_NA	NA_to_NA	NA_to_NA	0.741893	0.384739	0.566816	0.594382	0.714183	0.0583997
1424	17	19610000	19670000			NA_to_NA	NA_to_NA	NA_to_NA	NA_to_NA	0.436671	0.588944	0.725384	0.604935	0.270595	0.16299
1425	17	20170000	20590000			NA_to_NA	NA_to_NA	NA_to_NA	NA_to_NA	0.562165	-0.0155075	0.35704	0.822218	0.889532	0.940128
1426	17	20650000	20710000			NA_to_NA	NA_to_NA	NA_to_NA	NA_to_NA	-0.0564824	-1.00887	-0.422532	0.915905	0.711442	1.08231
1427	17	20880000	20930000			NA_to_NA	NA_to_NA	NA_to_NA	NA_to_NA	0.67912	1.12572	0.985234	1.41764	1.13664	1.37177
1428	17	20980000	21050000			NA_to_NA	NA_to_NA	NA_to_NA	NA_to_NA	1.08363	-0.221381	0.618444	0.642993	1.06494	0.470686
1429	17	21130000	21210000			NA_to_NA	NA_to_NA	NA_to_NA	NA_to_NA	0.817549	0.300288	0.59413	0.780757	0.929077	0.657988
1430	17	28040000	28220000	0.128281	0.0465493	A_to_A	A_to_B	A_to_A	B_to_A	0.738198	0.457982	0.747257	1.04205	0.534326	1.05098
1431	17	29400000	29930000	0.48305	0.54858	A_to_A	A_to_A	A_to_A	A_to_A	0.912006	1.05058	1.22467	0.594211	0.674141	0.435085
1432	17	30090000	30170000	0.478449	0.535643	A_to_A	A_to_A	A_to_A	A_to_A	0.880428	1.54114	1.43431	0.860942	0.381954	0.00184445
1433	17	30390000	30520000	0.509937	0.53725	A_to_A	A_to_A	A_to_A	A_to_A	0.836692	1.93396	1.69834	0.693329	-0.333094	0.0236241
1434	17	30600000	30630000	0.619894	0.466519	A_to_A	A_to_A	A_to_A	A_to_A	0.424677	0.734099	0.743287	0.676194	0.342046	0.0365398
1435	17	31090000	31410000	0.449505	0.378279	A_to_A	A_to_A	A_to_A	A_to_A	0.936371	1.3065	1.55601	1.06255	0.556661	0.930636
1436	17	31480000	31590000	0.340228	0.31137	A_to_A	A_to_A	A_to_A	A_to_A	0.655013	-0.792395	-0.0343356	0.74888	1.02672	0.589086
1437	17	31840000	31890000	0.378658	0.430014	A_to_A	A_to_A	A_to_A	A_to_A	1.07293	0.538843	0.782639	0.516374	0.867079	0.317979
1438	17	31940000	32040000	0.327032	0.485555	A_to_A	A_to_A	A_to_A	A_to_A	1.12698	1.24384	1.31845	0.649508	0.747775	0.42969
1439	17	32140000	32200000	0.252278	0.279833	A_to_A	A_to_A	A_to_A	A_to_A	0.526359	0.823223	0.783209	0.611344	0.853802	0.290877
1440	17	35090000	35130000	-0.078339	0.0507061	B_to_A	B_to_A	A_to_A	B_to_B	0.737734	0.0602396	0.146137	0.850593	1.09218	0.883469
1441	17	35590000	35720000	0.27187	0.344031	A_to_A	A_to_A	A_to_A	A_to_A	1.02907	1.54378	1.62125	0.909551	0.562753	0.703911
1442	17	35810000	35860000	0.315647	0.251374	A_to_A	A_to_A	A_to_A	A_to_A	1.40618	1.52457	1.61835	0.704357	0.849396	0.526395
1443	17	36240000	36320000			NA_to_NA	NA_to_NA	NA_to_NA	NA_to_NA	0.314532	-0.0286041	0.215139	0.605253	0.958898	0.78834
1444	17	36350000	36450000			NA_to_NA	NA_to_NA	NA_to_NA	NA_to_NA	-0.390927	-1.01567	-0.79041	0.608532	1.29066	0.799485
1445	17	36720000	36750000	0.010619	0.0195226	A_to_A	A_to_A	A_to_A	A_to_A	-0.19339	-0.993564	-1.04499	0.799849	0.571359	0.758954
1446	17	36900000	37050000	0.279054	0.356828	A_to_A	A_to_A	A_to_A	A_to_A	0.550454	0.551013	0.725573	0.877195	0.660457	0.650125
1447	17	37080000	37360000	0.490432	0.463965	A_to_A	A_to_A	A_to_A	A_to_A	1.02582	1.05654	1.44057	0.551679	0.440869	0.42747
1448	17	37740000	37770000	0.191557	0.165437	A_to_A	A_to_B	A_to_A	A_to_A	-0.080794	-1.05898	-0.791219	0.98265	1.19874	1.15853
1449	17	37870000	38040000			NA_to_NA	NA_to_NA	NA_to_NA	NA_to_NA	-0.184761	-0.579035	-0.418684	0.659679	1.32265	0.873452
1450	17	38070000	38140000			NA_to_NA	NA_to_NA	NA_to_NA	NA_to_NA	0.360961	0.311307	0.46943	0.623611	0.912569	0.670352
1451	17	40860000	41020000	0.0798809	0.282217	A_to_A	A_to_A	A_to_A	A_to_A	0.445837	0.623784	0.764348	0.925147	0.395352	0.78542
1452	17	45480000	45580000			NA_to_NA	NA_to_NA	NA_to_NA	NA_to_NA	0.698717	0.0585929	0.451364	0.383755	0.586068	-0.21468
1453	17	45770000	45830000			NA_to_NA	NA_to_NA	NA_to_NA	NA_to_NA	-0.181807	-1.36503	-1.10503	0.614863	0.961593	0.534794
1454	17	45890000	45940000			NA_to_NA	NA_to_NA	NA_to_NA	NA_to_NA	0.358618	-0.540315	-0.428716	0.928831	0.78924	0.67413
1455	17	46020000	46210000			NA_to_NA	NA_to_NA	NA_to_NA	NA_to_NA	1.2088	1.32613	1.59032	0.918183	0.742145	0.607715
1456	17	46400000	46570000			NA_to_NA	NA_to_NA	NA_to_NA	NA_to_NA	0.978122	1.48536	1.47946	0.509178	0.23262	0.32545
1457	17	48470000	48630000	0.252303	0.409566	A_to_A	A_to_A	A_to_A	A_to_A	0.536346	-0.0853538	0.244568	0.945875	1.0782	0.432129
1458	17	49000000	49060000	0.537555	0.537121	A_to_A	A_to_A	A_to_A	A_to_A	1.25726	0.846904	1.13064	0.634664	0.348868	-0.156298
1459	17	49290000	49360000	0.435543	0.379981	A_to_A	A_to_A	A_to_A	A_to_A	0.762224	0.945091	0.94371	1.01901	0.771536	0.595697
1460	17	49480000	49530000	0.271423	0.295277	A_to_A	A_to_A	A_to_A	A_to_A	0.321205	-0.363684	-0.12551	0.671739	0.468298	0.176408
1461	17	49560000	49710000	0.592066	0.428182	A_to_A	A_to_A	A_to_A	A_to_A	0.599954	0.826506	0.745087	0.991623	0.458077	0.420711
1462	17	49780000	49920000	0.488794	0.511336	A_to_A	A_to_A	A_to_A	A_to_A	0.524844	0.319399	0.436203	0.876978	0.292135	-0.0908171
1463	17	51160000	51300000	-0.618455	-0.562608	B_to_B	B_to_B	B_to_B	B_to_B	0.817751	1.12368	1.14121	0.704531	0.307349	0.207884
1464	17	55210000	55270000	-0.997269	-1.25415	B_to_B	B_to_B	B_to_B	B_to_B	-0.283908	-0.983664	-0.669614	1.04576	0.891232	1.44151
1465	17	55400000	55450000	-1.0247	-0.909079	B_to_B	B_to_B	B_to_B	B_to_B	0.617971	-0.408641	0.450019	1.54306	1.43288	1.82777
1467	17	56620000	56650000	-0.671605	-1.01725	B_to_B	B_to_B	B_to_B	B_to_B	0.438712	-0.716662	-0.134036	1.17416	0.828788	1.57464
1468	17	56820000	56910000	-0.0821879	-0.200246	B_to_B	B_to_B	B_to_A	B_to_B	0.600676	1.22185	0.942171	0.560417	0.321485	0.201686
1469	17	57080000	57130000	-0.0006683	-0.11712	B_to_B	A_to_B	A_to_A	B_to_A	0.7203	-0.3899	0.399401	0.635627	0.796663	0.189015
1470	17	57250000	57680000	0.0286369	-0.103211	A_to_B	A_to_B	B_to_B	B_to_A	0.814292	-0.396454	0.357322	0.59598	0.785291	0.73896
1471	17	58340000	58410000	0.282175	0.232122	A_to_A	A_to_A	A_to_A	A_to_A	0.904916	0.580321	1.14082	1.2966	0.850148	1.08506
1472	17	58470000	58510000	0.215732	0.130523	A_to_A	A_to_A	A_to_A	A_to_A	0.283229	0.00540101	0.224495	0.81589	0.688201	0.470245
1473	17	58690000	58730000	0.139652	0.0840484	A_to_A	A_to_A	A_to_A	A_to_A	0.755372	1.28809	1.04594	0.776955	0.815285	0.361775
1474	17	58960000	59140000	0.422201	0.205747	A_to_A	A_to_A	A_to_A	A_to_A	1.05332	0.761104	1.24203	0.910661	0.89224	0.903596
1475	17	59170000	59260000	0.372709	0.2195	A_to_A	A_to_A	A_to_A	A_to_A	0.453306	0.461259	0.426126	0.700446	0.982833	0.537402
1476	17	60160000	60380000	0.252098	0.211104	A_to_A	A_to_A	A_to_A	A_to_A	0.771449	1.03218	1.11974	0.831529	0.610149	0.437758
1477	17	60450000	60510000	0.319468	0.248403	A_to_A	A_to_A	A_to_A	A_to_A	0.76568	1.49435	1.01711	0.6785	0.245816	0.119573
1478	17	61670000	62060000	0.131097	0.0632427	A_to_A	A_to_A	A_to_A	A_to_A	0.981354	1.4836	1.44195	1.02516	0.628711	0.901204
1479	17	62480000	62630000	0.424776	0.325836	A_to_A	A_to_A	A_to_A	A_to_A	1.16068	1.4287	1.4346	0.746391	0.647752	0.275234
1480	17	63550000	63590000	0.374396	0.470947	A_to_A	A_to_A	A_to_A	A_to_A	0.621635	1.38082	1.01966	0.771781	-0.260671	-0.341425
1481	17	63650000	63840000	0.658487	0.411811	A_to_A	A_to_A	A_to_A	A_to_A	0.958711	0.672736	0.888904	0.750392	0.654522	0.30131
1482	17	63940000	63990000	0.380829	0.315349	A_to_A	A_to_A	A_to_A	A_to_A	-0.0483305	-0.790363	-0.474451	0.549546	0.854904	0.133415
1483	17	64140000	64250000	0.268395	0.161178	A_to_A	A_to_A	A_to_A	A_to_A	0.811862	0.134022	0.636262	0.955517	0.485927	0.733684
1484	17	64290000	64320000	0.187516	-0.0941632	A_to_B	A_to_A	A_to_A	A_to_A	0.104166	-0.521863	-0.208667	0.60106	0.611619	0.53239
1485	17	64480000	64660000	0.437484	0.143931	A_to_A	A_to_A	A_to_A	A_to_A	1.13883	1.2064	1.35246	0.96588	0.494818	0.481679
1486	17	64880000	64940000			NA_to_NA	NA_to_NA	NA_to_NA	NA_to_NA	0.507074	0.838458	0.699245	0.714189	0.0686037	0.0438064
1487	17	65000000	65070000			NA_to_NA	NA_to_NA	NA_to_NA	NA_to_NA	0.878407	0.870922	0.992181	0.824144	0.27388	0.276607
1489	17	65530000	65560000	-0.322732	-0.57173	B_to_B	B_to_B	B_to_B	B_to_B	0.495822	-1.35129	-0.684452	0.962684	1.50676	1.09817
1490	17	66310000	66810000	0.0432523	-0.0941265	A_to_B	A_to_B	B_to_B	B_to_B	0.571333	-0.531316	0.108003	0.621175	0.67527	0.82994
1491	17	66920000	66970000	-0.189277	-0.554615	B_to_B	B_to_B	B_to_B	B_to_B	-0.0339238	-1.48109	-0.998545	0.866127	0.951374	1.037
1492	17	67070000	67240000	0.199007	-0.0289671	A_to_B	A_to_A	A_to_A	A_to_A	1.19982	1.29649	1.61765	1.09536	0.884719	1.07518
1493	17	67330000	67500000	0.0741959	-0.0328476	A_to_B	A_to_A	A_to_A	A_to_A	0.689508	0.617388	1.04403	0.667449	0.689818	0.170482
1494	17	67830000	67990000	0.484976	0.198553	A_to_A	A_to_A	A_to_A	A_to_A	1.18519	1.31938	1.43492	0.640825	0.610993	0.0524313
1495	17	68220000	68320000	0.0454703	-0.0808479	A_to_B	B_to_B	A_to_A	A_to_B	0.625731	0.231512	0.414299	0.671509	1.01693	0.624738
1496	17	68430000	68550000	-0.510246	-0.456912	B_to_B	B_to_B	B_to_B	B_to_B	0.435301	0.0286445	0.263972	1.00229	1.00412	1.10782
1497	17	69230000	69320000	-0.499756	-0.491333	B_to_B	B_to_B	B_to_B	B_to_B	0.453277	0.763976	0.945988	1.20507	0.714134	1.69867
1498	17	69490000	69540000	-0.352026	-0.394809	B_to_B	B_to_B	B_to_B	B_to_B	0.806255	-0.245837	0.519189	0.913488	0.722739	1.37485
1500	17	71390000	71440000	-0.569422	-0.896693	B_to_B	B_to_B	B_to_B	B_to_B	0.639417	0.791311	1.13313	1.6318	1.31608	2.07789
1502	17	72670000	72740000	-0.560256	-0.927345	B_to_B	B_to_B	B_to_B	B_to_B	0.0128565	-1.28206	-0.714664	0.723247	0.709455	0.768758
1503	17	73170000	73220000	-0.315477	-0.240003	B_to_B	B_to_B	B_to_B	B_to_B	0.952681	0.265395	0.60997	0.817906	1.02578	0.69297
1504	17	74170000	74290000	-0.328459	-0.955716	B_to_B	A_to_B	B_to_B	B_to_B	0.233531	-1.41655	-0.817719	0.821541	1.29934	1.07222
1505	17	74370000	74500000	-0.104677	-0.172778	B_to_B	A_to_B	B_to_B	B_to_A	0.0646272	-0.885212	-0.667689	0.799113	1.31897	0.943896
1506	17	77280000	77640000	0.377773	0.214079	A_to_A	A_to_A	A_to_A	A_to_A	0.890548	-0.23498	0.357778	0.606343	1.27459	0.644395
1507	17	77760000	77880000	-0.048306	-0.170217	B_to_B	A_to_B	B_to_A	A_to_A	-0.0770175	-1.41427	-0.962584	0.600818	1.16135	0.729088
1508	18	150000	300000	-0.194825	-0.0679623	B_to_B	A_to_A	B_to_B	A_to_A	1.27416	0.771423	1.20346	1.16692	1.09046	1.18527
1509	18	390000	530000	-0.972211	-1.43587	B_to_B	B_to_B	B_to_B	B_to_B	0.976245	-0.623991	0.203573	0.925615	0.893792	0.938063
1510	18	630000	840000	-0.0500758	0.0909816	B_to_A	A_to_A	A_to_B	A_to_A	1.43553	1.09573	1.4769	1.08474	1.18156	0.795899
1512	18	2510000	2600000	0.0450399	0.104651	A_to_A	A_to_B	A_to_B	A_to_B	1.28686	1.72011	1.89487	1.14307	0.806175	0.744911
1513	18	2640000	2800000	0.508684	0.556466	A_to_A	A_to_A	A_to_A	A_to_A	2.0888	2.89508	3.0696	1.03196	0.916025	0.6548
1514	18	2900000	3010000	0.515313	0.567754	A_to_A	A_to_A	A_to_A	A_to_A	1.76037	1.01943	1.67581	0.946323	0.88807	0.433743
1515	18	3240000	3270000	0.485489	0.400865	A_to_A	A_to_A	A_to_A	A_to_A	1.55436	1.2951	1.49091	0.877881	0.463733	0.494036
1516	18	3350000	3380000	0.12429	0.433897	A_to_A	A_to_A	A_to_A	A_to_A	1.40278	0.695864	0.998688	0.946181	1.30171	0.651236
1517	18	6730000	6930000	0.152869	0.306445	A_to_A	A_to_A	A_to_A	A_to_A	1.48354	0.76438	1.40667	1.07347	0.868397	1.02918
1519	18	8600000	8660000	0.291867	0.104046	A_to_A	A_to_B	A_to_A	A_to_B	1.28127	-0.199546	0.513209	1.08236	1.18279	1.0527
1520	18	8700000	8850000	0.365405	0.0723182	A_to_A	A_to_A	A_to_A	A_to_A	1.51679	-0.901747	-0.0169812	0.902705	1.01416	0.628687
1521	18	9100000	9280000	0.50379	0.400932	A_to_A	A_to_A	A_to_A	A_to_A	1.22704	1.34575	1.69427	1.21141	1.02626	1.25958
1522	18	9330000	9360000	0.470859	0.237529	A_to_A	A_to_A	A_to_A	A_to_A	0.900743	0.4043	0.738303	1.25539	1.19038	1.12181
1523	18	9480000	9610000	0.526011	0.506311	A_to_A	A_to_A	A_to_A	A_to_A	1.55676	1.12019	1.56744	0.740201	0.856638	0.423563
1524	18	9910000	9970000	0.515657	0.454567	A_to_A	A_to_A	A_to_A	A_to_A	2.0892	2.50335	2.66691	0.74291	0.773394	0.265189
1526	18	10520000	10590000			NA_to_NA	NA_to_NA	NA_to_NA	NA_to_NA	0.960654	-0.259637	0.464775	1.01443	1.10727	0.98206
1527	18	10680000	10730000	0.435724	0.321935	A_to_A	A_to_A	A_to_A	A_to_A	0.609075	-0.497958	-0.0866478	0.885932	0.829718	0.716557
1528	18	10760000	11120000	0.490491	0.475555	A_to_A	A_to_A	A_to_A	A_to_A	1.08574	0.0652437	0.618884	1.02586	0.830638	1.15782
1529	18	12440000	12720000	0.50526	0.598681	A_to_A	A_to_A	A_to_A	A_to_A	1.28568	1.1525	1.50206	0.634653	0.829434	0.103903
1530	18	12950000	13180000	0.150488	0.266883	A_to_A	A_to_A	A_to_A	A_to_A	1.63415	1.0671	1.51234	0.86192	0.851299	0.471553
1531	18	21240000	21580000	0.493451	0.637924	A_to_A	A_to_A	A_to_A	A_to_A	1.53768	1.26353	1.63531	0.788794	0.880637	0.375288
1532	18	21740000	21870000	0.551264	0.609775	A_to_A	A_to_A	A_to_A	A_to_A	1.37164	1.54257	1.98052	1.00093	0.835258	0.584061
1533	18	21980000	22030000	0.487079	0.412859	A_to_A	A_to_A	A_to_A	A_to_A	0.928429	-1.08797	-0.460493	0.94116	0.96385	0.464671
1534	18	22100000	22220000	0.547173	0.521261	A_to_A	A_to_A	A_to_A	A_to_A	1.10883	-0.523441	0.249836	1.14264	1.38967	1.15101
1535	18	22250000	22340000	0.588198	0.547897	A_to_A	A_to_A	A_to_A	A_to_A	0.96425	-0.86054	-0.0988897	1.15987	1.1184	1.33316
1536	18	22830000	23030000	0.609363	0.655717	A_to_A	A_to_A	A_to_A	A_to_A	1.23439	1.3067	1.73645	1.10884	0.759745	0.72472
1537	18	23350000	23380000	0.507659	0.553281	A_to_A	A_to_A	A_to_A	A_to_A	1.09673	0.554315	0.704886	0.679443	0.722127	-0.150945
1538	18	24010000	24390000	0.623292	0.623152	A_to_A	A_to_A	A_to_A	A_to_A	1.48711	1.03886	1.62779	0.720806	0.790159	0.325105
1539	18	24420000	24450000	0.529894	0.450736	A_to_A	A_to_A	A_to_A	A_to_A	1.30391	1.47665	1.652	0.998576	0.937543	0.572347
1540	18	24820000	24850000	0.33712	0.167653	A_to_A	A_to_A	B_to_A	A_to_A	1.14776	-0.144987	0.690827	1.07448	0.624194	1.54719
1543	18	26440000	26570000			NA_to_NA	NA_to_NA	NA_to_NA	NA_to_NA	0.94998	-0.513199	0.352511	1.07957	1.14895	1.12504
1544	18	31220000	31340000	0.0574144	0.00850632	A_to_A	B_to_B	B_to_A	B_to_A	1.01433	0.0562102	0.900485	1.38448	0.773305	1.56043
1545	18	31480000	31550000	0.105345	0.174804	A_to_A	A_to_A	A_to_A	A_to_A	1.1017	0.127241	0.746215	1.14211	1.09676	1.31707
1546	18	31630000	31680000	0.31338	0.445232	A_to_A	A_to_A	A_to_A	A_to_A	1.8875	0.636133	1.85885	1.34289	1.4795	1.75389
1547	18	31800000	31960000	0.239808	0.328442	A_to_A	A_to_A	A_to_A	A_to_A	1.21924	0.745093	1.32584	1.06524	1.29342	1.03036
1548	18	32010000	32140000	-0.117286	-0.0165109	B_to_B	A_to_B	A_to_A	A_to_A	1.14658	0.326299	1.09641	1.03226	1.39958	0.910464
1550	18	34900000	34980000	-0.12987	0.0606573	B_to_A	B_to_A	A_to_A	A_to_A	0.953637	1.0192	1.3021	1.45169	1.26381	1.97671
1551	18	35970000	36300000	0.22414	0.339954	A_to_A	A_to_A	A_to_A	A_to_A	1.10348	0.479397	1.04794	0.931648	0.911138	0.835489
1553	18	37240000	37450000	-0.24004	-0.3643	B_to_B	B_to_B	B_to_B	B_to_B	0.543111	-1.72949	-1.25373	0.746626	1.10714	0.691056
1554	18	44530000	44880000	-0.187525	-0.00715527	B_to_B	B_to_A	A_to_A	A_to_A	0.837763	-0.430578	0.663999	0.612427	0.635494	1.02091
1555	18	45750000	46020000	0.390965	0.567567	A_to_A	A_to_A	A_to_A	A_to_A	1.02107	0.642158	0.959368	0.924259	0.895138	0.592788
1556	18	46330000	46370000	0.319891	0.376104	A_to_A	A_to_A	A_to_A	A_to_A	1.05795	-0.0651246	0.134138	0.609953	0.786249	0.166045
1557	18	46400000	46430000	0.200255	0.2252	A_to_A	A_to_A	A_to_A	A_to_A	1.28089	-0.768292	0.13322	0.774362	0.947501	0.374142
1558	18	46760000	46960000	0.194839	0.283577	A_to_A	A_to_A	A_to_A	A_to_A	0.845704	0.473103	1.15353	0.686014	0.903269	0.737789
1559	18	47080000	47170000	-0.0795491	0.287834	B_to_A	A_to_A	A_to_A	A_to_A	1.13622	0.576752	1.12476	1.19391	1.13238	1.33445
1560	18	47810000	47920000	0.51119	0.612603	A_to_A	A_to_A	A_to_A	A_to_A	2.06274	2.09602	2.64893	1.19152	1.12173	1.22651
1561	18	48540000	48760000	0.327631	0.393569	A_to_A	A_to_A	A_to_A	A_to_A	1.40023	-0.443953	0.360813	0.730028	1.0614	0.434558
1562	18	49170000	49440000	0.231375	0.43396	A_to_A	A_to_A	A_to_A	A_to_A	1.1571	1.33305	1.57143	0.957339	0.786432	0.756498
1563	18	49780000	49890000	0.360521	0.377442	A_to_A	A_to_A	A_to_A	A_to_A	0.762617	0.0818344	0.45021	0.9185	0.817034	0.836391
1564	18	50220000	50310000	0.351088	0.235318	A_to_A	A_to_A	A_to_A	A_to_A	0.967311	0.617599	0.654287	1.24495	1.11278	1.05838
1565	18	50370000	50400000	0.099615	0.20287	A_to_A	A_to_A	A_to_A	A_to_A	0.851858	-0.178787	0.326654	1.17553	1.17809	0.993405
1566	18	50560000	50650000			NA_to_NA	NA_to_NA	NA_to_NA	NA_to_NA	1.10959	-0.224312	0.915458	0.865842	0.740978	0.876504
1567	18	54140000	54220000			NA_to_NA	NA_to_NA	NA_to_NA	NA_to_NA	1.71597	1.01649	1.67408	1.31752	1.15846	1.5533
1568	18	54890000	54950000			NA_to_NA	NA_to_NA	NA_to_NA	NA_to_NA	1.04521	0.379847	0.901085	1.26707	1.13539	1.52704
1569	18	57540000	57620000			NA_to_NA	NA_to_NA	NA_to_NA	NA_to_NA	1.51919	1.44559	1.26008	0.70223	0.747686	0.207066
1570	18	57730000	57810000			NA_to_NA	NA_to_NA	NA_to_NA	NA_to_NA	1.38971	0.563396	1.2218	0.904303	0.801427	0.385468
1571	18	58010000	58320000			NA_to_NA	NA_to_NA	NA_to_NA	NA_to_NA	1.46713	0.198995	1.1008	0.806838	0.920775	0.642112
1572	18	58370000	58400000			NA_to_NA	NA_to_NA	NA_to_NA	NA_to_NA	0.985219	0.321627	0.178901	0.788382	1.14947	0.538383
1573	18	58490000	58570000			NA_to_NA	NA_to_NA	NA_to_NA	NA_to_NA	1.63211	0.475516	0.929406	0.858537	0.922146	0.579981
1574	18	58670000	58750000			NA_to_NA	NA_to_NA	NA_to_NA	NA_to_NA	1.44051	1.13602	1.5117	0.82387	1.02472	0.603981
1575	18	58860000	59080000			NA_to_NA	NA_to_NA	NA_to_NA	NA_to_NA	0.737511	-0.47228	-0.12786	0.93439	1.03541	0.877478
1576	18	59310000	59360000			NA_to_NA	NA_to_NA	NA_to_NA	NA_to_NA	1.1738	0.525439	1.17898	1.37188	0.822567	1.72389
1577	18	59500000	59560000			NA_to_NA	NA_to_NA	NA_to_NA	NA_to_NA	0.989643	-0.369082	0.135991	1.20407	0.917213	1.14562
1578	18	59590000	59650000			NA_to_NA	NA_to_NA	NA_to_NA	NA_to_NA	0.755483	-0.545723	0.336134	1.09647	1.04793	1.10061
1579	18	59690000	59740000			NA_to_NA	NA_to_NA	NA_to_NA	NA_to_NA	0.878772	-0.292153	0.272317	1.08951	0.870607	1.11494
1580	18	59840000	59970000			NA_to_NA	NA_to_NA	NA_to_NA	NA_to_NA	1.41601	0.918922	1.21725	1.20603	1.09342	1.02763
1582	18	62500000	62580000			NA_to_NA	NA_to_NA	NA_to_NA	NA_to_NA	1.48021	0.518434	1.47438	0.880908	1.09692	0.43809
1583	18	62710000	62980000			NA_to_NA	NA_to_NA	NA_to_NA	NA_to_NA	1.10242	0.217631	0.837512	0.910302	0.6852	0.738386
1584	18	63090000	63260000			NA_to_NA	NA_to_NA	NA_to_NA	NA_to_NA	1.23055	-0.0197663	0.670781	0.900255	0.745988	0.697547
1585	18	63290000	63420000			NA_to_NA	NA_to_NA	NA_to_NA	NA_to_NA	1.4953	0.998923	1.419	0.987777	0.936497	0.618184
1590	18	70280000	70330000			NA_to_NA	NA_to_NA	NA_to_NA	NA_to_NA	1.715	2.04676	1.91345	1.20977	0.77244	0.351898
1591	18	74230000	74340000			NA_to_NA	NA_to_NA	NA_to_NA	NA_to_NA	0.640835	-0.539318	-0.320539	1.24659	0.875424	1.28421
1592	18	74480000	74540000			NA_to_NA	NA_to_NA	NA_to_NA	NA_to_NA	0.932262	-1.2243	-0.169609	0.764129	1.30808	0.735929
1593	18	74990000	75050000			NA_to_NA	NA_to_NA	NA_to_NA	NA_to_NA	0.675499	-0.33924	0.295332	1.06251	0.900335	1.21808
1594	18	75180000	75300000			NA_to_NA	NA_to_NA	NA_to_NA	NA_to_NA	0.96295	-1.06131	-0.00181158	0.741332	0.907758	0.730263
1595	18	76430000	76610000			NA_to_NA	NA_to_NA	NA_to_NA	NA_to_NA	0.959032	-0.553149	-0.126311	1.0775	1.53822	0.891851
1596	18	79560000	79640000			NA_to_NA	NA_to_NA	NA_to_NA	NA_to_NA	0.737873	-0.758218	-0.444039	0.734349	1.2719	0.597265
1597	18	79670000	79810000			NA_to_NA	NA_to_NA	NA_to_NA	NA_to_NA	0.916445	-0.143915	0.0494284	0.768776	1.57477	0.321945
1598	18	79840000	79900000			NA_to_NA	NA_to_NA	NA_to_NA	NA_to_NA	0.785671	-0.0878899	0.339485	0.615873	1.58935	0.460783
1599	18	80030000	80060000			NA_to_NA	NA_to_NA	NA_to_NA	NA_to_NA	0.654721	-0.0581258	-0.225538	0.846691	1.35589	0.862433
1600	18	80100000	80190000			NA_to_NA	NA_to_NA	NA_to_NA	NA_to_NA	1.24362	-0.185138	0.535668	1.00036	1.28765	0.794487
1601	19	260000	380000			NA_to_NA	NA_to_NA	NA_to_NA	NA_to_NA	0.401954	-0.172125	0.00420171	1.04815	1.62946	1.22635
1602	19	5220000	5350000			NA_to_NA	NA_to_NA	NA_to_NA	NA_to_NA	0.661241	-0.100064	0.217272	0.93868	1.31717	0.776698
1603	19	6010000	6090000			NA_to_NA	NA_to_NA	NA_to_NA	NA_to_NA	0.444921	0.00398514	0.333511	1.24179	1.22068	1.13344
1604	19	6800000	6860000			NA_to_NA	NA_to_NA	NA_to_NA	NA_to_NA	0.530173	0.298503	0.487865	0.992847	0.795876	0.559292
1605	19	7050000	7280000			NA_to_NA	NA_to_NA	NA_to_NA	NA_to_NA	0.792254	-0.0435422	0.410807	1.07538	1.27584	1.27754
1606	19	9760000	9940000			NA_to_NA	NA_to_NA	NA_to_NA	NA_to_NA	0.472086	0.031856	0.150275	1.05471	1.14593	0.971501
1607	19	13570000	13640000			NA_to_NA	NA_to_NA	NA_to_NA	NA_to_NA	0.178563	-0.585582	-0.213764	0.951647	1.02392	1.02095
1608	19	14730000	14800000			NA_to_NA	NA_to_NA	NA_to_NA	NA_to_NA	0.0636554	-0.77544	-0.0883079	1.23671	1.0738	1.4431
1610	19	15180000	15470000			NA_to_NA	NA_to_NA	NA_to_NA	NA_to_NA	1.13751	0.383901	0.900855	0.957184	1.21552	0.719425
1611	19	16810000	16930000			NA_to_NA	NA_to_NA	NA_to_NA	NA_to_NA	0.515973	-0.195023	0.183471	1.0745	1.31894	0.813959
1612	19	19580000	19710000			NA_to_NA	NA_to_NA	NA_to_NA	NA_to_NA	0.409672	-0.0695064	0.0598841	0.98658	1.18657	0.979661
1613	19	29660000	29720000			NA_to_NA	NA_to_NA	NA_to_NA	NA_to_NA	0.850493	-0.0971553	0.633717	0.970521	1.38794	1.19452
1614	19	32330000	32470000			NA_to_NA	NA_to_NA	NA_to_NA	NA_to_NA	0.67411	0.331287	0.880959	1.27047	0.897908	1.6255
1615	19	32540000	32720000			NA_to_NA	NA_to_NA	NA_to_NA	NA_to_NA	0.666465	0.0691082	0.49176	1.17072	1.33635	1.23184
1616	19	33270000	33310000			NA_to_NA	NA_to_NA	NA_to_NA	NA_to_NA	0.3576	-0.804198	-0.340116	1.08077	1.54416	1.07935
1618	19	34100000	34230000			NA_to_NA	NA_to_NA	NA_to_NA	NA_to_NA	0.714429	1.02172	1.199	1.11171	0.966027	0.876323
1619	19	34990000	35060000			NA_to_NA	NA_to_NA	NA_to_NA	NA_to_NA	1.03496	-0.229964	0.491108	1.0927	1.34691	1.14749
1620	19	35090000	35120000			NA_to_NA	NA_to_NA	NA_to_NA	NA_to_NA	0.404208	-0.349911	-0.0182642	1.02661	1.3073	0.969575
1621	19	37900000	38170000			NA_to_NA	NA_to_NA	NA_to_NA	NA_to_NA	0.308332	-0.576206	-0.0856745	0.874147	1.24132	1.08456
1622	19	39810000	40090000			NA_to_NA	NA_to_NA	NA_to_NA	NA_to_NA	0.31523	0.0903148	0.294904	1.26533	0.954498	1.38862
1623	19	42070000	42110000			NA_to_NA	NA_to_NA	NA_to_NA	NA_to_NA	0.573176	0.602042	0.652615	1.02914	0.442787	0.0192742
1624	19	42400000	42530000			NA_to_NA	NA_to_NA	NA_to_NA	NA_to_NA	0.507451	0.488306	0.631148	0.905996	0.63046	0.601075
1625	19	44090000	44310000			NA_to_NA	NA_to_NA	NA_to_NA	NA_to_NA	0.307759	0.334163	0.59261	1.48855	0.801408	1.79419
1626	19	47910000	47960000			NA_to_NA	NA_to_NA	NA_to_NA	NA_to_NA	0.38572	-0.0162908	0.313335	1.18037	1.08352	1.2085
1627	19	50140000	50270000			NA_to_NA	NA_to_NA	NA_to_NA	NA_to_NA	0.41463	-0.0521	0.361652	1.12748	0.901928	0.47793
1628	19	50640000	50840000			NA_to_NA	NA_to_NA	NA_to_NA	NA_to_NA	0.508612	-0.463544	0.094811	1.22595	1.41099	1.31922
1629	19	50880000	51150000			NA_to_NA	NA_to_NA	NA_to_NA	NA_to_NA	0.25226	-1.15513	-0.71721	1.22452	1.06464	1.37631
1630	19	51300000	51410000			NA_to_NA	NA_to_NA	NA_to_NA	NA_to_NA	0.427836	-0.581779	-0.148476	1.19479	1.34718	1.42407
1631	19	53860000	53890000			NA_to_NA	NA_to_NA	NA_to_NA	NA_to_NA	1.16721	0.704668	1.03599	1.03173	0.912635	0.453885
1632	19	54360000	54480000			NA_to_NA	NA_to_NA	NA_to_NA	NA_to_NA	0.780411	-0.155357	0.312696	1.28602	1.61252	1.23358
1633	19	56070000	56170000			NA_to_NA	NA_to_NA	NA_to_NA	NA_to_NA	1.04925	0.762115	0.866744	0.943421	1.21876	0.508737
1634	19	56230000	56330000			NA_to_NA	NA_to_NA	NA_to_NA	NA_to_NA	-0.0573039	-0.429698	-0.121347	0.924421	0.705947	1.34579
1635	19	57250000	57430000			NA_to_NA	NA_to_NA	NA_to_NA	NA_to_NA	0.461835	0.323922	0.599191	1.41515	0.966437	1.49562
1636	19	58170000	58310000			NA_to_NA	NA_to_NA	NA_to_NA	NA_to_NA	0.602987	0.448728	0.372846	0.949027	0.784189	0.816839
1637	2	10000	40000	-0.0102396	0.158885	B_to_A	A_to_A	B_to_B	B_to_A	0.218257	-1.13807	-0.353179	0.669666	0.775573	0.586596
1638	2	160000	190000	-0.147209	-0.0355157	B_to_B	B_to_B	B_to_A	B_to_B	0.7747	-0.763071	-0.109967	0.902099	0.9981	0.812447
1640	2	8720000	8890000	-0.0126821	0.0946656	B_to_A	B_to_A	A_to_A	A_to_A	0.447689	0.152164	0.491034	0.750545	0.743599	0.934029
1641	2	8970000	9010000	-0.0360374	-0.057171	B_to_B	B_to_A	A_to_A	A_to_A	0.733627	0.0554985	0.385884	0.930687	0.360001	0.769988
1642	2	9200000	9550000	0.611166	0.595346	A_to_A	A_to_A	A_to_A	A_to_A	1.35227	0.590856	1.21555	0.453665	0.85971	0.17824
1643	2	9580000	9630000	0.70604	0.758287	A_to_A	A_to_A	A_to_A	A_to_A	1.78084	1.79685	2.09268	0.745801	0.946192	0.262833
1644	2	9860000	9910000	0.946564	0.90036	A_to_A	A_to_A	A_to_A	A_to_A	0.717027	1.58189	1.26695	0.894174	0.822334	0.599447
1645	2	10570000	10680000	0.770633	0.61796	A_to_A	A_to_A	A_to_A	A_to_A	1.37206	1.31888	1.4645	0.659187	0.596083	-0.101485
1646	2	10770000	10810000	0.734328	0.547098	A_to_A	A_to_A	A_to_A	A_to_A	1.16446	0.653516	1.00007	0.539754	0.973388	-0.0398623
1647	2	11150000	11340000	0.57949	0.665475	A_to_A	A_to_A	A_to_A	A_to_A	2.00376	2.33826	2.46146	0.373668	0.626618	0.180905
1648	2	11740000	11820000	0.0912159	0.267359	A_to_A	A_to_A	A_to_A	A_to_A	1.6061	-0.301981	0.590485	0.648019	1.13431	0.402591
1650	2	18970000	19070000	-0.466279	-0.195784	B_to_B	B_to_A	B_to_B	A_to_A	0.766284	-0.0202573	0.577205	1.0936	0.76448	1.53981
1651	2	19200000	19260000	-0.628241	-0.387347	B_to_B	B_to_A	B_to_B	A_to_A	0.461072	-1.04959	-0.236392	0.654917	0.532985	1.10497
1652	2	19880000	19980000	0.304563	0.456366	A_to_A	A_to_A	A_to_A	A_to_A	1.02944	1.15482	1.38501	0.790862	0.749421	0.678136
1653	2	20010000	20040000	0.48235	0.487872	A_to_A	A_to_A	A_to_A	A_to_A	1.24879	0.705122	1.22703	0.792984	0.813765	0.615126
1654	2	20180000	20350000	0.715616	0.749735	A_to_A	A_to_A	A_to_A	A_to_A	1.4741	1.16352	1.56555	0.590373	0.815828	0.11354
1656	2	23380000	24010000	0.629185	0.426486	A_to_A	A_to_A	A_to_A	A_to_A	1.2165	0.186432	0.711638	0.362756	0.809211	0.176051
1657	2	24210000	24360000	0.751749	0.526366	A_to_A	A_to_A	A_to_A	A_to_A	0.80203	0.972273	1.2607	0.821555	0.827308	0.527999
1658	2	24770000	24910000	0.883155	0.782349	A_to_A	A_to_A	A_to_A	A_to_A	1.26177	0.527912	0.83665	0.502287	0.858704	-0.128325
1659	2	25220000	25330000	0.810632	0.836481	A_to_A	A_to_A	A_to_A	A_to_A	0.919739	0.0291344	0.528224	0.397198	0.809406	-0.505624
1660	2	25490000	25630000	0.962092	0.692395	A_to_A	A_to_A	A_to_A	A_to_A	0.971175	1.09098	1.27696	0.622025	0.693314	-0.0246304
1661	2	25730000	25860000	0.949835	0.793014	A_to_A	A_to_A	A_to_A	A_to_A	1.4292	1.72845	1.73812	0.501743	0.422583	-0.547313
1662	2	26340000	26410000	0.948262	0.926789	A_to_A	A_to_A	A_to_A	A_to_A	1.60787	1.92224	1.88552	0.658274	0.586336	-0.132677
1663	2	27580000	27710000	0.893735	0.752972	A_to_A	A_to_A	A_to_A	A_to_A	1.23991	0.914741	1.30695	0.666418	0.691966	0.0736723
1664	2	28750000	28860000	0.788409	0.743881	A_to_A	A_to_A	A_to_A	A_to_A	1.47247	1.64099	1.77327	0.63823	0.973379	0.341042
1665	2	28900000	28950000	0.502387	0.607669	A_to_A	A_to_A	A_to_A	A_to_A	2.21982	1.89139	2.55559	0.800396	0.949043	0.623064
1666	2	29010000	29060000	0.379145	0.29482	A_to_A	A_to_A	A_to_A	A_to_A	0.964007	-1.18352	-0.628256	0.430906	1.00622	0.382646
1667	2	29100000	29190000	0.326432	0.600732	A_to_A	A_to_A	A_to_A	A_to_A	1.27441	0.829257	1.21315	0.918517	0.993318	1.29562
1670	2	31830000	32030000	0.0193105	0.219926	A_to_A	A_to_A	A_to_A	A_to_A	1.35603	1.42821	1.84626	0.563916	0.616642	0.28424
1671	2	32080000	32230000	0.296861	0.432275	A_to_A	A_to_A	A_to_A	A_to_A	0.983167	1.56882	1.29753	0.501209	0.782617	-0.103523
1672	2	32350000	32810000	0.420407	0.421369	A_to_A	A_to_A	A_to_A	A_to_A	1.20753	1.43286	1.67811	0.567074	0.662808	0.353927
1673	2	32900000	33230000	0.0896276	0.0636972	A_to_A	A_to_B	A_to_A	A_to_A	0.675052	-0.10452	0.33846	0.580086	0.6087	0.673838
1674	2	33260000	33300000	0.100772	0.131013	A_to_A	A_to_A	A_to_A	A_to_A	0.927098	0.547747	1.07849	0.615089	0.920774	0.741475
1675	2	33570000	33600000	-0.184731	-0.1689	B_to_B	B_to_B	A_to_B	A_to_B	1.12004	0.830201	1.37309	0.919274	1.17781	0.898503
1676	2	36340000	36570000	0.184965	0.30957	A_to_A	A_to_A	A_to_A	A_to_A	2.26187	1.01952	2.02048	0.991699	0.73443	1.22898
1677	2	36830000	36960000	0.37898	0.447409	A_to_A	A_to_A	A_to_A	A_to_A	0.986793	1.47843	1.48778	0.860474	1.07616	0.673966
1678	2	37000000	37150000	0.532395	0.505131	A_to_A	A_to_A	A_to_A	A_to_A	1.14984	1.34554	1.29002	0.698622	0.818918	0.395691
1679	2	37200000	37320000	0.789726	0.726295	A_to_A	A_to_A	A_to_A	A_to_A	1.55837	1.71875	1.96422	0.92658	1.01756	0.85376
1681	2	38060000	38090000	0.718475	0.67413	A_to_A	A_to_A	A_to_A	A_to_A	1.26207	-0.618617	0.343259	0.707441	1.2337	1.04628
1682	2	38290000	38380000	0.68695	0.470957	A_to_A	A_to_A	A_to_A	A_to_A	1.6966	1.11302	1.59224	0.621232	1.12386	0.49009
1683	2	38540000	38590000	0.523697	0.487141	A_to_A	A_to_A	A_to_A	A_to_A	1.3716	2.26194	2.11194	0.574286	0.82526	0.336044
1684	2	38970000	39120000	0.548122	0.516915	A_to_A	A_to_A	A_to_A	A_to_A	1.22196	1.32099	1.5135	0.765753	0.723038	0.557153
1685	2	42180000	42360000	0.324692	0.441098	A_to_A	A_to_A	A_to_A	A_to_A	1.40525	1.13585	1.74201	0.688418	0.805947	0.430113
1686	2	42470000	42700000	0.674185	0.634053	A_to_A	A_to_A	A_to_A	A_to_A	0.82197	0.575251	0.772605	0.379784	0.890008	0.0954731
1687	2	43110000	43160000	0.801136	0.713194	A_to_A	A_to_A	A_to_A	A_to_A	0.864816	-0.0822744	0.168686	0.351857	0.637624	-0.388001
1688	2	43210000	43330000	0.922339	0.821861	A_to_A	A_to_A	A_to_A	A_to_A	1.04809	0.577813	0.843032	0.5151	0.606924	-0.0660356
1689	2	43370000	43590000	0.805607	0.788947	A_to_A	A_to_A	A_to_A	A_to_A	1.05679	1.42105	1.56341	0.657314	0.661228	0.736012
1690	2	43750000	43800000	1.03139	0.587531	A_to_A	A_to_A	A_to_A	A_to_A	0.247875	0.58541	0.489973	0.939222	1.03352	1.18446
1691	2	43880000	43980000	0.745883	0.778157	A_to_A	A_to_A	A_to_A	A_to_A	2.05196	1.76916	2.53172	1.26078	1.09586	1.21084
1692	2	44170000	44270000	0.840942	0.679508	A_to_A	A_to_A	A_to_A	A_to_A	0.983086	0.810465	0.969603	0.947383	1.17523	0.861311
1693	2	44730000	44770000	0.712711	0.529172	A_to_A	A_to_A	A_to_A	A_to_A	0.343368	-0.465941	0.0775445	0.987582	0.953318	1.24069
1694	2	44920000	45020000	0.467107	0.429818	A_to_A	A_to_A	A_to_A	A_to_A	0.626121	-0.917697	-0.379686	0.742234	1.42857	0.733725
1695	2	45240000	45270000	0.659283	0.666812	A_to_A	A_to_A	A_to_A	A_to_A	0.587977	-1.32604	-0.541167	0.877581	0.671255	0.916782
1696	2	45380000	45610000	0.750384	0.71717	A_to_A	A_to_A	A_to_A	A_to_A	1.23364	1.46158	1.88169	0.88023	0.682948	1.0089
1697	2	45680000	45880000	0.773142	0.666826	A_to_A	A_to_A	A_to_A	A_to_A	0.382437	-0.395757	0.0608614	0.596179	0.734094	0.413128
1698	2	45920000	46090000	0.648105	0.658766	A_to_A	A_to_A	A_to_A	A_to_A	0.768713	-0.259422	0.364999	0.354484	0.584446	0.567702
1699	2	46290000	46370000	0.800485	0.607457	A_to_A	A_to_A	A_to_A	A_to_A	1.13411	-0.167286	0.71096	0.714189	0.74294	0.247726
1700	2	46540000	46640000	0.660074	0.757055	A_to_A	A_to_A	A_to_A	A_to_A	1.00543	1.12888	1.40365	0.622752	0.574616	0.0119639
1701	2	46700000	46770000	0.884454	0.878458	A_to_A	A_to_A	A_to_A	A_to_A	1.70289	2.12617	2.43247	0.693644	0.696666	0.512172
1702	2	47400000	47600000	0.41852	0.541348	A_to_A	A_to_A	A_to_A	A_to_A	1.09352	0.266516	0.640763	0.495777	0.923223	0.375129
1703	2	47780000	47900000	0.272013	0.37234	A_to_A	A_to_A	A_to_A	A_to_A	1.33542	0.660175	1.12215	0.959817	1.06254	0.788698
1706	2	48410000	48590000	-0.172477	-0.148969	B_to_B	B_to_B	B_to_B	B_to_B	0.488389	-0.725779	-0.113404	0.718733	1.14916	0.912032
1707	2	48710000	48770000	-0.612189	-0.87059	B_to_B	B_to_B	B_to_B	B_to_B	1.12724	-0.404869	0.446713	1.15581	0.844058	1.41207
1714	2	53400000	53480000	0.0700449	-0.0727225	A_to_B	A_to_B	B_to_B	B_to_B	0.963179	0.100098	0.278638	0.948306	0.617224	1.19312
1715	2	53660000	53960000	0.423647	0.230968	A_to_A	A_to_A	A_to_A	A_to_A	1.07677	0.816552	1.34105	0.625131	0.625209	0.511102
1716	2	54450000	54670000	0.591301	0.604032	A_to_A	A_to_A	A_to_A	A_to_A	1.57804	0.183854	1.1722	0.869166	0.909767	0.755646
1717	2	54960000	55050000	0.567689	0.738859	A_to_A	A_to_A	A_to_A	A_to_A	1.82359	2.15462	2.55405	0.761175	0.591152	0.46779
1718	2	55190000	55400000	0.663966	0.584474	A_to_A	A_to_A	A_to_A	A_to_A	1.10578	1.63209	1.52328	0.630359	0.843014	0.23573
1719	2	55530000	55680000	0.433801	0.492682	A_to_A	A_to_A	A_to_A	A_to_A	1.36474	0.97362	1.53037	0.757632	0.974872	0.369663
1722	2	58960000	59010000	-0.258158	-0.276656	B_to_B	B_to_B	B_to_B	B_to_B	0.913818	0.18447	0.744086	1.2648	0.77844	1.53556
1723	2	60750000	60790000	0.217373	0.400657	A_to_A	A_to_A	A_to_A	A_to_A	0.897673	0.627653	0.955061	1.05317	1.31616	0.847632
1724	2	60880000	60940000	0.523353	0.502793	A_to_A	A_to_A	A_to_A	A_to_A	1.26215	1.44196	1.68733	0.97966	0.996638	0.89395
1725	2	61170000	61530000	0.684781	0.704807	A_to_A	A_to_A	A_to_A	A_to_A	1.51532	1.02784	1.60745	0.584911	0.912554	0.4129
1726	2	61860000	61890000	0.571632	0.710181	A_to_A	A_to_A	A_to_A	A_to_A	1.61549	1.27128	1.45276	0.573827	0.924645	0.119292
1727	2	61940000	62060000	0.822889	0.665974	A_to_A	A_to_A	A_to_A	A_to_A	0.94379	0.54979	0.863375	0.419139	0.693693	0.354512
1728	2	62190000	62230000	0.748218	0.547179	A_to_A	A_to_A	A_to_A	A_to_A	0.771307	-0.548311	0.170594	0.808466	1.45523	0.957537
1730	2	63810000	64010000	0.844312	0.759061	A_to_A	A_to_A	A_to_A	A_to_A	1.19909	1.21879	1.49277	1.08026	0.820612	1.14228
1731	2	64050000	64140000	0.817034	0.800537	A_to_A	A_to_A	A_to_A	A_to_A	0.713762	0.436275	0.826684	1.13065	1.1182	1.25447
1732	2	64350000	64450000	0.786402	0.610446	A_to_A	A_to_A	A_to_A	A_to_A	0.544017	-0.560089	0.150707	0.932143	0.915571	1.03814
1733	2	64480000	64590000	0.751341	0.74095	A_to_A	A_to_A	A_to_A	A_to_A	0.829294	0.830646	0.96753	0.854163	0.815392	0.6309
1734	2	64620000	64660000	0.975965	0.931366	A_to_A	A_to_A	A_to_A	A_to_A	1.10838	0.708592	1.07737	0.50081	0.873924	0.215834
1735	2	64690000	64720000	1.35413	1.05789	A_to_A	A_to_A	A_to_A	A_to_A	0.954894	1.05972	1.05374	0.880553	0.810914	0.2749
1736	2	64980000	65130000	0.88993	0.70349	A_to_A	A_to_A	A_to_A	A_to_A	1.21283	0.5806	0.924009	0.596386	0.9228	0.165809
1737	2	65220000	65280000	0.845804	0.588344	A_to_A	A_to_A	A_to_A	A_to_A	1.47327	1.48197	1.6668	0.696797	0.865883	-0.0738613
1738	2	65310000	65430000	0.872878	0.812839	A_to_A	A_to_A	A_to_A	A_to_A	1.16182	0.265525	1.10327	0.682812	0.781845	0.316283
1739	2	65560000	65610000	0.308814	0.409076	A_to_A	A_to_A	A_to_A	A_to_A	1.04973	-0.254007	0.421018	0.915792	1.00308	0.804844
1741	2	66840000	66910000	0.511112	0.268375	A_to_A	A_to_A	A_to_A	A_to_A	0.509356	-0.229199	0.166283	0.93824	0.472155	1.3843
1742	2	67250000	67300000	0.724142	0.638325	A_to_A	A_to_A	A_to_A	A_to_A	1.51028	1.79043	1.7615	1.63734	0.900766	1.7586
1743	2	67360000	67410000	0.641106	0.706564	A_to_A	A_to_A	A_to_A	A_to_A	1.09703	1.95978	1.57412	1.40544	1.06179	1.78984
1744	2	67510000	67570000	0.593835	0.656124	A_to_A	A_to_A	A_to_A	A_to_A	1.32199	1.15049	1.22829	1.08033	0.476036	1.23815
1745	2	68030000	68280000	0.679823	0.593724	A_to_A	A_to_A	A_to_A	A_to_A	0.960346	0.721114	1.09675	1.05771	1.05237	1.34646
1746	2	68330000	68360000	0.207838	0.334609	A_to_A	A_to_A	A_to_A	A_to_A	0.294618	0.0207748	0.114254	0.952982	0.903322	1.14609
1747	2	68410000	68460000	0.281758	0.32339	A_to_A	A_to_A	A_to_A	A_to_A	0.539899	-0.451071	0.135038	0.768455	1.02087	0.942364
1748	2	68790000	68830000	0.476887	0.23082	A_to_A	A_to_A	A_to_A	A_to_A	0.618166	-1.11553	-0.444072	0.90392	0.901796	0.887817
1749	2	69010000	69110000	0.830143	0.882611	A_to_A	A_to_A	A_to_A	A_to_A	1.02432	0.375422	1.02978	0.877453	0.667098	1.00766
1750	2	69310000	69380000	0.864079	0.67298	A_to_A	A_to_A	A_to_A	A_to_A	1.22567	1.81762	1.50292	0.646436	0.736472	-0.035436
1751	2	69530000	69640000	0.857402	0.648594	A_to_A	A_to_A	A_to_A	A_to_A	0.89105	0.401178	0.841127	0.62183	0.635459	0.118637
1752	2	69740000	69870000	0.859285	0.856518	A_to_A	A_to_A	A_to_A	A_to_A	1.04232	1.2333	1.28429	0.384512	0.407905	-0.296626
1753	2	70470000	70570000	0.768727	0.641868	A_to_A	A_to_A	A_to_A	A_to_A	0.491651	-0.706795	0.0661751	0.761766	0.718122	0.897484
1754	2	70610000	70650000	0.557807	0.515286	A_to_A	A_to_A	A_to_A	A_to_A	0.242562	-0.550091	-0.455875	0.782643	0.778406	0.848638
1755	2	70900000	70990000	0.961559	0.808546	A_to_A	A_to_A	A_to_A	A_to_A	0.775823	-0.259444	0.110114	0.721769	1.15958	0.494947
1756	2	71060000	71140000	1.15316	0.937985	A_to_A	A_to_A	A_to_A	A_to_A	0.823353	0.787339	0.711124	0.746489	0.796492	0.188916
1757	2	71290000	71460000	0.867248	0.781276	A_to_A	A_to_A	A_to_A	A_to_A	1.27702	1.32352	1.6297	0.787891	0.730477	0.467641
1758	2	72210000	72240000	0.578076	0.413029	A_to_A	A_to_A	A_to_A	A_to_A	0.449588	0.646282	0.723156	1.29823	0.886647	1.39399
1760	2	72910000	73110000	0.887984	0.861451	A_to_A	A_to_A	A_to_A	A_to_A	0.829571	-0.24375	0.223212	0.53072	0.935392	0.0686227
1761	2	73200000	73290000	0.888449	0.828115	A_to_A	A_to_A	A_to_A	A_to_A	0.914031	-0.271833	0.318144	0.543678	0.911249	0.196428
1762	2	73380000	73600000	0.812022	0.62929	A_to_A	A_to_A	A_to_A	A_to_A	0.495785	0.759915	0.92251	0.72707	0.708929	0.953007
1763	2	73720000	73770000	0.639491	0.847044	A_to_A	A_to_A	A_to_A	A_to_A	1.18577	0.542442	0.837859	0.649365	0.584616	0.120026
1764	2	74830000	75120000	-0.204088	0.0594282	B_to_A	B_to_A	A_to_A	A_to_A	0.570054	-0.276729	0.200159	0.296004	0.634104	0.613755
1765	2	84920000	85060000	0.631067	0.543412	A_to_A	A_to_A	A_to_A	A_to_A	1.66161	1.12521	1.52789	0.751526	0.931117	0.250084
1766	2	86040000	86220000			NA_to_NA	NA_to_NA	NA_to_NA	NA_to_NA	1.28322	0.327761	0.954961	0.607408	0.87003	0.561252
1767	2	86250000	86330000			NA_to_NA	NA_to_NA	NA_to_NA	NA_to_NA	0.496648	-0.445971	-0.123844	0.84836	1.02419	0.752113
1768	2	86440000	86550000			NA_to_NA	NA_to_NA	NA_to_NA	NA_to_NA	0.853897	0.527701	0.840792	0.790251	0.723309	0.884854
1769	2	86590000	86630000			NA_to_NA	NA_to_NA	NA_to_NA	NA_to_NA	0.571036	0.535322	0.706383	1.04656	1.02954	1.00672
1770	2	86710000	86780000			NA_to_NA	NA_to_NA	NA_to_NA	NA_to_NA	0.925164	0.35203	0.905293	1.07887	0.941281	1.06656
1771	2	86900000	86990000			NA_to_NA	NA_to_NA	NA_to_NA	NA_to_NA
1772	2	87020000	87070000			NA_to_NA	NA_to_NA	NA_to_NA	NA_to_NA	0.688439	0.26987	0.358757	1.01734	1.53119	0.895393
1773	2	87450000	87660000			NA_to_NA	NA_to_NA	NA_to_NA	NA_to_NA
1774	2	87700000	87740000			NA_to_NA	NA_to_NA	NA_to_NA	NA_to_NA
1775	2	87980000	88060000			NA_to_NA	NA_to_NA	NA_to_NA	NA_to_NA	0.765499	0.379295	0.548965	0.94671	1.36948	1.01914
1776	2	88480000	88620000			NA_to_NA	NA_to_NA	NA_to_NA	NA_to_NA	0.838718	-0.0283697	0.315307	0.905247	1.1189	0.977477
1777	2	88670000	88760000			NA_to_NA	NA_to_NA	NA_to_NA	NA_to_NA	0.481944	0.0367027	0.343232	0.561574	0.82572	0.960251
1778	2	95040000	95120000			NA_to_NA	NA_to_NA	NA_to_NA	NA_to_NA	0.762943	-1.2206	-0.329332	0.533185	0.970548	0.374206
1779	2	95300000	95420000			NA_to_NA	NA_to_NA	NA_to_NA	NA_to_NA	0.446152	-1.95824	-0.930904	0.497629	0.824964	0.290157
1781	2	95960000	96020000			NA_to_NA	NA_to_NA	NA_to_NA	NA_to_NA
1782	2	96170000	96380000			NA_to_NA	NA_to_NA	NA_to_NA	NA_to_NA	1.3381	0.733285	0.993164	0.402912	0.694031	-0.144019
1783	2	96580000	96630000			NA_to_NA	NA_to_NA	NA_to_NA	NA_to_NA	1.37735	0.886068	1.17099	0.528522	0.465002	-0.121449
1784	2	96760000	96900000			NA_to_NA	NA_to_NA	NA_to_NA	NA_to_NA	1.0529	-0.100551	0.342086	0.316354	1.10266	-0.288561
1785	2	96930000	96980000			NA_to_NA	NA_to_NA	NA_to_NA	NA_to_NA	0.357877	-0.791473	-0.326036	0.57605	1.12739	0.214856
1787	2	97640000	97710000			NA_to_NA	NA_to_NA	NA_to_NA	NA_to_NA	0.587718	-0.5701	-0.15487	0.744715	1.42985	0.821627
1788	2	98430000	98660000	0.609151	0.630662	A_to_A	A_to_A	A_to_A	A_to_A	0.791074	-0.638004	0.0953062	0.379933	0.744619	0.478862
1789	2	98690000	98730000	0.284531	0.345841	A_to_A	A_to_A	A_to_A	A_to_A	0.613498	-0.634915	-0.354137	0.919598	0.632405	0.679731
1790	2	98800000	98910000	0.298112	0.368047	A_to_A	A_to_A	A_to_A	A_to_A	0.606582	-1.21939	-0.678524	0.665109	0.64966	0.337922
1791	2	99110000	99200000	0.556284	0.737819	A_to_A	A_to_A	A_to_A	A_to_A	0.826047	0.793738	1.03694	0.632052	0.815569	0.53344
1792	2	99310000	99500000	0.525179	0.600433	A_to_A	A_to_A	A_to_A	A_to_A	1.20818	0.390391	1.07831	0.625247	0.832516	0.63343
1793	2	100560000	100620000	0.191961	0.222104	A_to_A	A_to_A	A_to_A	A_to_A	0.682148	-0.663942	-0.0410903	0.545426	1.24745	0.459079
1794	2	100810000	100900000	0.481722	0.601452	A_to_A	A_to_A	A_to_A	A_to_A	1.32439	0.616792	1.30407	0.77604	1.0413	0.442915
1795	2	100970000	101140000	0.53264	0.524639	A_to_A	A_to_A	A_to_A	A_to_A	1.37905	0.413138	1.0937	0.587227	0.989907	0.405799
1796	2	101250000	101360000	0.261111	0.153741	A_to_A	A_to_A	A_to_A	A_to_A	0.797128	-0.287744	0.326328	0.763339	0.855667	0.560478
1798	2	105250000	105410000	0.534099	0.48602	A_to_A	A_to_A	A_to_A	A_to_A	1.6171	1.03347	1.33681	0.62225	0.9406	0.447092
1799	2	108440000	108650000	0.194629	0.309788	A_to_A	A_to_A	A_to_A	A_to_A	0.880214	0.574872	0.883791	0.733393	1.01112	0.709587
1800	2	108710000	108930000	0.663465	0.570658	A_to_A	A_to_A	A_to_A	A_to_A	1.27008	1.06634	1.24635	0.761689	0.994621	0.670113
1801	2	109510000	109640000	0.805076	0.513442	A_to_A	A_to_A	A_to_A	A_to_A	0.859359	-0.261339	0.294912	0.900961	1.33502	1.09666
1802	2	109690000	109750000	0.825919	0.487978	A_to_A	A_to_A	A_to_A	A_to_A	0.604908	-0.69946	-0.14293	0.800896	1.23009	0.896294
1803	2	109780000	109850000			NA_to_NA	NA_to_NA	NA_to_NA	NA_to_NA
1804	2	109980000	110070000			NA_to_NA	NA_to_NA	NA_to_NA	NA_to_NA
1805	2	110100000	110210000			NA_to_NA	NA_to_NA	NA_to_NA	NA_to_NA	0.365393	-0.121576	0.354083	0.789837	0.810216	0.919786
1806	2	110350000	110420000			NA_to_NA	NA_to_NA	NA_to_NA	NA_to_NA
1807	2	110480000	110570000			NA_to_NA	NA_to_NA	NA_to_NA	NA_to_NA
1808	2	110610000	110670000			NA_to_NA	NA_to_NA	NA_to_NA	NA_to_NA	1.45064	2.09328	2.1903	1.29053	0.739726	0.721288
1809	2	111240000	111490000			NA_to_NA	NA_to_NA	NA_to_NA	NA_to_NA	0.722133	1.0034	1.24782	0.948377	0.861938	0.614633
1810	2	111790000	111870000			NA_to_NA	NA_to_NA	NA_to_NA	NA_to_NA	1.17082	1.28308	1.53167	0.693754	0.755544	0.274106
1811	2	111920000	111970000			NA_to_NA	NA_to_NA	NA_to_NA	NA_to_NA	0.662675	-0.255859	0.429358	0.798457	0.950258	0.58289
1812	2	112380000	112430000			NA_to_NA	NA_to_NA	NA_to_NA	NA_to_NA
1813	2	112480000	112590000			NA_to_NA	NA_to_NA	NA_to_NA	NA_to_NA	1.2788	0.830996	1.13468	0.621799	0.634299	-0.000230601
1814	2	112790000	112830000	0.406942	0.970812	A_to_A	A_to_A	A_to_A	A_to_A	0.9895	-0.204382	0.499496	0.620177	0.697686	0.442887
1815	2	113140000	113170000	-0.0107233	0.236525	B_to_A	A_to_A	A_to_A	A_to_A	-0.0819868	-1.26236	-0.784381	0.444244	1.021	0.610718
1816	2	113200000	113250000	0.20577	0.247027	A_to_A	A_to_A	A_to_A	A_to_A	0.727878	-1.21353	-0.362905	0.711316	1.25461	1.09655
1817	2	113690000	113780000			NA_to_NA	NA_to_NA	NA_to_NA	NA_to_NA	0.901747	0.63363	0.691724	0.979956	1.23648	1.39229
1818	2	117810000	117840000	-0.139081	-0.22124	B_to_B	B_to_B	B_to_B	B_to_B	0.822371	-0.151553	0.770714	0.934764	1.07174	1.45536
1820	2	119210000	119250000	-0.0312482	0.0608078	B_to_A	B_to_A	A_to_A	B_to_A	0.90363	-1.12555	-0.0852562	0.472936	1.22747	0.526298
1821	2	119300000	119440000	0.20268	0.102674	A_to_A	A_to_A	A_to_A	A_to_A	0.686911	-0.487748	-0.0199531	0.885793	1.1892	0.970744
1822	2	119760000	120140000	0.790282	0.825245	A_to_A	A_to_A	A_to_A	A_to_A	0.987836	1.14097	1.30539	0.966877	0.800974	0.93404
1823	2	120460000	120560000	0.705266	0.630509	A_to_A	A_to_A	A_to_A	A_to_A	0.829641	-1.50178	-0.356973	0.483699	1.13837	0.543142
1824	2	121330000	121650000	0.540011	0.445318	A_to_A	A_to_A	A_to_A	A_to_A	1.25346	0.299075	1.03645	0.708497	0.767737	0.665499
1825	2	121720000	121770000	0.334901	0.403005	A_to_A	A_to_A	A_to_A	A_to_A	1.27735	0.791691	1.11427	0.624583	1.19533	0.626292
1826	2	127480000	127520000	0.690466	0.721144	A_to_A	A_to_A	A_to_A	A_to_A	1.66289	1.35621	1.87157	0.605804	0.371881	0.0169306
1827	2	127630000	127800000	0.829304	0.767287	A_to_A	A_to_A	A_to_A	A_to_A	1.35518	0.870755	1.18821	0.597151	0.923955	0.0752174
1828	2	127960000	128020000	0.7479	0.652031	A_to_A	A_to_A	A_to_A	A_to_A	0.878226	0.335732	0.530997	0.679121	0.873092	0.172809
1829	2	128090000	128210000	0.475051	0.345268	A_to_A	A_to_A	A_to_A	A_to_A	1.25069	0.374937	0.902459	0.764201	1.09905	0.718671
1830	2	129970000	130030000	-0.67305	-0.15127	B_to_B	B_to_B	B_to_B	B_to_B	0.175886	0.180346	0.114475	0.504992	0.673204	0.67752
1831	2	130140000	130250000			NA_to_NA	NA_to_NA	NA_to_NA	NA_to_NA	0.878718	-0.581879	0.174309	0.627588	1.47358	0.583827
1832	2	130300000	130370000			NA_to_NA	NA_to_NA	NA_to_NA	NA_to_NA	0.617675	-0.456719	0.0201643	0.481431	1.1267	0.529769
1833	2	130860000	130910000	0.465306	0.581405	A_to_A	A_to_A	A_to_A	A_to_A	1.01294	0.955714	1.13744	0.433385	0.767742	-0.520349
1834	2	130980000	131150000	0.50136	0.564264	A_to_A	A_to_A	A_to_A	A_to_A	1.35884	0.897511	1.16345	0.341124	0.821211	-0.167015
1835	2	133260000	133290000	0.317662	0.25232	A_to_A	A_to_A	A_to_A	A_to_A	1.53464	1.41037	1.60529	0.844429	1.11432	1.3616
1836	2	133480000	133520000	-0.0144168	0.21056	B_to_A	A_to_B	A_to_A	A_to_A	0.420127	-0.380645	0.0526265	0.649321	0.419472	0.816029
1837	2	133750000	133840000	-0.260311	-0.215304	B_to_B	B_to_B	B_to_B	B_to_B	0.2965	-0.845996	-0.254301	0.693197	0.490789	1.04321
1838	2	134910000	134960000	0.0814678	0.301945	A_to_A	A_to_A	A_to_A	A_to_A	1.33318	0.95152	1.63282	1.15765	1.24977	1.17522
1839	2	135050000	135350000	0.464182	0.458077	A_to_A	A_to_A	A_to_A	A_to_A	0.748884	0.775773	0.978615	0.57644	0.84119	0.699071
1840	2	135380000	135790000	0.733083	0.688043	A_to_A	A_to_A	A_to_A	A_to_A	0.853714	0.932084	1.11785	0.391092	0.600053	0.369401
1841	2	135840000	135870000	0.430842	0.416615	A_to_A	A_to_A	A_to_A	A_to_A	1.44468	0.923606	1.08667	0.680852	1.07395	0.5263
1842	2	135900000	135990000	0.404814	0.169064	A_to_A	A_to_B	A_to_A	A_to_A	1.11811	0.648105	1.21174	0.884064	0.780045	0.780883
1844	2	136200000	136250000	-0.200566	-0.328611	B_to_B	B_to_B	B_to_B	B_to_B	0.47373	-0.830229	0.0325867	0.793168	0.803148	1.32819
1847	2	137960000	138010000	-0.00259089	-0.0276713	B_to_B	B_to_B	A_to_A	A_to_A	1.09131	1.35689	1.46718	1.3743	1.14932	1.72454
1848	2	138070000	138140000	0.00718052	0.191903	A_to_A	A_to_A	A_to_A	B_to_A	0.984864	0.735674	1.10247	1.22293	0.597083	1.48763
1850	2	142860000	143070000	0.398465	0.328329	A_to_A	A_to_A	A_to_A	A_to_A	2.25268	2.46789	2.85967	0.853858	0.679027	0.85758
1851	2	144310000	144360000	0.651293	0.348749	A_to_A	A_to_A	A_to_A	A_to_A	0.770015	0.288296	0.322909	1.52907	1.32212	1.89385
1852	2	144400000	144550000	0.742346	0.53693	A_to_A	A_to_A	A_to_A	A_to_A	0.938159	-0.179669	0.841834	1.06388	1.01223	1.53932
1853	2	148640000	148790000	0.931107	0.680022	A_to_A	A_to_A	A_to_A	A_to_A	1.39922	1.25168	1.58914	1.04799	0.958969	1.34895
1854	2	151230000	151300000	0.717797	0.472594	A_to_A	A_to_A	A_to_A	A_to_A	0.569769	0.125798	0.370893	1.07796	1.10001	1.08598
1855	2	151380000	151510000	0.77858	0.482125	A_to_A	A_to_A	A_to_A	A_to_A	1.41196	1.00519	1.44418	1.05044	1.15021	1.20815
1856	2	151750000	151950000	0.410678	0.247149	A_to_A	A_to_A	A_to_A	A_to_A	0.569077	0.171224	0.404092	0.757238	0.618551	0.877384
1857	2	152000000	152170000	0.293492	0.278284	A_to_A	A_to_A	A_to_A	A_to_A	0.558157	0.29721	0.570214	0.761752	0.961207	0.679731
1859	2	157170000	157200000	-0.680702	-0.72668	B_to_B	B_to_B	B_to_B	B_to_B	0.934468	0.597986	1.27502	0.924364	0.873855	1.56683
1861	2	157730000	157980000	-0.103834	-0.340388	B_to_B	A_to_A	B_to_B	A_to_A	0.494832	-0.246085	0.121716	0.594447	0.709934	0.911189
1862	2	158180000	158210000	-0.0750153	-0.230384	B_to_B	A_to_A	B_to_B	A_to_A	0.940288	0.168522	0.88045	1.31496	0.695764	1.70269
1863	2	158970000	159260000	0.775141	0.767914	A_to_A	A_to_A	A_to_A	A_to_A	1.49472	0.384087	1.01255	0.603517	0.784322	0.497097
1864	2	159540000	159610000	0.881583	0.886145	A_to_A	A_to_A	A_to_A	A_to_A	0.73142	1.04438	1.07317	0.803838	0.868614	0.615271
1865	2	159700000	159790000	0.720754	0.744725	A_to_A	A_to_A	A_to_A	A_to_A	1.58703	1.27304	1.9388	1.05216	1.24624	0.934643
1866	2	160040000	160070000	0.662882	0.600402	A_to_A	A_to_A	A_to_A	A_to_A	1.09373	-0.0355535	0.549975	0.856965	0.688624	1.05256
1867	2	160270000	160490000	0.849584	0.749244	A_to_A	A_to_A	A_to_A	A_to_A	1.64902	0.291265	1.25357	0.874151	0.924982	1.08182
1868	2	160890000	160920000	0.66691	0.117013	A_to_A	A_to_A	A_to_A	A_to_A	0.646572	-0.287665	0.118947	1.23025	0.408936	1.4917
1869	2	161160000	161250000	0.268817	0.255727	A_to_A	A_to_A	A_to_A	A_to_A	0.928408	1.38892	1.63974	1.34045	1.22962	1.75088
1870	2	161310000	161430000	-0.0763253	-0.0927838	B_to_B	A_to_B	A_to_A	B_to_A	1.54158	1.73636	2.26977	1.15273	1.12642	1.59749
1872	2	163340000	163370000	-0.0306179	-0.285406	B_to_B	A_to_B	B_to_A	B_to_B	0.988106	0.683638	0.987185	1.37668	1.40061	2.03506
1873	2	163590000	163780000	0.470581	0.316101	A_to_A	A_to_A	A_to_A	A_to_A	1.14698	0.737164	1.28233	1.35651	1.09837	1.8256
1876	2	168830000	168880000	-0.0594145	0.107524	B_to_A	A_to_A	A_to_B	A_to_A	0.856335	0.505359	0.8982	1.21318	1.18716	1.4181
1877	2	169510000	169650000	0.707149	0.813923	A_to_A	A_to_A	A_to_A	A_to_A	1.3153	1.93349	1.69685	0.665984	0.744868	0.171521
1878	2	169780000	170090000	0.675261	0.504125	A_to_A	A_to_A	A_to_A	A_to_A	1.36056	1.69759	1.95701	0.784306	0.807683	0.749368
1879	2	170630000	170770000	0.705341	0.0142686	A_to_A	A_to_A	A_to_A	A_to_A	0.55212	-0.88238	-0.321673	0.827601	1.0548	0.721527
1880	2	170810000	170860000	0.647307	0.27213	A_to_A	A_to_A	A_to_A	A_to_A	0.298182	-0.689423	-0.231649	0.731839	1.18264	0.745693
1881	2	170920000	171150000	1.12891	0.854328	A_to_A	A_to_A	A_to_A	A_to_A	1.54908	1.58139	1.97089	0.733907	0.769758	0.642562
1882	2	171380000	171490000	1.11444	0.949924	A_to_A	A_to_A	A_to_A	A_to_A	0.79907	0.981838	1.16364	0.757073	0.695996	0.599541
1883	2	171520000	171550000	1.01553	0.786518	A_to_A	A_to_A	A_to_A	A_to_A	1.35129	0.807925	1.05812	0.752083	1.16835	0.642198
1884	2	171680000	171880000	1.09432	0.956053	A_to_A	A_to_A	A_to_A	A_to_A	1.1799	1.26258	1.68302	0.670257	0.688361	0.303955
1885	2	172370000	172520000	0.949671	0.630731	A_to_A	A_to_A	A_to_A	A_to_A	0.273365	-0.501541	0.0241167	0.814235	0.718726	0.802236
1886	2	172550000	172630000	1.25336	1.02149	A_to_A	A_to_A	A_to_A	A_to_A	0.800104	0.260821	0.836528	0.874282	1.0823	0.90508
1887	2	173080000	173270000	1.45513	1.25948	A_to_A	A_to_A	A_to_A	A_to_A	1.64816	1.62964	2.17971	0.694086	0.513336	0.373047
1888	2	173340000	173420000	0.892442	0.759615	A_to_A	A_to_A	A_to_A	A_to_A	0.893162	-0.54479	0.244261	0.80791	0.893324	0.562529
1890	2	173630000	173660000	0.937797	0.369739	A_to_A	A_to_A	A_to_A	A_to_A	0.413056	-0.808463	0.173928	0.816961	0.562566	0.899113
1891	2	173740000	173770000	0.696788	0.515012	A_to_A	A_to_A	A_to_A	A_to_A	0.356101	-0.696076	-0.27502	0.648711	0.799969	0.926327
1892	2	173880000	173960000	1.10927	0.956922	A_to_A	A_to_A	A_to_A	A_to_A	1.64046	1.07988	1.82527	1.12764	0.817152	1.20271
1893	2	174040000	174240000	1.3357	1.14055	A_to_A	A_to_A	A_to_A	A_to_A	1.41383	1.4109	1.91742	1.04706	0.920236	1.13618
1894	2	174300000	174390000	1.04994	0.98316	A_to_A	A_to_A	A_to_A	A_to_A	0.722692	0.731754	0.653413	0.804108	1.22477	0.61432
1895	2	174550000	174670000	1.20636	1.18368	A_to_A	A_to_A	A_to_A	A_to_A	1.3854	0.527172	0.975328	0.712093	0.75192	0.727452
1896	2	174830000	174910000	0.963423	1.1157	A_to_A	A_to_A	A_to_A	A_to_A	0.60394	0.912376	1.16604	1.06365	0.73234	1.19857
1897	2	174940000	175000000	0.770111	0.891128	A_to_A	A_to_A	A_to_A	A_to_A	0.690287	0.897006	1.05236	0.971894	0.820271	0.988666
1898	2	175030000	175170000	0.781665	0.880509	A_to_A	A_to_A	A_to_A	A_to_A	1.18194	1.42293	1.6381	1.11284	0.964261	1.26956
1899	2	175570000	175630000	0.402654	0.491472	A_to_A	A_to_A	A_to_A	A_to_A	1.19896	0.0503034	0.967645	1.22807	1.01398	1.6154
1901	2	176080000	176130000	0.0194137	0.256648	A_to_A	A_to_A	A_to_A	A_to_A	0.705509	-1.51689	-0.445424	0.463858	1.64123	0.202799
1903	2	177390000	177550000	0.124281	0.680179	A_to_A	A_to_A	A_to_A	A_to_A	1.59062	1.81257	2.17123	0.713623	0.621788	0.731836
1904	2	178190000	178300000	-0.543135	0.134856	B_to_A	B_to_A	A_to_A	A_to_A	0.558077	0.064247	0.552514	0.730639	0.646638	0.800274
1905	2	178390000	178640000	-0.4308	0.112729	B_to_A	B_to_A	A_to_A	A_to_A	0.653563	1.00522	0.982986	0.70323	0.649567	0.734062
1908	2	181890000	181930000	0.303304	0.30172	A_to_A	A_to_A	A_to_A	A_to_A	1.66581	2.68298	2.90675	1.40622	1.40828	1.76598
1909	2	182140000	182420000	0.639901	0.566711	A_to_A	A_to_A	A_to_A	A_to_A	1.73841	1.444	1.77822	0.740475	0.494673	0.977876
1910	2	182710000	182770000	0.31762	0.333689	A_to_A	A_to_A	A_to_A	A_to_A	0.889744	1.3016	1.4301	0.989113	0.8953	1.17969
1911	2	182890000	183030000	0.460674	0.42959	A_to_A	A_to_A	A_to_A	A_to_A	1.54935	1.76188	2.10085	1.07427	0.969294	1.12468
1912	2	183120000	183240000	-0.196562	0.00704941	B_to_A	A_to_B	B_to_A	A_to_B	1.06228	1.04593	1.30707	0.90114	0.568208	0.874452
1913	2	186450000	186510000	-0.133104	-0.13175	B_to_B	B_to_B	B_to_B	B_to_B	0.840822	1.51672	1.61249	0.823884	0.595504	0.838468
1914	2	186560000	186690000	-0.223247	0.0455916	B_to_A	B_to_B	A_to_B	A_to_A	1.1975	1.76762	1.86625	1.00954	0.787678	0.961035
1915	2	187450000	187550000	0.0648461	0.103551	A_to_A	B_to_B	B_to_A	B_to_B	1.15711	1.90829	1.9161	1.24309	0.928176	1.3985
1917	2	189030000	189130000	0.342372	0.156003	A_to_A	A_to_A	A_to_A	A_to_A	0.651675	1.00632	1.24374	0.994109	1.02417	1.59302
1918	2	189440000	189470000	0.505396	0.403867	A_to_A	A_to_A	A_to_A	A_to_A	1.27058	1.26941	1.56715	1.05889	1.28226	1.63142
1919	2	189720000	189890000	0.901156	0.750032	A_to_A	A_to_A	A_to_A	A_to_A	0.983604	1.35068	1.39182	0.911425	0.872884	0.993249
1920	2	190170000	190300000	0.79091	0.727666	A_to_A	A_to_A	A_to_A	A_to_A	0.860327	0.769133	0.897266	0.853885	0.775716	0.975481
1921	2	190450000	190540000	0.843125	0.800329	A_to_A	A_to_A	A_to_A	A_to_A	0.881635	0.515569	0.87265	0.92441	0.610282	0.791416
1922	2	190660000	190700000	0.910423	0.706145	A_to_A	A_to_A	A_to_A	A_to_A	1.05436	1.22647	1.3752	1.2646	0.911202	1.30169
1923	2	190880000	191000000	0.784025	0.881032	A_to_A	A_to_A	A_to_A	A_to_A	1.60529	1.64993	2.17948	1.07507	0.904166	1.25016
1924	2	191250000	191440000	0.669454	0.643258	A_to_A	A_to_A	A_to_A	A_to_A	2.24155	1.18842	1.94702	0.789255	0.80909	0.897285
1927	2	195520000	195570000	-0.201784	-0.715157	B_to_B	B_to_B	B_to_B	B_to_B	1.07133	-0.684348	-0.00424581	1.33959	0.842744	0.989159
1929	2	196130000	196170000	-0.209855	-0.309849	B_to_B	B_to_B	B_to_B	B_to_B	0.998528	0.307393	0.729298	1.1385	0.942033	1.21105
1930	2	196240000	196290000	-0.261401	-0.231754	B_to_B	B_to_B	B_to_B	B_to_B	1.30054	0.234652	0.925059	1.07463	1.06879	1.45691
1931	2	196640000	196870000	-0.0331957	-0.115142	B_to_B	B_to_B	B_to_B	B_to_B	0.813543	0.786722	1.12125	0.978435	0.818918	0.951611
1932	2	197380000	197570000	0.199284	0.231724	A_to_A	A_to_A	A_to_A	A_to_A	1.66937	1.48783	1.66493	0.42109	0.974813	0.180322
1934	2	199830000	199980000	-0.174429	0.101718	B_to_A	B_to_A	A_to_A	A_to_A	0.715319	0.426563	0.741095	0.986321	0.783428	1.15845
1935	2	200300000	200410000	-0.108237	0.266441	B_to_A	A_to_A	A_to_A	A_to_A	0.945013	0.0207422	0.844992	0.861793	0.910303	1.06446
1936	2	200460000	200490000	-0.188391	0.145585	B_to_A	B_to_A	A_to_A	A_to_A	0.569589	-0.266217	0.279847	0.63419	0.927071	0.460522
1937	2	201230000	201290000	0.850455	0.768084	A_to_A	A_to_A	A_to_A	A_to_A	1.13863	1.09142	1.19789	0.442132	0.424681	-0.169667
1938	2	201360000	201450000	0.827504	0.81031	A_to_A	A_to_A	A_to_A	A_to_A	0.833525	0.697633	1.0715	0.916555	0.737793	0.750614
1939	2	201620000	201660000	0.779732	0.661548	A_to_A	A_to_A	A_to_A	A_to_A	0.489336	0.551245	0.514921	1.16805	0.95153	0.986991
1940	2	201690000	201770000	0.74565	0.745143	A_to_A	A_to_A	A_to_A	A_to_A	0.768065	0.580017	0.930835	1.19069	0.977266	1.19022
1941	2	202370000	202570000	0.783962	0.806744	A_to_A	A_to_A	A_to_A	A_to_A	1.00311	1.05368	1.15217	0.473489	0.96857	-0.0889249
1942	2	202650000	202800000	0.592758	0.787364	A_to_A	A_to_A	A_to_A	A_to_A	0.67252	0.569151	0.844201	0.822215	0.841484	0.575816
1943	2	202850000	202920000	0.598077	0.706856	A_to_A	A_to_A	A_to_A	A_to_A	0.73305	0.785348	0.873259	0.643269	1.01504	0.445203
1944	2	203010000	203290000	0.773494	0.685318	A_to_A	A_to_A	A_to_A	A_to_A	0.922027	1.14795	0.980736	0.571651	0.856013	0.381947
1945	2	203340000	203540000	0.632352	0.668516	A_to_A	A_to_A	A_to_A	A_to_A	1.58996	1.18598	1.58316	0.696525	0.97608	0.53902
1946	2	205970000	206070000	0.328771	0.450005	A_to_A	A_to_A	A_to_A	A_to_A	1.17034	1.09092	1.14008	0.806857	1.08826	0.5351
1947	2	206110000	206220000	0.253592	0.292099	A_to_A	A_to_A	A_to_A	A_to_A	1.10439	0.713391	0.941597	0.74401	1.03107	0.565661
1948	2	206270000	206320000	0.113492	0.0709877	A_to_A	B_to_A	A_to_A	A_to_A	0.6819	0.151676	0.548895	0.760341	0.842535	0.915864
1950	2	207070000	207160000	0.213795	0.187874	A_to_A	A_to_A	A_to_A	A_to_A	0.89591	-0.681174	-0.025483	0.772281	0.624051	1.02644
1951	2	207520000	207620000	0.527372	0.578859	A_to_A	A_to_A	A_to_A	A_to_A	1.43622	1.20372	1.67218	0.904542	0.681889	0.230513
1952	2	207860000	207900000	0.601348	0.561624	A_to_A	A_to_A	A_to_A	A_to_A	0.615448	0.557693	0.623908	0.661854	0.501979	0.252493
1953	2	207950000	208010000	0.352388	0.661675	A_to_A	A_to_A	A_to_A	A_to_A	1.13496	0.829652	1.09358	0.775382	0.436292	0.528879
1954	2	208220000	208370000	0.130731	0.0848634	A_to_A	A_to_A	A_to_A	A_to_A	1.04673	0.74183	1.07886	1.02883	1.06012	1.08214
1956	2	209960000	210170000	-0.348037	-0.363746	B_to_B	B_to_B	B_to_B	B_to_B	0.662703	0.424919	0.773725	0.922179	1.12629	1.07513
1958	2	215280000	215440000	0.165379	0.186834	A_to_A	A_to_A	A_to_A	A_to_A	1.05148	0.461143	1.10304	1.03377	1.25684	1.15087
1959	2	215900000	216070000	0.343844	0.210103	A_to_A	A_to_A	A_to_A	A_to_A	0.584212	0.175062	0.476998	0.852708	1.01874	0.869862
1960	2	216110000	216220000	0.617923	0.279921	A_to_A	A_to_A	A_to_A	A_to_A	2.21255	1.53364	2.25615	1.13778	0.841284	1.11873
1961	2	216500000	216550000	0.787364	0.147452	A_to_A	A_to_A	A_to_A	A_to_A	1.7866	0.741147	1.37134	0.778479	1.08301	0.967342
1964	2	217820000	218030000	0.62742	-0.176756	A_to_B	A_to_B	B_to_B	B_to_B	0.379683	-1.63417	-1.20389	0.413154	0.605512	0.100274
1965	2	219080000	219160000	0.661458	0.522613	A_to_A	A_to_A	A_to_A	A_to_A	0.802739	0.737213	0.936382	0.448936	0.418849	-0.0962505
1966	2	222860000	222950000	0.370157	0.2639	A_to_A	A_to_A	A_to_A	A_to_A	2.00218	2.14981	2.54494	0.916743	0.934443	0.848217
1967	2	223570000	223970000	0.391159	0.314709	A_to_A	A_to_A	A_to_A	A_to_A	1.12617	0.691205	1.11726	0.631387	0.888843	0.542983
1968	2	224460000	224570000	0.685098	0.499044	A_to_A	A_to_A	A_to_A	A_to_A	1.67792	1.45423	2.0511	1.16814	1.28416	1.6327
1970	2	226110000	226250000	0.509181	0.479896	A_to_A	A_to_A	A_to_A	A_to_A	0.943349	0.702109	1.03044	1.49376	1.16453	2.0795
1971	2	226740000	227040000	0.532282	0.350375	A_to_A	A_to_A	A_to_A	A_to_A	0.543032	-0.0429086	0.278251	0.818651	0.724309	1.05747
1972	2	227090000	227160000	0.314492	0.488853	A_to_A	A_to_A	A_to_A	A_to_A	0.858668	0.413841	0.681548	0.764531	0.713046	0.634256
1973	2	227450000	227590000	0.324179	0.396286	A_to_A	A_to_A	A_to_A	A_to_A	1.71576	1.87186	2.06874	0.444546	0.581072	0.493367
1975	2	230390000	230440000	-0.194642	-0.122022	B_to_B	A_to_A	A_to_A	A_to_A	0.485384	-0.177532	0.358555	0.806556	0.59488	0.550077
1976	2	230610000	230660000	0.0781619	0.260651	A_to_A	A_to_A	A_to_A	A_to_A	0.75274	-0.0783736	0.0302479	0.796013	1.1249	0.662141
1977	2	230710000	230830000	0.530011	0.437773	A_to_A	A_to_A	A_to_A	A_to_A	1.19112	0.755866	1.25053	0.940598	1.12219	0.947939
1978	2	230860000	230900000	0.408051	0.435117	A_to_A	A_to_A	A_to_A	A_to_A	0.473367	-1.23614	-0.446076	0.599037	1.28661	0.410599
1979	2	231060000	231170000	0.759054	0.944485	A_to_A	A_to_A	A_to_A	A_to_A	1.50311	2.13702	2.20139	0.752968	0.602308	0.187349
1980	2	231960000	232140000	0.924554	0.800002	A_to_A	A_to_A	A_to_A	A_to_A	0.881652	1.09155	1.27506	0.865849	0.760904	0.761399
1981	2	232170000	232230000	1.02036	0.668711	A_to_A	A_to_A	A_to_A	A_to_A	0.274038	0.110947	0.397463	0.75131	0.677495	0.791614
1982	2	232700000	233080000	0.686097	0.686071	A_to_A	A_to_A	A_to_A	A_to_A	1.11892	0.547825	0.830006	0.567607	0.924667	0.238264
1983	2	233350000	233570000	0.636259	0.651553	A_to_A	A_to_A	A_to_A	A_to_A	1.26915	0.687349	1.21494	0.503816	0.86298	0.128365
1984	2	233780000	233860000	0.409051	0.130482	A_to_A	A_to_A	A_to_A	A_to_A	0.359274	-0.952417	-0.551987	0.688967	1.13833	0.756997
1985	2	234820000	234860000	0.633674	0.621894	A_to_A	A_to_A	A_to_A	A_to_A	1.44974	-0.58573	0.135645	0.96609	1.21016	1.3046
1986	2	234950000	235060000	0.844378	0.849683	A_to_A	A_to_A	A_to_A	A_to_A	2.18505	-0.320949	0.962867	0.622742	1.58422	0.882288
1987	2	236510000	236600000	0.608569	0.609758	A_to_A	A_to_A	A_to_A	A_to_A	0.425291	-1.06913	-0.76746	0.778815	0.923249	0.700708
1988	2	236630000	236750000	0.854814	0.375076	A_to_A	A_to_A	A_to_A	A_to_A	0.56452	-1.51305	-0.918001	0.689825	1.00511	0.782156
1989	2	236810000	236940000	0.696367	0.525387	A_to_A	A_to_A	A_to_A	A_to_A	0.346705	-0.94826	-0.628226	0.722974	0.85372	0.912289
1990	2	236980000	237030000	0.409332	0.279295	A_to_A	A_to_A	A_to_A	A_to_A	-0.00324591	-0.901157	-0.685927	0.646332	0.60208	0.775489
1991	2	237060000	237100000	0.539685	0.39908	A_to_A	A_to_A	A_to_A	A_to_A	0.722036	-0.00139614	0.533818	0.905514	0.96967	1.09627
1992	2	237170000	237230000	0.399012	0.181184	A_to_A	A_to_A	A_to_A	A_to_A	0.85252	-0.762108	0.00923916	1.10727	0.910872	1.13908
1993	2	237280000	237320000	0.456925	0.0890494	A_to_A	A_to_A	A_to_A	A_to_A	0.772604	-0.782345	-0.318486	0.91972	1.08664	1.22019
1994	2	237540000	237600000	0.5281	0.498741	A_to_A	A_to_A	A_to_A	A_to_A	0.753979	-0.785281	-0.406218	0.41316	0.99822	0.146102
1995	2	237680000	237790000	1.05506	0.90577	A_to_A	A_to_A	A_to_A	A_to_A	1.33261	0.229448	0.867049	0.675779	1.15452	0.467607
1996	2	237970000	238100000	1.14303	0.846455	A_to_A	A_to_A	A_to_A	A_to_A	0.789956	0.310371	0.562769	0.449664	0.723499	-0.227373
1997	2	239810000	240060000	0.608241	0.615538	A_to_A	A_to_A	A_to_A	A_to_A	0.620453	-0.671262	-0.181483	0.466615	0.971763	0.545056
1998	2	240120000	240260000	0.650327	0.761296	A_to_A	A_to_A	A_to_A	A_to_A	0.406105	-0.953617	-0.576832	0.433053	1.1092	0.415034
1999	2	241030000	241150000	0.634681	0.78367	A_to_A	A_to_A	A_to_A	A_to_A	0.972471	0.227978	0.627029	0.346772	1.04582	-0.354464
2000	2	241230000	241450000	0.841407	0.759244	A_to_A	A_to_A	A_to_A	A_to_A	1.25329	0.545981	0.996782	0.488945	0.738911	-0.148851
2001	2	241920000	242050000	1.13375	1.1251	A_to_A	A_to_A	A_to_A	A_to_A	0.551116	0.191727	0.0851338	0.43107	1.04938	-0.255449
2002	2	242090000	242180000	0.641031	0.803548	A_to_A	A_to_A	A_to_A	A_to_A	0.763087	0.865592	0.997025	0.922324	0.795184	0.931852
2003	20	480000	530000	0.456559	0.589367	A_to_A	A_to_A	A_to_A	A_to_A	1.24678	2.12778	2.02847	0.644691	0.492756	-0.0154457
2004	20	630000	670000	0.172371	0.026645	A_to_A	A_to_A	A_to_A	A_to_A	1.28454	0.0643766	0.78847	0.678165	0.99171	0.306684
2005	20	800000	850000	-0.116036	-0.0163119	B_to_B	A_to_B	B_to_B	A_to_A	0.404385	-0.807767	-0.154438	0.96273	1.28252	1.02921
2006	20	1090000	1180000	-0.0659908	-0.332034	B_to_B	A_to_B	B_to_B	A_to_B	0.445638	-0.178903	0.267168	0.905605	0.886507	1.00017
2007	20	1320000	1380000	0.134632	0.144593	A_to_A	A_to_A	A_to_A	A_to_A	1.06345	1.15634	1.2754	1.32831	0.761484	0.912034
2008	20	1430000	1460000	-0.034719	0.0274649	B_to_A	A_to_A	A_to_B	A_to_A	0.815603	0.858929	0.931084	1.23714	0.566303	0.900458
2009	20	1750000	1940000	-0.0174828	-0.353554	B_to_B	A_to_A	B_to_B	A_to_A	0.580927	-0.361555	0.0235552	1.0336	1.16438	1.25619
2010	20	2070000	2170000	-0.144845	-0.238003	B_to_B	A_to_B	B_to_B	B_to_B	0.441597	-0.90795	-0.259323	0.566277	0.850088	0.642676
2011	20	2450000	2530000	0.312343	0.253491	A_to_A	A_to_A	A_to_A	A_to_A	0.841836	0.21802	0.708538	0.908914	1.01276	0.976943
2012	20	2800000	2970000	0.500133	0.411829	A_to_A	A_to_A	A_to_A	A_to_A	0.850547	0.662594	0.89606	0.846654	1.12951	0.498885
2013	20	3470000	3610000	0.349365	0.375722	A_to_A	A_to_A	A_to_A	A_to_A	0.517755	0.625877	0.869088	1.08211	0.796708	0.875022
2014	20	4440000	4500000	-0.439135	-0.656266	B_to_B	B_to_B	B_to_B	B_to_B	0.457979	-0.158579	0.203483	1.03331	0.411464	1.52051
2015	20	4680000	4710000	-0.0581481	-0.0317576	B_to_B	A_to_A	A_to_A	A_to_A	0.913783	-0.193309	0.193649	1.17765	1.16969	1.12169
2016	20	4860000	5020000	0.251634	0.300369	A_to_A	A_to_A	A_to_A	A_to_A	0.999282	0.463787	0.849796	0.667677	0.868048	0.355086
2017	20	5080000	5220000	0.0891824	0.226353	A_to_A	A_to_A	A_to_A	A_to_A	0.894436	0.675643	0.955889	0.621934	0.747563	0.375942
2018	20	5520000	5650000	0.180927	0.341784	A_to_A	A_to_A	A_to_A	A_to_A	0.982614	0.997325	1.22336	0.928133	0.630221	0.0431209
2019	20	5760000	5840000	0.13851	0.230508	A_to_A	A_to_A	A_to_A	A_to_A	0.856113	0.88032	1.19028	0.962977	0.740984	0.154912
2020	20	5930000	6030000	0.330961	0.336777	A_to_A	A_to_A	A_to_A	A_to_A	1.25871	1.38908	1.6747	0.832588	0.517538	0.354343
2021	20	6060000	6110000	0.149385	0.300121	A_to_A	A_to_A	A_to_A	A_to_A	1.17315	0.996708	1.08166	0.741372	0.757027	0.59251
2022	20	6750000	6780000	0.240783	0.141577	A_to_A	A_to_A	A_to_A	A_to_A	2.20842	1.78251	2.16254	1.18641	1.25144	1.68256
2023	20	6960000	7010000	-0.253521	-0.174978	B_to_B	B_to_B	B_to_B	A_to_A	0.679282	1.12205	1.34782	1.49258	0.592431	2.13462
2024	20	7970000	8010000	-0.31651	-0.278897	B_to_B	B_to_A	A_to_B	B_to_A	0.480901	0.924569	1.00367	1.62206	1.23256	2.14243
2025	20	10200000	10290000	0.0713344	0.134002	A_to_A	A_to_A	A_to_B	A_to_A	0.948181	0.455199	0.940143	1.09993	0.773151	1.1086
2026	20	10410000	10670000	0.00217938	-0.00129244	A_to_B	A_to_A	B_to_B	A_to_A	1.02966	0.3114	0.992632	0.76481	0.569601	0.728444
2027	20	10840000	10870000	-0.395174	-0.615031	B_to_B	B_to_B	B_to_B	B_to_B	1.16421	0.200602	1.15042	1.57149	0.478677	1.90575
2028	20	11200000	11260000	-0.338442	-0.340115	B_to_B	B_to_B	B_to_B	B_to_B	0.522201	-0.168269	0.404361	1.44595	0.239942	1.69251
2029	20	11860000	11930000	0.0716098	-0.0501377	A_to_B	B_to_B	B_to_B	B_to_A	1.4309	1.09747	1.5819	1.29466	1.15819	2.02107
2030	20	13050000	13100000			NA_to_NA	NA_to_NA	NA_to_NA	NA_to_NA	0.371135	0.308765	0.396977	1.1024	0.565074	1.20628
2031	20	13210000	13260000			NA_to_NA	NA_to_NA	NA_to_NA	NA_to_NA	0.512921	-0.125708	0.619205	0.971109	0.79751	1.19604
2032	20	13710000	13820000			NA_to_NA	NA_to_NA	NA_to_NA	NA_to_NA	0.970503	0.71802	1.21487	1.30699	1.15162	1.30554
2033	20	17920000	18050000	-0.16522	-0.204398	B_to_B	B_to_B	B_to_B	B_to_B	1.24063	-0.0194487	0.636711	1.04796	1.3966	0.997341
2034	20	18460000	18710000	-0.642068	-0.382188	B_to_B	B_to_B	B_to_B	B_to_B	0.467257	0.470092	0.610879	0.654202	0.827493	0.682229
2035	20	19970000	20050000	-0.400957	-0.349142	B_to_B	B_to_B	B_to_B	B_to_B	1.33797	0.0320232	1.02345	1.3695	1.5242	1.50863
2036	20	20590000	20710000	-0.499371	-0.310253	B_to_B	B_to_B	B_to_B	B_to_B	0.466684	0.575938	0.964349	0.676017	0.709374	0.947557
2037	20	21080000	21390000	-0.44728	-0.416501	B_to_B	B_to_B	B_to_B	B_to_B	0.645001	-0.329316	0.448152	0.840665	0.836761	1.21776
2039	20	23350000	23440000	-0.731829	-0.571031	B_to_B	B_to_B	B_to_B	B_to_B	0.755713	-0.386767	0.497625	0.731515	0.618939	0.344585
2040	20	24950000	25070000	-0.410115	-0.436464	B_to_B	B_to_B	B_to_B	B_to_B	0.563621	-0.943968	-0.252764	0.630651	1.0281	0.690651
2041	20	25210000	25380000	-0.175461	0.0248434	B_to_A	B_to_A	B_to_B	B_to_B	1.21352	0.638309	0.934667	0.496556	1.1862	0.27705
2042	20	25410000	25690000	-0.22154	-0.215942	B_to_B	B_to_B	B_to_B	B_to_B	0.829603	0.272895	0.543752	0.727973	1.10921	0.647207
2043	20	31870000	32010000	0.139509	0.225598	A_to_A	A_to_A	A_to_A	A_to_A	0.191436	-0.0974091	0.120873	0.683535	0.694494	0.164467
2044	20	32810000	32900000	0.516019	0.453339	A_to_A	A_to_A	A_to_A	A_to_A	0.790374	0.51237	0.557558	0.645782	0.854064	-0.0112789
2045	20	33340000	33420000	0.539574	0.587269	A_to_A	A_to_A	A_to_A	A_to_A	0.953409	0.855045	0.927039	0.58772	0.55276	-0.345186
2046	20	33990000	34100000	0.505021	0.534814	A_to_A	A_to_A	A_to_A	A_to_A	1.26269	0.570077	1.11217	0.918429	0.758385	0.464619
2047	20	34890000	34940000	0.629866	0.581539	A_to_A	A_to_A	A_to_A	A_to_A	1.00985	1.33033	1.22013	0.707176	0.282951	-0.260172
2048	20	35000000	35090000	0.669479	0.524042	A_to_A	A_to_A	A_to_A	A_to_A	1.1667	1.3288	1.28452	0.708494	0.608365	-0.0881085
2049	20	36140000	36270000	0.622768	0.561432	A_to_A	A_to_A	A_to_A	A_to_A	0.820096	0.129831	0.351807	0.533538	0.640908	-0.124261
2050	20	37000000	37090000	0.631567	0.616149	A_to_A	A_to_A	A_to_A	A_to_A	1.09878	1.72425	1.46282	0.583867	0.670934	-0.445713
2051	20	37180000	37240000	0.554395	0.666861	A_to_A	A_to_A	A_to_A	A_to_A	1.33188	1.43483	1.53994	0.502443	0.161753	-0.603575
2052	20	37690000	37780000	0.318143	0.236605	A_to_A	A_to_A	A_to_A	A_to_A	0.370965	0.266341	0.783841	0.915157	0.598382	1.20832
2053	20	37870000	37910000	0.322374	0.299623	A_to_A	A_to_A	A_to_A	A_to_A	0.582793	-0.15817	0.0802351	0.593929	0.933146	-0.159273
2054	20	37980000	38080000	0.5191	0.511772	A_to_A	A_to_A	A_to_A	A_to_A	1.34746	1.17703	1.47895	0.685589	0.245175	-0.197968
2055	20	38380000	38430000	0.4568	0.446047	A_to_A	A_to_A	A_to_A	A_to_A	1.25862	0.948006	1.09331	0.813041	0.670602	-0.0455835
2056	20	38480000	38570000	0.255739	0.252397	A_to_A	A_to_A	A_to_A	A_to_A	1.23705	1.62901	1.68145	1.21965	0.696617	0.924616
2057	20	38720000	38830000	-0.212492	-0.399831	B_to_B	B_to_B	B_to_B	B_to_B	0.079705	-0.582994	-0.383352	0.772657	1.19448	0.928183
2058	20	38920000	39060000	-0.24335	-0.20821	B_to_B	B_to_B	B_to_B	B_to_B	0.824566	0.298417	0.764295	0.611708	0.752733	0.78778
2059	20	41030000	41270000	-0.08416	-0.0148961	B_to_B	B_to_B	A_to_A	B_to_B	1.12677	1.16658	1.346	0.803254	0.615551	0.402866
2060	20	41390000	41420000	-0.169674	0.0106696	B_to_A	B_to_B	A_to_A	B_to_B	0.502986	0.58534	0.476102	1.00087	0.93722	0.81071
2061	20	41460000	41610000	-0.283354	-0.0510982	B_to_B	B_to_B	B_to_B	B_to_B	0.855866	0.70449	0.926826	1.06545	0.735132	1.23635
2062	20	41660000	41690000	-0.459333	-0.398433	B_to_B	B_to_B	B_to_B	B_to_B	0.032697	-0.247086	-0.101617	1.08843	0.842034	1.3322
2063	20	43580000	43720000	-0.00229391	0.165728	B_to_A	B_to_A	A_to_A	A_to_A	1.10748	0.977777	0.832826	0.623853	1.00532	0.200411
2064	20	43910000	44070000	-0.182367	-0.161344	B_to_B	B_to_B	B_to_B	A_to_A	0.40275	-0.455933	0.0999577	0.646772	0.806403	0.515823
2065	20	44380000	44540000	0.414087	0.507082	A_to_A	A_to_A	A_to_A	A_to_A	0.712948	0.820921	0.789918	0.48634	0.437159	-0.165322
2066	20	44970000	45110000	0.398667	0.422883	A_to_A	A_to_A	A_to_A	A_to_A	1.1245	1.55932	1.68005	0.85113	0.566974	0.54058
2067	20	46050000	46080000	0.473295	0.354505	A_to_A	A_to_A	A_to_A	A_to_A	0.761317	0.581632	0.917081	0.983782	1.03726	0.531914
2068	20	46150000	46420000	0.30769	0.110601	A_to_A	A_to_A	A_to_A	A_to_A	0.431196	-0.723805	-0.278969	0.879968	1.09317	1.00399
2071	20	47190000	47340000	0.478592	0.562821	A_to_A	A_to_A	A_to_A	A_to_A	1.65305	1.36428	1.52853	0.528625	0.921663	0.12606
2072	20	47500000	47920000	0.363187	0.164826	A_to_A	A_to_B	A_to_A	A_to_A	0.765193	-0.322351	0.136669	0.700002	0.960623	0.50008
2075	20	48570000	48830000	0.372785	0.225707	A_to_A	A_to_A	A_to_A	A_to_A	0.796418	-0.15859	0.286603	0.587264	0.991958	0.30337
2076	20	50880000	50950000	0.430732	0.561989	A_to_A	A_to_A	A_to_A	A_to_A	1.46909	1.64055	1.80263	0.55431	0.566382	-0.157668
2077	20	51610000	51760000	0.360239	0.452686	A_to_A	A_to_A	A_to_A	A_to_A	1.39275	0.458684	1.10934	0.647072	1.11765	0.385798
2078	20	52100000	52210000	0.161344	0.116612	A_to_A	A_to_A	A_to_A	A_to_A	0.34307	-0.127601	0.101311	0.858641	1.24458	0.770901
2079	20	53560000	53620000	0.305123	0.495655	A_to_A	A_to_A	A_to_A	A_to_A	1.662	1.11055	1.70657	0.981808	1.37698	0.774293
2080	20	53670000	53700000	0.244109	0.299107	A_to_A	A_to_A	A_to_A	A_to_A	1.21269	0.29119	0.817333	0.713772	1.4219	0.407442
2081	20	53830000	53940000	0.098659	0.027062	A_to_A	A_to_A	A_to_A	A_to_A	0.731069	-0.151299	0.343215	1.03955	1.37061	1.18083
2082	20	54040000	54220000	-0.41188	-0.556873	B_to_B	B_to_B	B_to_B	B_to_B	0.408308	-0.5526	0.0812215	1.06649	0.96422	1.4162
2083	20	56350000	56420000	-0.482911	-0.0796511	B_to_B	B_to_B	B_to_B	B_to_B	0.932511	-0.30039	0.499582	0.76291	1.38902	1.17898
2084	20	56470000	56530000	-0.162865	-0.145514	B_to_B	B_to_B	B_to_B	B_to_B	0.673745	-0.117543	0.260491	1.07153	1.42305	1.24847
2085	20	56620000	56730000	0.197623	-0.0904362	A_to_B	A_to_B	A_to_A	A_to_A	0.682443	-0.737361	-0.32193	0.791025	1.56801	0.852671
2086	20	56770000	57010000	0.0708272	-0.128417	A_to_B	A_to_B	B_to_B	B_to_B	0.540286	-0.912345	-0.187725	0.778014	1.13021	0.851295
2087	20	57270000	57470000	-0.0300816	-0.260687	B_to_B	A_to_B	B_to_B	B_to_A	0.607227	-0.29892	-0.0999554	0.80582	1.31293	0.899026
2088	20	58190000	58360000	0.0983708	0.0976483	A_to_A	A_to_A	A_to_A	A_to_A	0.387552	0.160156	0.422442	0.996989	0.939212	0.989829
2089	20	58390000	58560000	-0.0337971	-0.120317	B_to_B	A_to_B	B_to_B	B_to_A	0.5646	0.0960897	0.247382	0.872316	0.999523	0.881748
2090	20	58590000	58730000	-0.0651323	-0.100922	B_to_B	B_to_B	B_to_B	B_to_A	0.462077	-0.708918	-0.22684	0.792478	1.09076	0.610394
2091	20	58800000	58920000	-0.363048	-0.0733097	B_to_B	B_to_B	B_to_B	B_to_B	0.47879	-0.358657	0.135847	0.658296	0.98199	0.551263
2092	20	58980000	59040000	0.114037	0.214545	A_to_A	B_to_A	A_to_A	A_to_A	1.07278	0.485577	0.719237	0.976966	1.28658	0.894725
2093	20	61970000	62070000	0.385606	0.367426	A_to_A	A_to_A	A_to_A	A_to_A	0.894766	0.118617	0.478629	0.648574	1.65501	0.398416
2094	21	5550000	5600000			NA_to_NA	NA_to_NA	NA_to_NA	NA_to_NA
2095	21	6210000	6260000			NA_to_NA	NA_to_NA	NA_to_NA	NA_to_NA
2096	21	6320000	6370000			NA_to_NA	NA_to_NA	NA_to_NA	NA_to_NA
2097	21	6630000	6660000			NA_to_NA	NA_to_NA	NA_to_NA	NA_to_NA
2098	21	7050000	7090000			NA_to_NA	NA_to_NA	NA_to_NA	NA_to_NA
2099	21	7430000	7470000			NA_to_NA	NA_to_NA	NA_to_NA	NA_to_NA
2100	21	7660000	7690000			NA_to_NA	NA_to_NA	NA_to_NA	NA_to_NA
2101	21	7740000	7790000			NA_to_NA	NA_to_NA	NA_to_NA	NA_to_NA
2102	21	15730000	15910000	0.256726	0.22175	A_to_A	A_to_A	A_to_A	A_to_A	1.54561	1.59913	2.32345	1.34607	0.934213	1.679
2104	21	17460000	17610000	-0.0948462	0.0548828	B_to_A	B_to_A	A_to_A	A_to_A	1.2988	1.08916	1.73698	1.20454	1.1962	1.0963
2106	21	25700000	25810000	-0.458776	-0.422262	B_to_B	B_to_B	B_to_B	B_to_B	0.748476	0.179198	0.642009	1.15976	1.34733	1.6625
2107	21	26810000	26840000	-0.167925	-0.0278866	B_to_B	B_to_B	B_to_B	B_to_B	1.72163	1.0641	1.81334	1.60195	1.55204	2.06448
2110	21	28920000	29110000	-0.00932036	0.00344023	B_to_A	B_to_B	B_to_A	A_to_B	1.21087	1.29285	1.62859	0.818193	1.00174	0.704301
2111	21	29280000	29470000	-0.141141	-0.168922	B_to_B	B_to_B	B_to_B	B_to_B	1.01867	0.29447	1.14918	0.819746	0.641814	0.861511
2112	21	31450000	31570000	-0.161148	0.0463094	B_to_A	B_to_A	A_to_A	A_to_A	0.915703	-0.0760638	0.426665	0.94989	1.10451	0.408989
2113	21	31650000	31730000	0.106446	0.148845	A_to_A	A_to_A	A_to_A	A_to_A	1.56062	0.60969	1.67738	1.32059	1.25734	1.1079
2114	21	32640000	32760000	0.290233	0.370773	A_to_A	A_to_A	A_to_A	A_to_A	0.975111	1.54483	1.56967	1.05818	0.684856	0.570667
2115	21	33230000	33270000	0.251777	0.374698	A_to_A	A_to_A	A_to_A	A_to_A	0.931925	-0.328416	0.762632	1.00939	0.932784	0.737785
2116	21	33640000	33820000	0.384193	0.504762	A_to_A	A_to_A	A_to_A	A_to_A	1.4114	0.713497	1.41909	0.877364	0.904109	0.468227
2117	21	34070000	34200000	0.211421	0.291362	A_to_A	A_to_A	A_to_A	A_to_A	1.04592	-0.550104	0.589124	1.01141	0.690584	0.783632
2118	21	34370000	34400000			NA_to_NA	NA_to_NA	NA_to_NA	NA_to_NA	0.843182	-0.750781	0.350348	1.0582	0.962907	0.720451
2119	21	34480000	34670000			NA_to_NA	NA_to_NA	NA_to_NA	NA_to_NA	0.50721	-0.937891	-0.468997	0.975641	0.854158	0.964678
2120	21	34790000	34880000	0.204215	0.253784	A_to_A	A_to_A	A_to_A	A_to_A	1.66671	-0.667069	0.961628	1.15618	1.27091	1.25635
2121	21	35150000	35270000	0.126962	-0.131823	A_to_B	A_to_A	A_to_A	A_to_A	0.810368	-0.731425	0.245328	1.35811	0.941553	2.02762
2122	21	35570000	35820000	0.032084	-0.230261	A_to_B	A_to_A	B_to_A	A_to_A	0.682216	-0.864936	-0.14652	1.25813	0.735834	1.34873
2123	21	36220000	36280000	0.372544	0.388622	A_to_A	A_to_A	A_to_A	A_to_A	0.719254	0.176269	0.538392	0.723547	0.961408	-0.0990175
2124	21	36320000	36420000	0.264788	0.444285	A_to_A	A_to_A	A_to_A	A_to_A	1.52965	0.612755	1.27226	0.820305	1.0644	0.229068
2125	21	36710000	36980000	0.29807	0.484256	A_to_A	A_to_A	A_to_A	A_to_A	1.20074	0.031285	0.827331	0.660759	0.981859	0.44611
2126	21	37060000	37260000	0.427223	0.48995	A_to_A	A_to_A	A_to_A	A_to_A	1.34444	0.591692	1.48225	1.02035	0.994423	0.737182
2127	21	37360000	37540000	0.414901	0.521447	A_to_A	A_to_A	A_to_A	A_to_A	1.67059	1.34838	2.18019	1.18785	0.891918	1.13053
2129	21	38400000	38650000	0.354522	0.240631	A_to_A	A_to_A	A_to_A	A_to_A	0.995645	-0.473849	0.359089	0.873727	0.606936	0.702815
2130	21	39140000	39310000	0.393053	0.479314	A_to_A	A_to_A	A_to_A	A_to_A	1.42548	1.21561	1.85684	0.930443	0.616711	0.529749
2131	21	41160000	41280000	0.0500029	0.138383	A_to_A	A_to_A	B_to_A	B_to_B	2.42194	0.150445	1.64899	1.0507	1.14782	1.08709
2132	21	41670000	41940000	0.30816	0.381442	A_to_A	A_to_A	A_to_A	A_to_A	1.04624	-0.418728	0.390338	0.754404	1.33415	0.405536
2133	21	41980000	42010000	0.265987	0.369042	A_to_A	A_to_A	A_to_A	A_to_A	0.767941	0.235255	0.542437	1.23786	0.959224	1.02537
2134	21	42050000	42120000	0.35846	0.377616	A_to_A	A_to_A	A_to_A	A_to_A	0.681032	-1.45649	-0.623637	0.702622	1.35378	0.375616
2135	21	42150000	42260000	0.447846	0.219941	A_to_A	A_to_A	A_to_A	A_to_A	0.899895	-1.12991	0.044657	0.9167	1.22855	0.717214
2136	21	42290000	42330000	0.505544	0.389911	A_to_A	A_to_A	A_to_A	A_to_A	0.490059	-1.09907	-0.571072	0.737488	1.12395	0.482598
2137	21	42360000	42580000	0.4737	0.406047	A_to_A	A_to_A	A_to_A	A_to_A	0.598314	-0.700802	-0.284644	0.996133	1.32957	0.752995
2138	21	42640000	42910000	0.344872	0.395353	A_to_A	A_to_A	A_to_A	A_to_A	0.964929	-0.329343	0.248402	0.628642	1.16275	-0.0289715
2139	21	44440000	44490000	0.470772	0.412479	A_to_A	A_to_A	A_to_A	A_to_A	0.602993	-0.742521	-0.330711	0.87637	1.29714	0.510153
2140	21	44700000	44730000	0.270343	0.512456	A_to_A	A_to_A	A_to_A	A_to_A	0.849766	-1.31197	-0.662813	0.735386	1.34291	0.50737
2141	21	45810000	46090000	0.251517	0.209727	A_to_A	A_to_A	A_to_A	A_to_A	0.46023	-1.36338	-0.949367	0.695949	1.37906	0.544637
2142	22	17030000	17160000			NA_to_NA	NA_to_NA	NA_to_NA	NA_to_NA	0.3118	-0.408102	-0.0270776	0.931308	1.19379	1.04408
2143	22	19330000	19530000			NA_to_NA	NA_to_NA	NA_to_NA	NA_to_NA	0.885391	-0.00155801	0.651326	0.885372	0.833284	0.695403
2144	22	20690000	20850000			NA_to_NA	NA_to_NA	NA_to_NA	NA_to_NA	0.750674	0.152071	0.464961	0.7025	0.707603	0.191019
2145	22	21750000	21870000			NA_to_NA	NA_to_NA	NA_to_NA	NA_to_NA	0.975754	1.16217	1.24418	0.735938	0.503867	0.11738
2146	22	22160000	22330000	-0.529574	-0.588989	B_to_B	A_to_B	B_to_B	A_to_A	-0.060919	-0.481428	-0.324494	1.14944	1.07263	1.60626
2147	22	22480000	22590000	-0.110659	-0.348328	B_to_B	B_to_B	B_to_A	B_to_B	-0.0965383	-0.982831	-0.501024	1.1309	1.17415	1.62695
2148	22	23130000	23330000	0.145595	0.0730775	A_to_A	A_to_A	A_to_A	A_to_A	0.730947	-0.378239	0.23938	0.726783	1.33696	0.982248
2149	22	23390000	23420000	-0.270304	-0.240048	B_to_B	B_to_B	A_to_B	A_to_A	0.0182903	-0.839936	-0.5086	1.04879	1.10509	0.961037
2150	22	23500000	23540000	0.131209	0.106612	A_to_A	B_to_B	B_to_A	A_to_A	0.00665739	-0.891676	-0.451736	0.873382	1.06667	0.748688
2151	22	24270000	24420000	0.281343	0.251525	A_to_A	A_to_A	A_to_A	A_to_A	1.26761	1.32742	1.50401	0.737649	0.329269	0.200542
2152	22	24960000	25230000			NA_to_NA	NA_to_NA	NA_to_NA	NA_to_NA	0.913272	-0.145838	0.539555	0.864191	1.02102	0.916191
2153	22	25320000	25400000			NA_to_NA	NA_to_NA	NA_to_NA	NA_to_NA	0.856645	-0.10259	0.481654	1.01587	1.48598	1.04507
2154	22	25430000	25540000	-1.16673	-0.845932	B_to_B	B_to_B	B_to_B	B_to_B	0.335177	0.0627204	0.19322	1.08519	0.743472	1.30384
2155	22	26420000	26900000	-0.052147	-0.0501462	B_to_B	A_to_A	A_to_B	A_to_B	0.196136	-0.407098	-0.0832524	0.969941	0.940455	1.27983
2156	22	27380000	27410000	0.0769382	0.216467	A_to_A	A_to_A	B_to_A	A_to_B	0.75047	-1.12765	-0.398226	1.16034	1.04756	1.46267
2157	22	27450000	27520000	0.197341	0.0821118	A_to_A	A_to_A	A_to_A	A_to_A	0.458178	-1.0025	-0.385541	1.138	1.36112	1.77652
2158	22	27840000	28050000	0.352051	0.200069	A_to_A	A_to_A	A_to_A	A_to_A	0.752036	0.562565	0.977401	0.834795	0.787851	1.10242
2159	22	28140000	28730000	0.14041	0.042347	A_to_A	A_to_B	A_to_A	A_to_A	0.579826	0.823343	1.19611	0.915676	0.307954	1.07857
2160	22	28890000	29050000	0.24418	0.0287525	A_to_A	A_to_A	A_to_A	A_to_A	0.918435	0.262229	0.89333	0.695943	0.705188	0.50898
2161	22	29880000	30030000	0.256811	0.37759	A_to_A	A_to_A	A_to_A	A_to_A	0.908321	0.960052	1.25102	1.04135	0.469118	0.388428
2162	22	32120000	32330000			NA_to_NA	NA_to_NA	NA_to_NA	NA_to_NA	-0.24357	-0.740859	-0.586222	0.824438	0.832221	1.05571
2164	22	32980000	33050000			NA_to_NA	NA_to_NA	NA_to_NA	NA_to_NA	0.807532	-0.659719	-0.0711675	1.41157	1.01551	1.45676
2165	22	35730000	36010000	0.0856418	-0.173899	A_to_B	B_to_A	A_to_B	A_to_B	0.943619	0.798662	1.44912	1.17526	0.606279	1.22707
2166	22	36750000	36830000	-0.151782	-0.34441	B_to_B	A_to_B	B_to_B	B_to_B	-0.123633	-1.44877	-0.857123	0.997835	1.05815	1.2094
2167	22	36960000	37080000	-0.154113	-0.1802	B_to_B	A_to_A	B_to_B	B_to_A	0.206065	-0.718412	-0.360785	0.939274	0.958837	0.821058
2168	22	39960000	40050000	0.112766	0.265368	A_to_A	B_to_A	A_to_A	A_to_A	0.741825	0.028541	0.372415	1.04157	1.06182	0.961871
2169	22	40170000	40610000	0.23871	0.233917	A_to_A	A_to_A	A_to_A	A_to_A	1.06613	0.798672	1.28888	0.710011	0.810888	0.629895
2170	22	42070000	42370000	0.0688817	0.190202	A_to_A	A_to_A	A_to_A	A_to_A	0.680028	0.261404	0.568018	0.682005	0.640849	0.197405
2171	22	43810000	44170000	-0.0536114	-0.0921031	B_to_B	A_to_A	A_to_A	A_to_A	0.494363	-0.229829	0.0704258	0.725729	1.09528	0.796952
2172	22	44260000	44360000	0.0086429	-0.0405235	A_to_B	A_to_A	A_to_A	A_to_A	0.789504	-0.596871	0.123897	0.701154	1.31186	0.684032
2173	22	44390000	44580000	-0.0954948	-0.118212	B_to_B	A_to_B	B_to_A	A_to_A	0.0842126	-0.936565	-0.347491	0.768191	1.08042	0.924352
2174	22	44660000	44820000	0.138998	0.145949	A_to_A	A_to_A	A_to_A	A_to_A	0.727194	-0.29779	0.125227	0.743376	1.40976	0.755319
2175	22	50690000	50790000	-0.640317	-0.273257	B_to_B	B_to_A	B_to_B	B_to_B	0.120243	-0.0345789	0.01468	0.957549	0.866293	0.375677
2177	3	4300000	4410000			NA_to_NA	NA_to_NA	NA_to_NA	NA_to_NA	0.836098	0.369787	0.944608	0.629446	0.610417	0.32199
2178	3	4510000	4840000			NA_to_NA	NA_to_NA	NA_to_NA	NA_to_NA	1.30474	0.149144	0.868165	0.648716	0.820989	0.595337
2179	3	5110000	5230000			NA_to_NA	NA_to_NA	NA_to_NA	NA_to_NA	1.33645	0.0997675	0.950675	0.70274	0.908143	0.380404
2181	3	8560000	8950000			NA_to_NA	NA_to_NA	NA_to_NA	NA_to_NA	0.763843	0.259363	0.544532	0.426077	0.677732	0.516227
2182	3	9080000	9220000			NA_to_NA	NA_to_NA	NA_to_NA	NA_to_NA	1.2231	-0.122302	0.465415	0.4367	0.698346	0.271155
2183	3	9350000	9510000			NA_to_NA	NA_to_NA	NA_to_NA	NA_to_NA	1.93978	1.63945	2.05584	0.790494	0.778862	0.367914
2184	3	9640000	9670000			NA_to_NA	NA_to_NA	NA_to_NA	NA_to_NA	0.572266	-0.423386	-0.00928346	0.453993	0.806654	-0.283916
2185	3	10460000	10510000			NA_to_NA	NA_to_NA	NA_to_NA	NA_to_NA	0.362568	-2.08157	-1.12703	0.389011	0.95857	0.411447
2186	3	11140000	11240000			NA_to_NA	NA_to_NA	NA_to_NA	NA_to_NA	1.00086	-0.376939	0.153337	0.878663	1.24619	0.795272
2187	3	11270000	11710000			NA_to_NA	NA_to_NA	NA_to_NA	NA_to_NA	1.27957	0.404045	0.959187	0.44498	0.866218	0.330894
2188	3	12270000	12310000			NA_to_NA	NA_to_NA	NA_to_NA	NA_to_NA	0.948399	0.0773015	0.922422	1.03712	1.11208	0.659937
2189	3	12390000	12430000			NA_to_NA	NA_to_NA	NA_to_NA	NA_to_NA	0.672897	-0.312033	0.509827	0.806705	0.993547	0.687848
2190	3	12490000	12530000			NA_to_NA	NA_to_NA	NA_to_NA	NA_to_NA	1.00325	0.517324	0.991467	0.405487	0.468197	-0.242098
2191	3	14100000	14210000			NA_to_NA	NA_to_NA	NA_to_NA	NA_to_NA	1.32586	-0.166497	0.650791	0.386216	0.689261	-0.0282126
2192	3	14640000	14680000			NA_to_NA	NA_to_NA	NA_to_NA	NA_to_NA	0.885104	-0.531578	0.23931	0.746322	1.00624	0.681519
2193	3	14790000	14850000			NA_to_NA	NA_to_NA	NA_to_NA	NA_to_NA	0.560272	-1.17616	-0.501857	0.396234	0.778359	0.228298
2194	3	14930000	15090000			NA_to_NA	NA_to_NA	NA_to_NA	NA_to_NA	1.33686	1.19078	1.26154	0.574056	0.606615	0.0779248
2195	3	15680000	15870000			NA_to_NA	NA_to_NA	NA_to_NA	NA_to_NA	1.05762	1.1021	1.60003	0.499923	0.516221	0.403387
2196	3	16250000	16400000			NA_to_NA	NA_to_NA	NA_to_NA	NA_to_NA	0.757287	-0.0795486	0.521615	0.748309	0.854791	0.635413
2197	3	19930000	20200000			NA_to_NA	NA_to_NA	NA_to_NA	NA_to_NA	0.806261	0.248133	0.668757	0.783408	1.10267	0.914774
2199	3	23800000	23910000			NA_to_NA	NA_to_NA	NA_to_NA	NA_to_NA	1.22051	0.773584	1.09348	0.735339	1.02578	0.730108
2200	3	23940000	23990000			NA_to_NA	NA_to_NA	NA_to_NA	NA_to_NA	1.60046	1.47525	1.61612	0.754797	1.2054	0.581201
2202	3	24450000	24490000			NA_to_NA	NA_to_NA	NA_to_NA	NA_to_NA	1.40987	0.465702	1.17093	1.31353	1.06145	1.61183
2204	3	25440000	25500000			NA_to_NA	NA_to_NA	NA_to_NA	NA_to_NA	1.19102	-0.446431	0.290127	1.07264	0.846437	1.18558
2205	3	25570000	25660000			NA_to_NA	NA_to_NA	NA_to_NA	NA_to_NA	1.19565	0.386596	0.968927	0.978323	1.06862	1.31443
2206	3	25690000	25830000			NA_to_NA	NA_to_NA	NA_to_NA	NA_to_NA	0.610147	0.0325041	0.466253	1.06737	0.938237	1.19415
2208	3	27590000	27690000			NA_to_NA	NA_to_NA	NA_to_NA	NA_to_NA	0.716818	-0.368026	0.286987	0.917376	0.856707	0.828881
2209	3	30270000	30300000			NA_to_NA	NA_to_NA	NA_to_NA	NA_to_NA	1.03817	-0.107591	0.799379	1.05819	0.807116	1.62866
2210	3	30610000	30690000			NA_to_NA	NA_to_NA	NA_to_NA	NA_to_NA	1.50615	0.431389	1.52878	1.24349	1.26005	1.48895
2211	3	31040000	31090000			NA_to_NA	NA_to_NA	NA_to_NA	NA_to_NA	0.906177	-0.469739	0.515877	1.22881	0.97096	1.86933
2212	3	31140000	31170000			NA_to_NA	NA_to_NA	NA_to_NA	NA_to_NA	1.60747	0.102907	0.854869	1.26387	0.553114	1.46217
2213	3	32260000	32320000			NA_to_NA	NA_to_NA	NA_to_NA	NA_to_NA	0.785711	0.165244	0.523229	0.845262	0.837953	0.521899
2214	3	32440000	32580000			NA_to_NA	NA_to_NA	NA_to_NA	NA_to_NA	1.12553	0.909526	1.18817	0.825644	1.00985	0.321337
2215	3	32680000	32800000			NA_to_NA	NA_to_NA	NA_to_NA	NA_to_NA	1.31822	0.501819	0.895883	0.714694	1.07127	0.255115
2216	3	33000000	33080000			NA_to_NA	NA_to_NA	NA_to_NA	NA_to_NA	1.20153	0.774749	1.06425	0.643653	0.843736	0.300056
2217	3	33360000	33430000			NA_to_NA	NA_to_NA	NA_to_NA	NA_to_NA	1.60786	1.16991	1.85573	0.68253	0.80777	0.33656
2218	3	33550000	33710000			NA_to_NA	NA_to_NA	NA_to_NA	NA_to_NA	0.918044	1.18714	1.58331	0.826311	0.749918	0.660479
2219	3	33790000	33870000			NA_to_NA	NA_to_NA	NA_to_NA	NA_to_NA	1.33153	1.58395	1.96006	1.249	1.05962	1.0194
2220	3	36970000	37170000			NA_to_NA	NA_to_NA	NA_to_NA	NA_to_NA	1.36249	1.37768	1.57921	0.807121	0.884267	0.633893
2221	3	37240000	37400000			NA_to_NA	NA_to_NA	NA_to_NA	NA_to_NA	1.54512	1.71362	1.88868	0.607543	0.757249	0.46543
2223	3	37810000	37990000			NA_to_NA	NA_to_NA	NA_to_NA	NA_to_NA	0.778921	-0.0287794	0.316245	0.730972	0.894022	0.709904
2224	3	38180000	38260000			NA_to_NA	NA_to_NA	NA_to_NA	NA_to_NA	1.28234	1.93312	1.85746	1.18455	0.741297	1.02166
2225	3	38340000	38540000			NA_to_NA	NA_to_NA	NA_to_NA	NA_to_NA	0.666707	-0.462005	0.042946	0.546166	0.898062	0.635642
2226	3	39040000	39100000			NA_to_NA	NA_to_NA	NA_to_NA	NA_to_NA	0.451625	0.83509	0.721135	0.63084	0.945199	0.716968
2227	3	39130000	39190000			NA_to_NA	NA_to_NA	NA_to_NA	NA_to_NA	1.29468	0.576331	0.95965	0.87626	0.83375	0.112015
2228	3	40440000	40540000			NA_to_NA	NA_to_NA	NA_to_NA	NA_to_NA	1.01963	0.832649	0.855413	0.929519	1.24991	0.679796
2230	3	41880000	41930000			NA_to_NA	NA_to_NA	NA_to_NA	NA_to_NA	0.776807	1.25713	1.22483	0.948574	0.909973	0.275007
2231	3	42010000	42250000			NA_to_NA	NA_to_NA	NA_to_NA	NA_to_NA	1.31862	0.154363	0.923248	0.490195	0.82503	0.283602
2232	3	42490000	42660000			NA_to_NA	NA_to_NA	NA_to_NA	NA_to_NA	1.133	0.201009	0.685275	0.750132	1.07112	0.681121
2233	3	43630000	43760000			NA_to_NA	NA_to_NA	NA_to_NA	NA_to_NA	0.75206	-0.375874	0.337036	0.974484	1.18649	1.16257
2234	3	44310000	44400000			NA_to_NA	NA_to_NA	NA_to_NA	NA_to_NA	0.749185	0.491436	0.66038	1.20855	1.27812	1.25759
2235	3	44430000	44510000			NA_to_NA	NA_to_NA	NA_to_NA	NA_to_NA	0.738761	-0.473544	-0.0876787	0.808849	1.09277	0.895149
2236	3	44750000	44890000			NA_to_NA	NA_to_NA	NA_to_NA	NA_to_NA	0.769699	-0.0406303	0.498385	0.809813	0.921106	0.579911
2237	3	44940000	45020000			NA_to_NA	NA_to_NA	NA_to_NA	NA_to_NA	0.846475	-0.321034	0.254786	0.814702	0.921478	0.622722
2238	3	45160000	45220000			NA_to_NA	NA_to_NA	NA_to_NA	NA_to_NA	1.24795	-0.88923	0.176882	0.847552	1.32381	0.791614
2239	3	45390000	45550000			NA_to_NA	NA_to_NA	NA_to_NA	NA_to_NA	0.891009	0.194719	0.693904	0.530816	0.726708	0.368917
2240	3	45590000	45740000			NA_to_NA	NA_to_NA	NA_to_NA	NA_to_NA	1.71806	1.22413	1.64229	0.447394	0.746399	0.0310086
2241	3	45940000	45990000			NA_to_NA	NA_to_NA	NA_to_NA	NA_to_NA	0.735864	-0.971512	-0.0346991	0.690837	0.769521	0.258728
2242	3	46150000	46210000			NA_to_NA	NA_to_NA	NA_to_NA	NA_to_NA	0.748832	1.25038	1.05777	0.746544	0.335375	0.512308
2243	3	46360000	46420000			NA_to_NA	NA_to_NA	NA_to_NA	NA_to_NA	0.454732	-1.10335	-0.430367	0.531669	0.508517	0.744667
2244	3	46470000	46510000			NA_to_NA	NA_to_NA	NA_to_NA	NA_to_NA	0.474682	-0.522524	-0.181142	0.902467	1.13586	1.13874
2245	3	46540000	46570000			NA_to_NA	NA_to_NA	NA_to_NA	NA_to_NA	0.444988	-0.958726	-0.80799	0.691001	1.24319	0.768981
2246	3	46600000	46630000			NA_to_NA	NA_to_NA	NA_to_NA	NA_to_NA	0.678591	-0.703462	-0.227585	0.830734	1.02871	0.886102
2247	3	46660000	46690000			NA_to_NA	NA_to_NA	NA_to_NA	NA_to_NA	0.689951	-1.41206	-0.49722	0.460567	1.23363	0.260686
2248	3	46910000	47180000			NA_to_NA	NA_to_NA	NA_to_NA	NA_to_NA	1.50514	1.18648	1.4409	0.409479	0.82448	0.0352215
2249	3	50630000	50670000			NA_to_NA	NA_to_NA	NA_to_NA	NA_to_NA	0.855908	0.636318	0.729503	0.446144	0.150902	-0.820971
2250	3	51380000	51490000			NA_to_NA	NA_to_NA	NA_to_NA	NA_to_NA	1.67888	1.19216	1.43432	0.580858	0.970496	0.0459626
2251	3	51540000	51700000			NA_to_NA	NA_to_NA	NA_to_NA	NA_to_NA	1.38962	0.542163	1.03927	0.603747	0.946495	0.209015
2252	3	52890000	53040000			NA_to_NA	NA_to_NA	NA_to_NA	NA_to_NA	1.54583	1.7043	1.71182	0.32567	0.580303	-0.514979
2253	3	53490000	53530000			NA_to_NA	NA_to_NA	NA_to_NA	NA_to_NA	0.780916	-1.01316	0.193589	0.570876	0.64279	0.223308
2254	3	53800000	53890000			NA_to_NA	NA_to_NA	NA_to_NA	NA_to_NA	0.701818	-0.769759	-0.221926	0.818981	1.20113	0.888662
2255	3	55150000	55210000			NA_to_NA	NA_to_NA	NA_to_NA	NA_to_NA	0.90158	-0.743607	-0.270685	1.21938	0.748145	1.34547
2256	3	56550000	56670000			NA_to_NA	NA_to_NA	NA_to_NA	NA_to_NA	1.23816	1.07035	1.4706	1.03136	0.977317	0.652941
2257	3	56750000	57070000			NA_to_NA	NA_to_NA	NA_to_NA	NA_to_NA	0.726458	-0.152299	0.419874	0.687886	0.832981	0.507423
2258	3	57220000	57280000			NA_to_NA	NA_to_NA	NA_to_NA	NA_to_NA	1.07877	0.741384	0.9897	1.10226	0.986752	0.888287
2259	3	57540000	57680000			NA_to_NA	NA_to_NA	NA_to_NA	NA_to_NA	1.49006	1.50403	1.47261	0.595129	0.957223	0.0265883
2260	3	58350000	58420000			NA_to_NA	NA_to_NA	NA_to_NA	NA_to_NA	1.04123	1.60399	1.47227	0.416818	0.446178	-0.497661
2261	3	61140000	61240000			NA_to_NA	NA_to_NA	NA_to_NA	NA_to_NA	0.42568	-0.317614	0.844197	0.825254	0.550366	1.1221
2262	3	66220000	66490000			NA_to_NA	NA_to_NA	NA_to_NA	NA_to_NA	1.00301	-0.151345	0.575728	0.42982	0.754284	0.61843
2264	3	68970000	69100000			NA_to_NA	NA_to_NA	NA_to_NA	NA_to_NA	1.17232	1.05673	1.29313	1.00812	1.07784	0.774393
2265	3	69170000	69250000			NA_to_NA	NA_to_NA	NA_to_NA	NA_to_NA	1.20865	0.182826	1.164	0.946198	1.36786	1.02539
2267	3	69780000	69970000			NA_to_NA	NA_to_NA	NA_to_NA	NA_to_NA	1.67181	1.07186	1.79803	0.922154	0.632188	0.995761
2269	3	70800000	70850000			NA_to_NA	NA_to_NA	NA_to_NA	NA_to_NA	1.12894	0.228346	1.04312	1.41775	1.31168	1.79021
2270	3	71960000	71990000			NA_to_NA	NA_to_NA	NA_to_NA	NA_to_NA	0.635397	-1.70458	-0.558095	0.719198	0.522883	0.7427
2271	3	72110000	72170000			NA_to_NA	NA_to_NA	NA_to_NA	NA_to_NA	0.755001	-1.54679	-0.73807	0.8436	0.704158	0.806848
2272	3	72370000	72440000			NA_to_NA	NA_to_NA	NA_to_NA	NA_to_NA	1.45697	0.244132	1.14879	1.07309	1.1536	1.394
2273	3	72740000	72830000			NA_to_NA	NA_to_NA	NA_to_NA	NA_to_NA	1.36997	0.720863	1.49198	0.948407	0.83353	0.995916
2274	3	72890000	73080000			NA_to_NA	NA_to_NA	NA_to_NA	NA_to_NA	1.43818	0.681924	1.21901	0.696869	0.835684	0.501604
2276	3	79840000	79920000			NA_to_NA	NA_to_NA	NA_to_NA	NA_to_NA	0.899582	0.515375	0.896604	1.53352	1.00259	1.98469
2277	3	88040000	88180000			NA_to_NA	NA_to_NA	NA_to_NA	NA_to_NA	1.07068	0.693862	1.17915	0.951464	1.03663	1.16093
[truncated: 1,275 more rows]

## Sheet: buried_sites_quant
site_id	chrs	start	end	EV1_WT_H3.1-SNAP	EV1_KO_H3.1-SNAP	WT_cmpt_H3.1-SNAP	KO_cmpt_H3.1-SNAP	cmpt_shift_WT-to-KO_H3.1-SNAP	cmpt_shift_WT-to-KO_H3.3-SNAP	RNA_G1/S_WT	RNA_G1/S_KO	KO+YFP_cmpt_H3.1-SNAP	KO+HIRA_cmpt_H3.1-SNAP	cmpt_shift_KO+YFP_to_HIRA_H3.1-SNAP	cmpt_shift_KO+YFP_to_HIRA_H3.3-SNAP	H3.3_G1/S_WT	H3.3_G1/S_KO_YFP_rescue	H3.3_G1/S_KO_HIRA_rescue	EdU_2h0_WT	EdU_2h_KO_YFP_rescue	EdU_2h_KO_HIRA_rescue
46	1	41840000	41920000	-0.0389611	-0.275447	B	B	B_to_B	A_to_B	0.0222211	0.0793748	A	B	A_to_B	A_to_A	0.383993	-1.24977	-0.686028	0.533105	0.476921	0.782214
73	1	55620000	55760000	0.02032	-0.549413	A	B	A_to_B	B_to_B	0.0041983	0.00131193	B	B	B_to_B	B_to_B	0.307008	-0.999759	-0.353562	0.913152	0.173983	1.16328
78	1	59000000	59050000	-0.74882	-1.23804	B	B	B_to_B	B_to_B	0.0439705	0.0371507	B	B	B_to_B	B_to_B	0.32446	-1.77431	-0.830248	0.640853	-0.0213988	0.123087
79	1	59120000	59150000	-0.962443	-1.17833	B	B	B_to_B	B_to_B	0.00226011	0.00979684	B	B	B_to_B	B_to_B	0.267351	-1.24349	-0.731358	0.630323	-0.939787	-0.301071
85	1	63990000	64080000	0.339048	0.0630034	A	A	A_to_A	A_to_B	1.01033	0.542931	A	A	A_to_A	A_to_A	0.167327	-0.687556	-0.200826	0.287464	0.145937	0.797442
94	1	68420000	68490000	-0.165976	-0.311063	B	B	B_to_B	B_to_B	1.77837	1.74646	B	B	B_to_B	B_to_B	0.466221	0.0388034	0.382451	1.14063	0.145844	0.996222
101	1	78680000	78720000	-0.464974	-0.530527	B	B	B_to_B	B_to_B	0	0.00157389	B	B	B_to_B	B_to_B	0.544808	-0.422981	0.282349	0.715216	0.550465	1.25546
102	1	81140000	81170000	0.0793212	-0.281289	A	B	A_to_B	B_to_B	0.0100936	0.00780585	B	B	B_to_B	B_to_B	0.9693	-0.213467	0.447581	0.862109	0.309416	1.24156
103	1	81510000	81560000	0.0536625	-0.325397	A	B	A_to_B	B_to_B	0	0	B	B	B_to_B	B_to_B	-0.120183	-0.57462	-0.768759	0.660475	-0.446011	-0.541037
104	1	81670000	81700000	-0.0208169	-0.346915	B	B	B_to_B	B_to_B	0.0299437	0.00882246	B	B	B_to_B	B_to_B	0.83987	-0.842147	0.0853234	1.21132	-0.331788	-0.827818
105	1	81940000	81990000	-0.270786	-0.512528	B	B	B_to_B	B_to_B	0.165815	0.0471213	B	B	B_to_B	B_to_B	-0.166527	0.425411	0.00604124	0.492488	-1.16043	-0.712562
106	1	83860000	83990000	-0.261199	-0.0426462	B	B	B_to_B	B_to_B	2.2811	2.54045	B	A	B_to_A	B_to_B	0.566566	1.09601	1.22346	0.793845	0.399126	0.992567
113	1	86360000	86400000	-0.271241	-0.464863	B	B	B_to_B	B_to_B	1.50578	1.69365	B	B	B_to_B	B_to_B	-0.0596248	-0.267703	0.234526	0.501965	0.292932	0.666628
121	1	90880000	91120000	-0.190394	-0.412638	B	B	B_to_B	B_to_B	2.06315	2.13922	B	B	B_to_B	B_to_B	0.65044	-0.438668	0.494862	0.702169	0.549771	0.813482
133	1	99530000	99600000	-0.224672	-0.61476	B	B	B_to_B	B_to_B	0.0283923	0.000983679	B	B	B_to_B	B_to_B	0.475681	-0.332801	0.120591	0.864945	-0.405445	0.81031
134	1	99640000	99760000	-0.0420938	-0.295938	B	B	B_to_B	B_to_B	1.34083	0.819112	B	B	B_to_B	B_to_B	0.653423	-0.151925	0.609343	0.903029	0.375133	1.121
138	1	100400000	100530000	-0.290705	-0.157735	B	B	B_to_B	B_to_B	0.759138	1.08197	B	B	B_to_B	B_to_B	0.526452	0.392517	0.902078	0.500072	0.481984	0.712548
140	1	103490000	103580000	-0.267091	-0.18725	B	B	B_to_B	B_to_B	0.957109	0.986399	B	B	B_to_B	B_to_B	0.296533	-0.202117	0.499655	0.382099	-0.259648	0.321702
142	1	107990000	108020000	-0.394385	-0.617494	B	B	B_to_B	B_to_B	0.00225658	0.00196736	B	B	B_to_B	B_to_B	0.504089	-1.24857	-0.291968	0.476232	-0.459802	0.135365
143	1	108270000	108340000					NA_to_NA	NA_to_NA	0.804065	0.996244			NA_to_NA	NA_to_NA	0.278888	0.475234	0.50787	0.756847	0.578025	0.789673
161	1	115640000	115760000	0.0381296	-0.0215205	A	B	A_to_B	A_to_B	1.34972	1.26879	A	B	A_to_B	B_to_B	0.346325	-1.81423	-0.85398	0.556467	0.31314	0.306282
185	1	147210000	147300000					NA_to_NA	NA_to_NA	2.51592	2.42539			NA_to_NA	NA_to_NA	0.468814	-0.493781	0.174008	0.509967	0.669013	1.01551
224	1	169930000	170080000	-0.131953	-0.668744	B	B	B_to_B	B_to_B	3.35013	3.27628	B	B	B_to_B	B_to_B	0.620215	0.302254	0.951209	1.14335	0.288691	1.1542
225	1	170510000	170550000	-0.2662	-0.854965	B	B	B_to_B	B_to_B	1.43468	1.39449	B	B	B_to_B	B_to_B	0.710631	-0.495292	0.311897	0.924419	-0.273719	0.44778
234	1	178740000	178880000	-0.113288	-0.0058641	B	B	B_to_B	B_to_B	1.66922	1.57387	A	A	A_to_A	A_to_A	0.159826	0.409816	0.632316	0.710243	0.604593	0.889759
242	1	182340000	182440000	-0.312655	-0.473834	B	B	B_to_B	B_to_B	0.818217	0.774772	B	B	B_to_B	B_to_B	-0.0810449	-1.33015	-0.921906	0.290589	0.0768555	0.0444485
249	1	184380000	184420000	0.175165	-0.0316667	A	B	A_to_B	A_to_B	2.24042	0.806536	B	B	B_to_B	B_to_A	0.675642	-0.849251	-0.22207	0.996834	0.415923	0.835471
255	1	186820000	186990000	-0.305943	-0.589068	B	B	B_to_B	A_to_B	3.42308	1.79617	B	B	B_to_B	B_to_B	0.551666	0.228223	0.810278	0.807267	0.675367	1.28728
256	1	192470000	192490000					NA_to_NA	NA_to_NA	0	0.0424855			NA_to_NA	NA_to_NA	0.681216	-0.751546	0.542693	0.657482	-0.0543893	0.126887
258	1	193400000	193420000	-0.722009	-0.882892	B	B	B_to_B	B_to_B	0.0075243	0.01045	B	B	B_to_B	B_to_B	0.378575	-0.519405	-0.0487911	0.715888	-0.557096	0.410408
259	1	196440000	196500000	-0.802629	-0.937548	B	B	B_to_B	B_to_B	0.00128948	0.000562869	B	B	B_to_B	B_to_B	-0.0410288	0.736026	0.263564	0.759665	0.248625	1.11551
285	1	208930000	208980000					NA_to_NA	NA_to_NA	0.0528673	0.0246686			NA_to_NA	NA_to_NA	0.39024	-0.845918	-0.169384	0.664175	0.205153	0.623512
301	1	218950000	218980000	-0.213629	-0.493616	B	B	B_to_B	B_to_B	0.00789277	0.0135513	B	B	B_to_B	B_to_B	-0.371878	-0.809251	-0.435998	0.562996	-0.0269108	0.885983
302	1	219160000	219330000	-0.238318	-0.5235	B	B	B_to_B	B_to_B	1.23163	1.53199	B	B	B_to_B	B_to_B	0.225014	-0.19377	0.128619	0.613736	-0.170746	0.471358
303	1	219530000	219580000	-0.366559	-0.945798	B	B	B_to_B	B_to_B	0.00300878	0.0117178	B	B	B_to_B	B_to_B	0.0461621	-0.784261	-0.606623	0.469448	-0.616901	-0.151085
306	1	220520000	220610000					NA_to_NA	NA_to_NA	2.03953	1.80051			NA_to_NA	NA_to_NA	0.342226	0.527793	0.665811	0.9424	0.660511	1.18428
309	1	221690000	221720000					NA_to_NA	NA_to_NA	1.22351	1.1287			NA_to_NA	NA_to_NA	0.708374	-1.43229	0.17737	0.610891	0.032455	1.05402
315	1	224730000	224880000	-0.448229	-0.329435	B	B	B_to_B	B_to_B	0.00866165	0.0139464	B	B	B_to_B	B_to_B	0.169471	-1.18497	-0.85607	0.801769	0.344778	0.808643
316	1	224920000	225000000	-0.166677	0.0872704	B	A	B_to_A	B_to_B	2.4155	2.42081	A	A	A_to_A	A_to_A	0.188921	0.327644	0.615544	0.499818	0.382406	0.976081
317	1	225030000	225070000	-0.215775	0.0346313	B	A	B_to_A	B_to_A	0.984578	1.37137	A	A	A_to_A	B_to_A	-0.0782675	0.0621013	0.33097	0.370696	0.462304	0.952187
345	1	239760000	239840000	-0.390982	-0.504571	B	B	B_to_B	B_to_B	0.343247	0.321392	B	B	B_to_B	B_to_B	0.230874	-0.862098	-0.0387357	0.588515	0.235188	0.967481
346	1	240280000	240610000	-0.341086	-0.740369	B	B	B_to_B	B_to_B	0.261997	0.0703626	B	B	B_to_B	B_to_B	0.298135	-0.624773	-0.506604	0.731012	-0.618308	-0.572063
358	1	247040000	247200000	-0.71784	-0.557808	B	B	B_to_B	B_to_B	2.32661	2.7833	B	B	B_to_B	B_to_B	0.239992	-0.439449	-0.229606	0.405796	0.579249	0.414199
364	10	2170000	2230000	-0.198569	-0.844455	B	B	B_to_B	B_to_B	0.00384447	0.00556069	B	B	B_to_B	B_to_B	0.0105835	-0.791067	-0.479809	0.516264	0.627245	1.06906
375	10	6650000	6680000	-0.0671438	-0.334312	B	B	B_to_B	A_to_B	0	0.00295238	B	B	B_to_B	A_to_B	0.121894	-0.684563	-0.248717	0.617651	0.178335	0.878058
377	10	6810000	6880000	-0.218921	-0.596062	B	B	B_to_B	B_to_B	0.0918416	0.0258261	B	B	B_to_B	A_to_A	0.144402	-0.60352	-0.145071	0.648393	0.438322	1.14734
386	10	14070000	14260000	0.377864	-0.167146	A	B	A_to_B	A_to_B	0.0586849	0.0432737	B	B	B_to_B	A_to_A	0.294176	-1.1779	-0.71155	0.743327	0.155345	0.59701
397	10	21790000	22050000	0.204167	0.268957	A	A	A_to_A	A_to_A	2.29762	2.66685	A	A	A_to_A	A_to_A	0.537362	0.372507	0.868422	0.778238	0.496444	0.936344
406	10	27490000	27560000	0.379941	0.350862	A	A	A_to_A	A_to_A	2.56446	2.46581	A	A	A_to_A	A_to_A	0.848979	0.141022	0.616606	0.938714	0.899182	0.898614
407	10	27840000	27910000	0.422939	0.0740995	A	A	A_to_A	A_to_B	0.862941	0.936335	A	A	A_to_A	B_to_B	0.0447366	-0.560368	-0.248532	0.501632	0.110309	0.104628
413	10	31450000	31530000	0.108706	-0.058602	A	B	A_to_B	B_to_B	1.89576	2.24156	A	A	A_to_A	A_to_A	0.0859275	0.179619	0.611653	0.651498	-0.199002	0.76527
417	10	32470000	32610000	0.115255	0.22676	A	A	A_to_A	B_to_A	0.593443	0.773779	A	A	A_to_A	A_to_A	0.283742	0.664241	0.51468	0.84619	0.409062	0.830664
426	10	44950000	45000000					NA_to_NA	NA_to_NA	0.0790211	0.0956584			NA_to_NA	NA_to_NA	0.63595	-1.73876	-0.773639	0.659789	0.109118	-0.2267
431	10	47160000	47200000					NA_to_NA	NA_to_NA	0.0214112	0.01561			NA_to_NA	NA_to_NA	0.829045	-1.32768	-0.552032	0.490007	-0.324415	-0.362684
440	10	52440000	52490000	-0.37006	-0.873072	B	B	B_to_B	B_to_B	0.0790425	0.203388	B	B	B_to_B	B_to_B	0.835567	0.517469	0.304216	1.41721	-0.085785	0.851428
443	10	58510000	58820000	0.0235226	0.025129	A	A	A_to_A	A_to_B	1.95298	2.32668	B	A	B_to_A	B_to_B	0.722697	0.518821	0.986126	0.809365	0.449028	0.966672
444	10	59780000	59900000	0.157828	-0.20488	A	B	A_to_B	A_to_B	2.96777	2.78646	B	B	B_to_B	B_to_A	1.09553	-0.317619	0.806818	0.934309	0.503793	0.808704
470	10	78610000	78650000	0.412425	0.157949	A	A	A_to_A	A_to_A	0.00361053	0.00157389	A	A	A_to_A	A_to_A	0.650937	-1.63874	-0.836739	0.722197	-0.0645114	0.383959
477	10	84320000	84440000	-0.492215	-0.574631	B	B	B_to_B	B_to_B	1.89537	1.65285	B	B	B_to_B	B_to_B	0.613495	-0.0995289	0.58945	0.373312	0.533682	0.520004
524	10	106540000	106570000	-0.402781	-0.886108	B	B	B_to_B	B_to_B	0.00672783	0	B	B	B_to_B	B_to_B	1.03007	-0.623758	0.475098	0.861503	0.357696	0.81293
539	10	115830000	115850000	-0.717629	-0.915901	B	B	B_to_B	B_to_B	0	0.0078552	B	B	B_to_B	B_to_B	0.693303	-0.820252	-0.101635	0.855688	-0.291964	0.530467
540	10	115880000	116050000	-0.567112	-0.75754	B	B	B_to_B	B_to_B	0.0518449	0.0458747	B	B	B_to_B	B_to_B	0.373759	-0.87286	-0.286944	0.851381	-0.0184662	0.542724
543	10	117110000	117210000	-0.269386	-0.48211	B	B	B_to_B	B_to_B	0.0260237	0.0127946	B	B	B_to_B	B_to_B	0.0145	-1.22714	-1.1038	0.508003	0.530419	-0.00980613
547	10	120840000	120920000	0.0363346	0.145569	A	A	A_to_A	B_to_A	2.28846	2.12056	A	A	A_to_A	A_to_B	0.357331	-0.457477	0.18788	0.442852	0.508012	0.563539
564	10	130610000	130650000	0.458591	0.0751755	A	A	A_to_A	A_to_B	0.729218	0.372831	B	B	B_to_B	B_to_B	1.10034	-0.980472	-0.324826	1.04912	-0.0619183	0.34387
573	11	7470000	7520000					NA_to_NA	NA_to_NA	1.62125	1.11899			NA_to_NA	NA_to_NA	0.496693	-1.7833	-0.871964	0.759208	0.23115	0.322865
592	11	14850000	14900000					NA_to_NA	NA_to_NA	1.52583	1.65975			NA_to_NA	NA_to_NA	0.691306	0.155158	0.304039	0.674619	0.515234	0.606648
593	11	16130000	16160000					NA_to_NA	NA_to_NA	0.490585	0.272529			NA_to_NA	NA_to_NA	0.257484	-0.025281	0.0535783	0.649988	0.0282021	0.782441
594	11	16540000	16610000					NA_to_NA	NA_to_NA	0.790919	0.203674			NA_to_NA	NA_to_NA	0.214654	0.206269	-0.0404793	0.743132	0.193108	0.110894
609	11	28680000	28760000					NA_to_NA	NA_to_NA	0.0734509	0.324225			NA_to_NA	NA_to_NA	0.495623	-0.521564	0.473102	0.956357	0.228118	1.13877
612	11	32360000	32390000					NA_to_NA	NA_to_NA	0.106033	0.035512			NA_to_NA	NA_to_NA	0.119965	-1.60298	-1.41717	0.621891	0.360956	0.1706
613	11	32440000	32520000					NA_to_NA	NA_to_NA	0.0426881	0.0421784			NA_to_NA	NA_to_NA	0.763296	-0.964004	-0.848622	0.942168	0.339595	-0.00700853
614	11	32580000	32610000					NA_to_NA	NA_to_NA	4.91058	5.02758			NA_to_NA	NA_to_NA	1.3189	0.397415	1.28668	1.07564	0.708296	0.654635
622	11	34860000	35010000					NA_to_NA	NA_to_NA	3.96082	3.93224			NA_to_NA	NA_to_NA	0.820166	-0.114913	0.658635	1.02024	0.951307	1.26255
623	11	35130000	35220000					NA_to_NA	NA_to_NA	3.08677	0.48126			NA_to_NA	NA_to_NA	0.493559	-1.27545	-0.660338	0.766733	0.097841	0.472551
671	11	79040000	79100000					NA_to_NA	NA_to_NA	0.00824089	0.00224231			NA_to_NA	NA_to_NA	0.754935	-1.54532	-1.27389	0.520989	-1.05538	-1.25998
672	11	80100000	80200000					NA_to_NA	NA_to_NA	0.00568853	0.00391783			NA_to_NA	NA_to_NA	0.0948754	-0.647227	-0.295293	0.870148	0.124291	0.847049
674	11	80490000	80630000					NA_to_NA	NA_to_NA	0	0.0120322			NA_to_NA	NA_to_NA	0.234005	-0.450663	-0.0581039	0.873534	0.243421	0.987072
675	11	80670000	80720000					NA_to_NA	NA_to_NA	0.0154653	0.0203573			NA_to_NA	NA_to_NA	0.640937	0.237923	0.869987	0.985507	0.261438	1.39236
676	11	80950000	81000000					NA_to_NA	NA_to_NA	0.00524786	0.00262314			NA_to_NA	NA_to_NA	0.470868	-0.00260492	0.545797	0.85069	-0.422144	0.77419
686	11	88530000	88620000					NA_to_NA	NA_to_NA	0.00135466	0.041223			NA_to_NA	NA_to_NA	0.355937	-0.0574833	0.330709	0.791552	-0.176496	0.656998
687	11	90180000	90240000					NA_to_NA	NA_to_NA	2.45006	2.54708			NA_to_NA	NA_to_NA	0.792126	-0.0432927	0.944311	0.846237	0.665383	0.8563
688	11	91080000	91240000					NA_to_NA	NA_to_NA	0.00529644	0.0358748			NA_to_NA	NA_to_NA	0.513291	0.157333	0.5704	1.29965	0.454499	1.5526
689	11	92220000	92440000					NA_to_NA	NA_to_NA	0.00274166	0.00791583			NA_to_NA	NA_to_NA	0.557998	-0.816206	-0.228306	1.1766	0.193912	0.81137
690	11	93140000	93190000					NA_to_NA	NA_to_NA	3.32823	2.94838			NA_to_NA	NA_to_NA	0.63626	-0.090215	0.831633	0.670952	0.285217	0.797476
691	11	93460000	93590000					NA_to_NA	NA_to_NA	1.88458	1.57458			NA_to_NA	NA_to_NA	0.594398	-1.17355	-0.326144	0.604745	0.458042	0.430296
696	11	95760000	95920000					NA_to_NA	NA_to_NA	4.47143	4.24388			NA_to_NA	NA_to_NA	1.25971	0.517808	1.3285	1.18543	0.657904	1.13049
697	11	96140000	96390000					NA_to_NA	NA_to_NA	0.85111	0.610378			NA_to_NA	NA_to_NA	0.640981	-0.505352	-0.0626317	0.950042	0.46405	0.757323
698	11	98810000	98870000					NA_to_NA	NA_to_NA	0.0257169	0.0410876			NA_to_NA	NA_to_NA	0.276933	0.520384	0.524743	0.865251	0.00533424	0.224491
699	11	99040000	99070000					NA_to_NA	NA_to_NA	0	0.00196736			NA_to_NA	NA_to_NA	0.342615	0.513026	0.302789	0.815253	-0.729597	-0.393101
700	11	99300000	99370000					NA_to_NA	NA_to_NA	0.00224957	0.00391877			NA_to_NA	NA_to_NA	0.315612	0.238828	0.493506	0.868424	0.270223	0.84706
701	11	99410000	99440000					NA_to_NA	NA_to_NA	0	0.00196736			NA_to_NA	NA_to_NA	0.0559392	-0.062899	0.0524742	0.635373	-0.42698	0.0692139
702	11	100390000	100430000					NA_to_NA	NA_to_NA	0.00361053	0.00707928			NA_to_NA	NA_to_NA	0.373531	-0.375785	-0.0434921	0.906437	0.406543	1.08932
709	11	103150000	103250000	0.0666269	0.0816727	A	A	A_to_A	B_to_A	1.29665	1.82624	A	A	A_to_A	A_to_A	0.446909	1.67367	1.58339	0.766229	0.715434	1.29945
710	11	103920000	103960000	0.0700755	-0.212831	A	B	A_to_B	A_to_A	1.19883	1.57736	B	A	B_to_A	B_to_A	1.33272	-0.24924	0.933117	0.989834	0.42939	1.10247
712	11	105390000	105420000	0.337159	0.177881	A	A	A_to_A	A_to_A	0	0.000985021	A	A	A_to_A	A_to_A	0.110835	0.0680105	0.359079	0.995996	0.87757	1.53533
714	11	106900000	107030000	-0.232281	-0.103488	B	B	B_to_B	B_to_B	0.636942	0.723767	B	B	B_to_B	B_to_A	0.719487	0.403781	1.24423	0.80559	0.4647	1.37592
715	11	107540000	107580000	-0.171337	-0.173879	B	B	B_to_B	B_to_B	0.830805	0.756715	B	B	B_to_B	B_to_B	0.450278	-0.528027	0.11697	0.855961	0.845556	1.09549
719	11	108670000	108940000	-0.298185	-0.223077	B	B	B_to_B	B_to_B	2.34192	2.81591	B	B	B_to_B	B_to_B	0.964376	0.765375	1.38039	0.599513	0.400963	0.81937
720	11	109920000	109940000	-0.569689	-0.365916	B	B	B_to_B	B_to_B	0.0148591	0.0129749	B	B	B_to_B	B_to_B	-0.0606486	0.437055	0.493209	0.671839	0.459943	1.42103
749	11	128160000	128210000	-0.598804	-0.774691	B	B	B_to_B	B_to_B	0.00150439	0.00715812	B	B	B_to_B	B_to_B	0.628201	-0.996784	0.534106	0.632357	0.445324	0.969865
750	11	128400000	128540000	-0.663331	-0.661925	B	B	B_to_B	B_to_B	1.27957	1.10884	B	B	B_to_B	B_to_B	0.610206	-1.52709	-0.488953	0.544215	-0.364482	-0.060437
755	11	130700000	130730000	-0.0888482	0.0821835	B	A	B_to_A	B_to_B	0	0	B	B	B_to_B	B_to_B	-0.132805	-1.208	-1.20594	0.56682	0.468789	0.661905
756	11	134140000	134330000	-0.237728	-0.241876	B	B	B_to_B	B_to_B	2.76404	2.6332	B	B	B_to_B	B_to_B	0.717435	-1.09484	-0.0463484	0.580123	0.706547	0.180651
772	12	10860000	11180000	0.213249	0.350246	A	A	A_to_A	A_to_A	2.1652	2.48761	A	A	A_to_A	A_to_A	0.725647	0.634477	1.10215	0.681915	0.302494	0.845532
780	12	20370000	20740000	0.316923	0.236381	A	A	A_to_A	A_to_A	4.11217	3.77102	A	A	A_to_A	A_to_A	1.78594	1.03905	1.64758	0.791669	0.4641	0.959423
784	12	24440000	24560000	-0.122121	-0.438342	B	B	B_to_B	B_to_B	0.366354	0.0796219	B	B	B_to_B	B_to_B	0.562279	0.118184	-0.446985	1.18858	-1.09897	-0.925441
785	12	24850000	24990000	-0.206716	-0.350917	B	B	B_to_B	B_to_B	2.22451	2.40737	B	B	B_to_B	B_to_B	0.596768	-0.838553	-0.612671	0.976857	-0.186142	-0.506935
787	12	25320000	25380000					NA_to_NA	NA_to_NA	0.0862813	0.147179			NA_to_NA	NA_to_NA	0.451535	-1.14561	-0.144155	0.868476	0.728173	0.87938
788	12	25420000	25470000					NA_to_NA	NA_to_NA	0.00970562	0.0136665			NA_to_NA	NA_to_NA	-0.0433403	-0.936315	-0.340923	0.590809	-0.0414399	0.286341
789	12	25670000	25730000					NA_to_NA	NA_to_NA	0	0.00447859			NA_to_NA	NA_to_NA	-0.193948	-0.93908	-0.584799	0.43586	-0.448646	0.0404902
790	12	25760000	25820000					NA_to_NA	NA_to_NA	0.170975	0.135867			NA_to_NA	NA_to_NA	0.00976958	-0.814147	-0.426113	0.792705	0.0368712	0.340689
797	12	29310000	29380000	0.0214844	0.0203454	A	A	A_to_A	A_to_B	3.82073	3.67912	A	A	A_to_A	B_to_B	0.516884	-0.0509304	0.756202	0.563599	0.342003	0.549226
808	12	38310000	38330000	0.175142	-0.00972172	A	B	A_to_B	A_to_B	3.0393	2.86033	B	B	B_to_B	B_to_B	0.772027	0.0288291	0.956825	0.500031	0.302423	0.86796
809	12	39560000	39620000	-0.183778	-0.330224	B	B	B_to_B	B_to_B	0.00450214	0.0250311	B	B	B_to_B	B_to_B	0.635009	0.334936	0.72722	1.08637	0.78287	1.15766
810	12	40030000	40100000	-0.0341322	-0.400872	B	B	B_to_B	B_to_B	2.61352	2.25683	B	B	B_to_B	B_to_B	0.192929	-0.389685	0.38234	0.397172	0.0759546	0.218258
811	12	40200000	40290000	-0.174386	-0.776315	B	B	B_to_B	B_to_B	0.192858	0.101077	B	B	B_to_B	B_to_B	0.263589	0.17974	0.0991168	0.791778	-0.455691	0.104535
813	12	42670000	42820000	0.0716524	-0.246443	A	B	A_to_B	B_to_B	0.00726815	0.00489258	B	B	B_to_B	B_to_B	0.136876	-0.993487	-0.641391	0.482425	-0.643147	-0.399893
829	12	60180000	60260000	-0.323628	-0.231247	B	B	B_to_B	B_to_B	0.00150517	0.00562551	B	B	B_to_B	B_to_B	0.310938	0.422751	0.480809	0.97826	0.647765	1.41391
838	12	68290000	68350000	-0.573421	-0.534765	B	B	B_to_B	B_to_B	1.1452	1.10491	B	B	B_to_B	B_to_B	0.375808	-0.922807	-0.0459921	0.872637	0.759453	0.947094
849	12	74680000	74730000	-0.639698	-0.873909	B	B	B_to_B	B_to_B	0.00150439	0.00131157	B	B	B_to_B	B_to_B	-0.108493	-0.0864215	0.000451432	0.58184	-0.690608	0.296546
850	12	74840000	74890000	-0.497565	-0.68108	B	B	B_to_B	B_to_B	0.00526184	0.00523206	B	B	B_to_B	B_to_B	0.359543	-0.258062	0.605834	0.803723	0.490524	0.857219
851	12	75310000	75390000	-0.455428	-0.596327	B	B	B_to_B	B_to_B	1.01571	0.885564	B	B	B_to_B	B_to_B	0.449241	0.284171	0.87542	0.473292	0.713182	1.08362
857	12	77010000	77060000	-0.525721	-0.588341	B	B	B_to_B	B_to_B	2.65112	2.38318	B	B	B_to_B	B_to_B	1.11895	-1.03265	0.0499582	0.501867	0.384105	0.207174
860	12	80140000	80260000	-0.298441	-0.714265	B	B	B_to_B	B_to_B	0.0555267	0.0187747	B	B	B_to_B	B_to_B	0.471772	-0.302745	0.457564	1.15626	0.506859	1.24924
861	12	80460000	80510000	-0.382117	-0.911525	B	B	B_to_B	B_to_B	0.789284	0.0322038	B	B	B_to_B	B_to_B	0.426306	-0.239318	-0.297404	0.743765	-0.587946	0.088365
862	12	82680000	82750000	-0.464362	-0.981219	B	B	B_to_B	B_to_B	1.16205	0.561052	B	B	B_to_B	B_to_B	0.720419	-1.29763	0.0321134	0.49772	0.0247897	0.071746
864	12	87110000	87160000	-0.296396	-0.745016	B	B	B_to_B	B_to_B	0.118514	0.352581	B	B	B_to_B	B_to_B	0.511795	0.19991	0.4979	0.733825	0.222683	1.06816
870	12	92190000	92250000	0.319801	-0.338214	A	B	A_to_B	B_to_B	0.00193522	0.00560883	B	B	B_to_B	B_to_B	0.338661	-0.557116	0.067321	0.773227	0.57768	0.968004
875	12	94300000	94490000	0.372636	0.153391	A	A	A_to_A	A_to_A	1.3039	1.50537	A	A	A_to_A	A_to_A	0.424432	0.00456357	0.553558	0.537244	0.461985	0.702062
887	12	102010000	102240000	-0.759426	-0.38705	B	B	B_to_B	B_to_B	3.24801	3.11762	B	B	B_to_B	B_to_B	0.597164	0.677231	1.10499	0.492055	0.474731	0.654718
894	12	105560000	105610000	0.233619	-0.0149868	A	B	A_to_B	A_to_B	0.0566555	0.104411	B	B	B_to_B	B_to_B	0.283108	-1.26641	-0.59881	0.700483	0.0973145	0.532747
895	12	105900000	105930000	0.239665	-0.356413	A	B	A_to_B	B_to_B	0.0056152	0.02623	B	B	B_to_B	B_to_B	0.279641	-1.20157	-0.593451	0.77747	-0.383543	0.363015
912	12	115910000	116270000	0.0650768	0.115073	A	A	A_to_A	A_to_A	1.78041	1.97856	A	A	A_to_A	A_to_A	1.07623	0.192141	1.04274	0.693811	0.37635	0.696108
934	13	22650000	22710000	0.240384	-0.567683	A	B	A_to_B	A_to_B	0.255027	0.224649	B	B	B_to_B	B_to_B	1.47184	-0.32912	-0.0615573	1.15034	0.56222	0.387283
942	13	25720000	25780000	-0.335264	-0.696853	B	B	B_to_B	A_to_B	0	0	B	B	B_to_B	B_to_B	0.974887	-1.57394	-0.49968	0.933046	0.390064	0.414072
948	13	28400000	28560000	-0.155283	-0.377682	B	B	B_to_B	A_to_B	0.019128	0.004373	B	B	B_to_B	B_to_A	0.668518	-1.38188	-0.661471	0.579834	0.531554	0.453011
961	13	34340000	34420000					NA_to_NA	NA_to_NA	0.000502247	0.000874382			NA_to_NA	NA_to_NA	0.77401	-1.21002	-0.379111	0.871691	0.211259	0.592841
962	13	34460000	34540000					NA_to_NA	NA_to_NA	0.04512	0.0227312			NA_to_NA	NA_to_NA	0.594566	-1.28626	-0.774023	0.761614	-0.00335719	0.230906
963	13	34660000	34700000					NA_to_NA	NA_to_NA	0	0			NA_to_NA	NA_to_NA	0.51414	-0.949308	-0.495362	0.781588	0.0210719	0.223383
981	13	43530000	43610000					NA_to_NA	NA_to_NA	0.260047	0.396312			NA_to_NA	NA_to_NA	0.698609	-0.226423	0.490227	0.368442	0.310774	0.605514
1003	13	59640000	60160000	0.370751	0.498946	A	A	A_to_A	A_to_A	3.96261	3.02693	A	A	A_to_A	A_to_A	1.30414	0.864886	1.60118	0.408049	0.229992	0.517768
1004	13	70380000	70410000	-0.00500096	-0.534809	B	B	B_to_B	B_to_B	0.141486	0.00196736	B	B	B_to_B	B_to_B	1.10167	1.12516	0.385568	1.5072	-1.02927	-0.599834
1005	13	72700000	73080000	0.476558	0.572844	A	A	A_to_A	A_to_A	2.69073	2.78347	A	A	A_to_A	A_to_A	1.01007	0.30808	1.12625	0.48751	0.690768	0.473277
1006	13	73320000	73430000	0.25443	0.100395	A	A	A_to_A	A_to_A	0.00560383	0.00619419	A	A	A_to_A	A_to_A	0.607462	-0.850615	0.0464256	0.816488	0.234647	0.661304
1007	13	73590000	73630000	0.0825776	-0.219766	A	B	A_to_B	B_to_B	0.00180527	0.00157389	A	B	A_to_B	A_to_A	0.291213	-1.15308	-0.639394	0.630174	0.0774884	0.091365
1012	13	80120000	80160000	-0.0939767	-0.406576	B	B	B_to_B	B_to_B	0.0294504	0	B	B	B_to_B	B_to_B	0.212035	-1.23888	-0.65219	0.523095	0.272794	0.087406
1013	13	82260000	82310000	0.0390978	0.0618996	A	A	A_to_A	B_to_B	0.000753371	0	B	B	B_to_B	B_to_B	0.445886	-0.415872	0.154207	0.691209	0.235578	0.401004
1014	13	83250000	83290000	0.374497	0.402405	A	A	A_to_A	A_to_B	0	0.0171438	A	A	A_to_A	A_to_A	-0.0494949	-0.126398	0.398152	0.584635	0.317547	1.06974
1015	13	84610000	84660000					NA_to_NA	NA_to_NA	0	0.00065668			NA_to_NA	NA_to_NA	0.0630227	-0.062022	0.389639	0.734106	0.87622	1.50422
1016	13	87260000	87290000					NA_to_NA	NA_to_NA	0.00225658	0			NA_to_NA	NA_to_NA	0.0246686	0.140512	0.577681	0.773167	0.551517	0.897467
1017	13	87610000	87690000					NA_to_NA	NA_to_NA	0.288162	0.535292			NA_to_NA	NA_to_NA	0.813839	0.195681	1.27603	0.264305	-0.112621	-0.134857
1018	13	88840000	88870000	0.14977	-0.387214	A	B	A_to_B	B_to_B	0.0178316	0.0473581	B	B	B_to_B	B_to_B	0.601674	0.891708	0.528778	0.675405	-0.344007	-0.231487
1019	13	89810000	89850000	0.296304	0.09681	A	A	A_to_A	A_to_B	0.00361053	0.00313924	B	A	B_to_A	B_to_A	0.420867	-0.422257	0.376771	0.971839	0.363591	1.06173
1020	13	93940000	93980000	0.188224	0.0478711	A	A	A_to_A	B_to_B	0.00180527	0.00391874	A	A	A_to_A	B_to_B	0.66905	-0.402087	0.24696	0.78849	0.489441	0.949348
1059	14	31560000	31860000	-0.108858	-0.0638701	B	B	B_to_B	A_to_B	2.32862	2.36323	A	A	A_to_A	A_to_A	0.27198	0.138918	0.550417	0.596633	0.451487	0.850829
1062	14	33660000	33690000	-0.161862	-0.158099	B	B	B_to_B	B_to_B	0.00900184	0.00196736	B	A	B_to_A	B_to_B	0.648828	-0.895372	-0.055983	0.712609	0.403327	1.45238
1076	14	45610000	45770000	-0.432037	-0.638918	B	B	B_to_B	B_to_B	0.293196	0.136294	B	B	B_to_B	B_to_B	0.545471	-0.0666045	0.302476	1.00638	0.270683	1.27205
1091	14	53330000	53450000	0.0719605	-0.104078	A	B	A_to_B	A_to_A	0.374454	0.121629	B	B	B_to_B	A_to_A	0.259354	-0.726459	-0.0590462	0.668467	0.178062	1.0232
1099	14	57180000	57310000	-0.208672	-0.303539	B	B	B_to_B	B_to_B	3.30111	3.19775	B	B	B_to_B	B_to_B	0.746677	-0.113748	0.759974	0.924865	0.645336	1.2557
1104	14	60240000	60310000	-0.626065	-0.48583	B	B	B_to_B	B_to_B	2.54747	2.2489	B	B	B_to_B	B_to_B	0.735162	-0.138941	0.811793	0.682708	0.562925	1.08869
1106	14	60710000	61080000	-0.113828	0.00715025	B	A	B_to_A	B_to_B	3.53173	3.74971	A	A	A_to_A	A_to_A	0.893632	0.84157	1.35956	0.67886	0.655064	0.961179
1115	14	66970000	67080000	-0.285723	0.187853	B	A	B_to_A	B_to_B	1.90234	2.03085	A	A	A_to_A	A_to_B	0.477661	0.958204	1.26279	0.801221	0.399375	1.0948
1118	14	67910000	68250000	0.518562	0.553829	A	A	A_to_A	A_to_A	1.75669	1.81991	A	A	A_to_A	A_to_A	0.97693	0.877147	1.45326	0.619156	0.454279	0.787307
1130	14	71950000	72020000	-0.44513	-0.335998	B	B	B_to_B	B_to_B	0.00780983	0.00487742	B	B	B_to_B	B_to_B	0.584329	-0.747314	0.123458	0.886737	0.406832	1.16514
1146	14	79060000	79090000	-0.198291	-0.72056	B	B	B_to_B	B_to_B	0	0.00294703	B	B	B_to_B	B_to_B	0.431988	-0.328051	-0.383153	0.960876	-0.990479	-0.250869
1149	14	86370000	86450000	-0.650695	-0.848995	B	B	B_to_B	B_to_B	0.00696474	0.0069353	B	B	B_to_B	B_to_B	0.116345	0.147646	-0.0556961	0.614229	-0.433684	0.0528542
1152	14	89150000	89240000	-0.0790436	-0.182242	B	B	B_to_B	B_to_B	2.07044	2.12764	B	B	B_to_B	B_to_B	0.350074	-1.79484	-0.961729	0.52317	0.184763	0.115633
1153	14	89530000	89610000	-0.108364	-0.396034	B	B	B_to_B	B_to_B	0.828157	0.323745	B	B	B_to_B	B_to_B	0.273971	-1.1771	-1.07997	0.867956	0.271572	0.0724755
1154	14	89830000	90050000	0.154389	-0.0584548	A	B	A_to_B	A_to_B	2.69182	3.03369	B	A	B_to_A	B_to_B	0.696768	-1.05391	0.0561579	0.738744	0.34431	0.612272
1166	14	94890000	94940000	0.02046	-0.485431	A	B	A_to_B	A_to_B	0.073156	0.0303593	B	B	B_to_B	B_to_B	0.301909	-2.18654	-1.42158	0.532949	0.170198	-0.112419
1193	15	35130000	35210000	-0.111079	-0.254638	B	B	B_to_B	B_to_B	0.0747302	0.190753	B	B	B_to_B	B_to_B	0.132612	0.211482	0.137504	1.00071	0.561357	1.50495
1195	15	35400000	35560000	0.062301	0.0798381	A	A	A_to_A	B_to_B	2.51865	2.12588	A	A	A_to_A	B_to_A	0.111455	0.497316	0.868029	0.492453	0.48984	1.22218
1197	15	36160000	36210000	0.0500728	0.0109648	A	A	A_to_A	B_to_B	0	0.00131336	B	B	B_to_B	B_to_B	0.0198833	0.00486617	-0.226019	0.498754	-0.0729821	1.08972
1224	15	49550000	49650000	-0.41215	-0.463341	B	B	B_to_B	B_to_B	1.1383	1.22258	B	B	B_to_B	B_to_B	-0.00896176	0.0711994	0.352001	0.761294	0.421621	1.16041
1278	15	73000000	73190000	-0.217049	-0.127428	B	B	B_to_B	A_to_A	0.803283	0.399728	B	B	B_to_B	A_to_A	0.253475	-0.119244	0.0717137	0.8127	0.552126	1.16954
1285	15	76560000	76620000	0.0485045	0.131821	A	A	A_to_A	A_to_A	1.24648	1.19456	A	A	A_to_A	A_to_A	0.338182	0.266767	0.441431	0.446976	0.417123	0.631442
1307	15	87630000	87660000	-0.570828	-1.07502	B	B	B_to_B	B_to_B	0.0727373	0.00491974	B	B	B_to_B	B_to_B	0.860455	-0.590867	-0.825016	1.27527	-1.6038	-1.16296
1308	15	87730000	87760000	-0.790165	-1.14066	B	B	B_to_B	B_to_B	0.0365336	0.00882246	B	B	B_to_B	B_to_B	0.178411	-1.50451	-0.610111	0.509044	-1.11906	-0.573383
1315	15	96110000	96210000	-0.455158	-0.681376	B	B	B_to_B	B_to_B	0.0194897	0.0609167	B	B	B_to_B	B_to_B	0.370689	-1.1921	-0.679506	0.806749	-0.0629617	0.148686
1316	15	96300000	96450000	-0.462472	-0.691795	B	B	B_to_B	B_to_B	0.451605	0.414466	B	B	B_to_B	B_to_B	0.466383	-1.39485	-0.57953	0.677719	0.414026	0.0786984
1317	15	97070000	97140000	-0.792002	-1.3345	B	B	B_to_B	B_to_B	0.00112829	0	B	B	B_to_B	B_to_B	-0.215448	-0.275153	-0.740275	0.458533	-1.66448	-1.50301
1318	15	97170000	97220000	-0.554427	-0.976519	B	B	B_to_B	B_to_B	0.0619941	0.00261603	B	B	B_to_B	B_to_B	0.811882	0.31431	-0.141379	1.43005	-0.952773	-0.670224
1319	15	97460000	97610000	-1.07003	-1.45974	B	B	B_to_B	B_to_B	0.0122244	0.0380718	B	B	B_to_B	B_to_B	0.184474	-0.181263	0.364947	0.884202	0.196076	1.37165
1350	16	23890000	23920000	0.138384	-0.413515	A	B	A_to_B	A_to_B	0.0521522	0	A	B	A_to_B	B_to_A	-0.0731646	-0.772261	-0.769132	1.04024	0.47563	0.830229
1363	16	47070000	47710000	-0.206581	-0.0086443	B	B	B_to_B	B_to_B	4.00908	4.10939	B	A	B_to_A	B_to_B	0.385755	0.233608	0.761746	0.715569	0.336762	1.06066
1371	16	54320000	54380000	-0.0170693	-0.523833	B	B	B_to_B	A_to_B	0.00836659	0.00840492	B	B	B_to_B	B_to_B	-0.0700415	-1.62719	-1.33617	0.872465	-0.052862	0.197149
1372	16	54880000	54970000	0.162428	-0.209302	A	B	A_to_B	A_to_B	0.957574	0.88295	B	B	B_to_B	B_to_B	0.189619	-1.18703	-0.661065	1.0639	0.401298	0.418907
1373	16	55250000	55330000	0.136195	-0.375287	A	B	A_to_B	B_to_B	0.679992	0.483692	B	B	B_to_B	B_to_B	0.63524	-1.18957	-0.728888	1.38428	-0.169821	0.43082
1466	17	56110000	56180000	-0.689937	-1.04054	B	B	B_to_B	B_to_B	0.00504681	0.0568018	B	B	B_to_B	B_to_B	0.23371	-1.22977	-0.739634	1.21512	-0.452624	0.878104
1488	17	65400000	65450000					NA_to_NA	NA_to_NA	0.0243763	0.0140482			NA_to_NA	NA_to_NA	0.0921224	-1.43681	-1.32736	1.23256	-0.0941938	0.839819
1499	17	71160000	71190000	-0.536279	-1.25413	B	B	B_to_B	B_to_B	0.0298333	0.00489842	B	B	B_to_B	B_to_B	0.451858	-0.701301	-0.155334	1.26996	-0.0729675	0.563525
1501	17	72370000	72560000	-0.889234	-1.22581	B	B	B_to_B	B_to_B	0.0929447	0.231353	B	B	B_to_B	B_to_B	0.300664	-1.70207	-0.883296	0.701718	0.0795362	0.283726
1511	18	2300000	2330000	-0.761301	-0.318273	B	B	B_to_B	B_to_B	0.0517476	0.271932	B	B	B_to_B	B_to_B	1.3568	-0.410057	0.45231	1.1302	0.248909	0.597566
1518	18	7900000	7980000	0.0922214	-0.634779	A	B	A_to_B	A_to_B	1.00397	0.504127	B	B	B_to_B	B_to_B	0.58299	-0.612091	-0.424726	0.567251	-0.241188	0.1323
1525	18	10120000	10250000	0.356738	0.175025	A	A	A_to_A	A_to_A	0.00909308	0.0231275	A	A	A_to_A	A_to_A	0.557728	-1.28387	-0.642958	0.788903	0.360751	0.463498
1541	18	25870000	25950000	0.0428465	-0.641398	A	B	A_to_B	A_to_B	0.0109228	0.00518892	B	B	B_to_B	B_to_B	0.399186	-0.940486	-0.481235	0.936546	0.350721	0.664377
1542	18	26200000	26390000					NA_to_NA	NA_to_NA	1.96558	2.23303			NA_to_NA	NA_to_NA	0.600472	-0.33284	0.476915	0.733293	0.710766	0.755765
1549	18	32460000	32490000	-0.681195	-0.923937	B	B	B_to_B	B_to_B	0.0992672	0.132346	B	B	B_to_B	B_to_B	0.545554	-0.593941	-0.331472	0.936806	0.267034	0.346215
1552	18	36430000	36460000	-0.192112	-0.41095	B	B	B_to_B	B_to_B	0.0533166	0.00196736	B	B	B_to_B	B_to_B	0.815722	-1.39234	-1.00101	0.72718	-0.127839	-0.0279433
1581	18	60840000	61000000					NA_to_NA	NA_to_NA	0.000265896	0.00115257			NA_to_NA	NA_to_NA	0.595639	-0.425008	0.463584	1.0655	-0.0284738	0.670107
1586	18	63630000	63660000					NA_to_NA	NA_to_NA	0.0144966	0.0292644			NA_to_NA	NA_to_NA	0.627103	0.513032	1.21808	1.12612	0.376818	1.01352
1587	18	67610000	67690000					NA_to_NA	NA_to_NA	0.0136457	0.0247974			NA_to_NA	NA_to_NA	0.936019	0.596941	0.958223	1.30458	1.21142	1.95485
1588	18	68020000	68100000					NA_to_NA	NA_to_NA	0.00100293	0			NA_to_NA	NA_to_NA	0.0703879	0.403277	0.241268	0.729767	0.531914	1.07208
1589	18	68670000	68800000					NA_to_NA	NA_to_NA	1.16612	1.27299			NA_to_NA	NA_to_NA	0.615367	-0.0191384	0.754982	0.937996	0.414661	0.792721
1609	19	14830000	14860000					NA_to_NA	NA_to_NA	0.00225658	0.0136552			NA_to_NA	NA_to_NA	0.0886981	-0.370213	-0.117391	1.07325	0.413147	1.60133
1617	19	33850000	33910000					NA_to_NA	NA_to_NA	0.00576778	0.0188729			NA_to_NA	NA_to_NA	0.109362	-1.46348	-1.03123	0.904405	0.496281	0.872226
1639	2	620000	770000	0.0859056	-0.0853148	A	B	A_to_B	B_to_B	0.558011	0.533246	B	B	B_to_B	B_to_B	0.465445	-1.37103	-0.568044	0.422292	0.700096	0.164668
1649	2	12050000	12100000	-0.447494	-0.555045	B	B	B_to_B	B_to_B	0.0125644	0.00778337	B	B	B_to_B	B_to_B	0.71047	-1.03599	-0.30071	0.769668	0.366025	0.618252
1655	2	21080000	21160000	0.184563	-0.661039	A	B	A_to_B	B_to_B	0.0109443	0.00476277	B	B	B_to_B	B_to_B	-0.0210105	-0.536334	-0.421453	0.716174	-0.631124	-0.358841
1668	2	29410000	29520000	-0.191194	-0.395317	B	B	B_to_B	B_to_B	0.0188275	0.0125991	B	B	B_to_B	B_to_B	0.36113	-1.41396	-0.577987	0.440382	0.255872	0.685233
1669	2	30110000	30270000	-0.331437	-0.329719	B	B	B_to_B	B_to_B	0.6719	0.621143	B	B	B_to_B	B_to_B	0.396325	-1.66167	-0.970499	0.604991	0.47042	0.152348
1680	2	37510000	37540000	0.300305	0.0434247	A	A	A_to_A	A_to_A	0	0.00196736	A	A	A_to_A	A_to_A	0.106484	-0.393563	-0.057977	0.596272	0.261749	0.565696
1704	2	48100000	48160000	-0.578589	-0.648236	B	B	B_to_B	B_to_B	0.0180515	0.0289663	B	B	B_to_B	B_to_B	0.18207	-0.850968	-0.183191	0.490726	0.459975	0.4302
1705	2	48290000	48380000	-0.220573	-0.234587	B	B	B_to_B	B_to_B	2.14346	2.3781	A	B	A_to_B	B_to_B	0.731482	-0.0208007	0.647706	0.633236	0.901223	0.829277
1708	2	52010000	52120000	-0.255949	-0.636609	B	B	B_to_B	B_to_B	0.00262859	0.00228859	B	B	B_to_B	B_to_B	-0.15081	0.45409	-0.0971631	0.346929	-0.627833	-0.399884
1709	2	52330000	52440000	-0.157444	-0.759961	B	B	B_to_B	B_to_B	0.00413298	0.0266517	B	B	B_to_B	B_to_B	0.427463	-0.0827277	-0.189198	0.891781	-0.263943	0.00194366
1710	2	52510000	52550000	-0.348528	-0.620942	B	B	B_to_B	B_to_B	0.00986893	0	B	B	B_to_B	B_to_B	-0.118047	0.154224	-0.00608683	0.483203	-1.13586	-0.78632
1711	2	52910000	52930000	-0.199163	-0.613698	B	B	B_to_B	B_to_B	0.00897044	0.0427365	B	B	B_to_B	B_to_B	0.685235	0.0335667	0.815848	0.876188	-0.81249	0.474998
1712	2	53090000	53150000	-0.312786	-0.714082	B	B	B_to_B	B_to_B	0.00193522	0.0255868	B	B	B_to_B	B_to_B	0.0561128	-0.0232153	-0.164162	0.618733	-0.705571	0.111376
1713	2	53330000	53370000	-0.157148	-0.532882	B	B	B_to_B	B_to_B	0.0356276	0.0681818	B	B	B_to_B	B_to_B	0.483418	0.312275	0.370759	0.641236	-0.147638	0.497283
1720	2	58030000	58240000	-0.273758	-0.369589	B	B	B_to_B	B_to_B	3.41323	3.27391	B	B	B_to_B	B_to_B	0.86958	0.353224	1.30135	0.502209	0.255825	0.81931
1721	2	58380000	58430000	-0.476554	-0.696878	B	B	B_to_B	B_to_B	0.00451317	0.0250884	B	B	B_to_B	B_to_B	0.0454678	-0.473002	-0.328783	0.574785	-0.159138	-0.0130041
1729	2	62700000	62960000	0.779303	0.636634	A	A	A_to_A	A_to_A	2.06231	2.2137	A	A	A_to_A	A_to_A	0.640297	0.291617	0.825473	0.446337	0.293308	0.617091
1740	2	66170000	66210000	0.247385	0.130201	A	A	A_to_A	A_to_A	0.00270931	0.000788017	A	A	A_to_A	A_to_A	0.819492	-0.337475	0.0480471	0.46935	0.276521	0.82414
1759	2	72410000	72770000	0.74157	0.691316	A	A	A_to_A	A_to_A	2.10866	2.32646	A	A	A_to_A	A_to_A	0.845838	1.28317	1.51178	0.533166	0.540486	0.740984
1780	2	95830000	95920000					NA_to_NA	NA_to_NA	0.2729	0.621444			NA_to_NA	NA_to_NA	-0.0660264	-0.260161	0.145835	0.344302	0.823426	0.723903
1786	2	97070000	97250000					NA_to_NA	NA_to_NA	1.95821	1.9447			NA_to_NA	NA_to_NA	-0.0667696	-0.79282	-0.458767	0.608904	0.466061	0.655783
1797	2	102050000	102140000	-0.32741	-0.416353	B	B	B_to_B	B_to_B	0.296143	0.258468	B	B	B_to_B	B_to_B	0.645302	-1.2109	-0.428313	0.465152	0.343902	0.21868
1819	2	117900000	118010000	-0.166684	-0.0560282	B	B	B_to_B	B_to_B	2.36984	2.43672	B	B	B_to_B	B_to_B	0.717505	-0.961042	0.0263081	0.327016	0.22177	0.412147
1843	2	136080000	136140000	-0.227299	-0.377068	B	B	B_to_B	B_to_B	0.471472	0.649111	B	A	B_to_A	B_to_B	0.0909824	-1.25709	-0.712432	0.432842	0.284198	0.299836
1845	2	137110000	137190000	-0.167657	-0.647187	B	B	B_to_B	B_to_B	0.317049	0.160698	B	B	B_to_B	B_to_B	0.619208	-0.367005	0.374216	1.11026	0.188635	1.39891
1846	2	137410000	137440000	-0.203423	-0.790086	B	B	B_to_B	B_to_B	0.0938472	0.0214618	B	B	B_to_B	B_to_B	0.576251	-0.134133	0.547475	0.748494	-0.380476	0.154682
1849	2	138220000	138610000	0.0523859	-0.12129	A	B	A_to_B	A_to_B	0.800239	1.10978	B	A	B_to_A	B_to_A	0.535521	-0.0643103	0.66104	0.596877	0.261188	0.713628
1858	2	156430000	156600000	-0.222253	0.0212533	B	A	B_to_A	A_to_B	4.27744	4.02971	A	A	A_to_A	B_to_B	1.27857	0.733622	1.55359	0.701442	0.271088	0.771664
1860	2	157250000	157300000	-0.466759	-0.57427	B	B	B_to_B	B_to_B	0.0673449	0.144411	B	B	B_to_B	B_to_B	0.346494	-0.813399	-0.351608	0.695523	0.491855	0.82085
1871	2	161970000	162020000	-0.687755	-1.07436	B	B	B_to_B	B_to_B	0.00150439	0.00131157	B	B	B_to_B	B_to_B	0.441127	-0.786542	0.244499	0.985578	0.473062	0.938393
1874	2	164530000	164560000	-0.138155	-0.00279827	B	B	B_to_B	B_to_B	0.711929	0.459794	B	B	B_to_B	B_to_B	0.836354	-0.143695	0.662971	0.581564	0.557308	0.901537
1875	2	167050000	167070000	-0.770463	-0.99957	B	B	B_to_B	B_to_B	0.00301348	0	B	B	B_to_B	B_to_B	1.14899	0.0207332	1.11365	1.0178	0.290987	0.576645
1889	2	173520000	173590000	0.605102	0.327831	A	A	A_to_A	A_to_A	0.0122125	0.00244921	A	A	A_to_A	A_to_A	0.399317	-0.515928	0.0384327	0.609105	0.170301	0.7543
1900	2	175900000	176020000	-0.128577	0.30982	B	A	B_to_A	A_to_A	3.01291	2.66739	A	A	A_to_A	A_to_A	0.554414	-0.0120785	0.459044	0.910584	0.616785	0.725165
1902	2	176260000	176350000	-0.59327	0.0953843	B	A	B_to_A	A_to_A	3.56232	3.44777	A	A	A_to_A	A_to_B	0.671797	-0.0419167	0.96492	0.720766	0.446051	0.908556
1906	2	179010000	179270000	-0.899975	-0.910608	B	B	B_to_B	B_to_B	1.59171	1.36099	B	B	B_to_B	B_to_B	0.695269	0.0446701	0.596984	0.648956	0.381757	0.649718
1907	2	179940000	180030000	-0.775101	-0.79484	B	B	B_to_B	B_to_B	1.97527	1.93923	B	B	B_to_B	B_to_B	0.666671	-0.0434406	1.00953	0.856433	0.351468	1.01092
1916	2	187960000	188000000	-0.0505862	-0.433206	B	B	B_to_B	B_to_B	0.0471991	0.000788017	B	B	B_to_B	B_to_B	0.561983	0.0748625	0.496529	0.915045	0.406731	0.964159
1925	2	191950000	192000000	-0.445489	-0.664754	B	B	B_to_B	B_to_B	0	0	B	B	B_to_B	B_to_B	-0.0364404	0.0185789	0.336566	0.753528	0.339097	1.04336
1926	2	195390000	195450000	-0.30139	-0.557704	B	B	B_to_B	B_to_B	0.0207691	0.0133759	B	B	B_to_B	B_to_B	0.617514	-0.297495	0.160553	0.85854	0.0285671	0.46302
1928	2	195620000	195760000	-0.298101	-0.345014	B	B	B_to_B	B_to_B	2.36781	2.44975	B	B	B_to_B	B_to_B	0.847578	-0.442596	0.524547	0.5509	0.377762	0.325564
1933	2	197690000	197720000	-0.523316	-0.589705	B	B	B_to_B	B_to_B	0.897311	1.19754	B	B	B_to_B	B_to_B	0.589424	0.394019	0.645432	0.700831	0.684673	0.331961
1949	2	206420000	206470000	-0.0780941	-0.315447	B	B	B_to_B	B_to_B	0.155638	0.076827	B	B	B_to_B	B_to_B	0.108986	-0.472729	-0.431784	0.432642	0.242339	0.398882
1955	2	209410000	209520000	-0.264875	-0.321196	B	B	B_to_B	B_to_B	0.180213	0.707729	B	B	B_to_B	B_to_B	0.761228	0.514598	1.20243	0.708946	0.361743	1.05401
1957	2	215200000	215230000	-0.48553	-0.356964	B	B	B_to_B	B_to_B	0.0100729	0.0136137	B	B	B_to_B	B_to_B	0.711871	-0.0502769	-0.0527472	0.570125	0.597581	0.133601
1962	2	216970000	217000000	0.540524	-0.528951	A	B	A_to_B	A_to_B	0	0.00295238	B	B	B_to_B	B_to_B	0.32992	-1.09504	-1.40476	0.586924	-0.731384	-0.714064
1963	2	217320000	217400000	0.69094	-0.448893	A	B	A_to_B	A_to_B	0.0245372	0.0222296	B	B	B_to_B	B_to_B	0.995791	-1.38081	-0.191049	1.03341	-0.157836	0.278408
1969	2	224820000	225040000	0.466708	0.45964	A	A	A_to_A	A_to_A	0.836451	0.397431	A	A	A_to_A	A_to_A	0.444712	-0.763897	-0.229591	0.382865	0.578902	0.754618
1974	2	230310000	230360000	-0.133537	-0.218845	B	B	B_to_B	B_to_A	1.6312	1.53163	A	A	A_to_A	A_to_A	0.170733	0.00702767	-0.0892386	0.493521	0.506834	0.619735
2038	20	23230000	23280000	-0.82983	-0.794583	B	B	B_to_B	B_to_B	0.134364	0.147183	B	B	B_to_B	B_to_B	0.466116	-1.15037	-0.590265	0.80147	-0.0480704	0.0669153
2069	20	46840000	46900000	0.159325	-0.271114	A	B	A_to_B	A_to_B	0.000645746	0.00224841	B	A	B_to_A	B_to_B	0.083906	-0.858103	-1.16332	0.745193	-0.0915165	0.179555
2070	20	47020000	47060000	0.271838	0.00128451	A	A	A_to_A	A_to_B	0	0.0102015	B	A	B_to_A	B_to_B	0.681125	-1.06459	-0.90857	0.720787	-0.216834	0.0578662
2073	20	47970000	48010000	0.183874	-0.314487	A	B	A_to_B	A_to_B	0.021163	0.00701585	B	B	B_to_B	B_to_B	0.0824086	-1.7179	-1.26702	0.540556	-0.553766	-0.466086
2074	20	48280000	48440000	0.241938	-0.0539986	A	B	A_to_B	A_to_B	0.0196166	0.0155772	B	A	B_to_A	B_to_B	0.281662	-1.43042	-1.11792	0.761691	0.231356	0.301739
2103	21	16200000	16640000	0.24299	0.224495	A	A	A_to_A	A_to_A	1.76101	1.81139	A	A	A_to_A	A_to_A	1.23836	0.536701	1.55038	1.00015	0.399348	1.11754
2105	21	17770000	17820000	-0.807783	-0.816704	B	B	B_to_B	B_to_B	1.88313	1.79916	B	B	B_to_B	B_to_B	0.785262	-0.548434	0.643085	0.962742	0.266912	1.00253
2108	21	27130000	27190000	-0.067708	-0.143314	B	B	B_to_B	B_to_B	0.00128948	0.00168707	B	B	B_to_B	B_to_B	0.37919	-0.804673	-0.0937655	1.15173	0.293902	1.07784
2109	21	27450000	27500000	-0.111805	-0.358016	B	B	B_to_B	B_to_B	0.00522469	0	B	B	B_to_B	B_to_B	0.495531	0.196959	0.0998228	0.968162	-0.619403	-0.0728727
2128	21	38020000	38080000	0.177161	-0.0486781	A	B	A_to_B	A_to_A	0.00128948	0.00449072	A	A	A_to_A	A_to_A	0.154217	-1.24584	-0.650535	0.738103	0.254481	0.724838
2163	22	32370000	32850000					NA_to_NA	NA_to_NA	1.27265	0.871526			NA_to_NA	NA_to_NA	0.0796328	-1.2734	-1.02687	1.04711	0.119529	0.653912
2176	3	3120000	3170000					NA_to_NA	NA_to_NA	3.73846	3.87167			NA_to_NA	NA_to_NA	1.12133	-0.701673	1.02611	0.659349	0.410061	0.605855
2180	3	6500000	6640000					NA_to_NA	NA_to_NA	1.30071	1.30509			NA_to_NA	NA_to_NA	0.73808	-0.0791161	0.739409	0.286774	0.00794206	0.0940756
2198	3	22960000	23110000					NA_to_NA	NA_to_NA	0.000564146	0.00147552			NA_to_NA	NA_to_NA	0.602837	-1.11388	-0.240964	0.909374	0.373549	0.720254
2201	3	24220000	24270000					NA_to_NA	NA_to_NA	1.25194	1.00809			NA_to_NA	NA_to_NA	0.705108	-0.621365	0.342009	0.532808	0.32069	0.898569
2203	3	24940000	25000000					NA_to_NA	NA_to_NA	0.370382	0.646295			NA_to_NA	NA_to_NA	0.859564	-0.0292664	0.402476	0.8309	0.375212	1.00302
2207	3	27180000	27550000					NA_to_NA	NA_to_NA	1.11627	1.40546			NA_to_NA	NA_to_NA	0.907694	0.335528	1.00921	0.290851	0.59474	0.650928
2222	3	37620000	37670000					NA_to_NA	NA_to_NA	0.00450381	0.082667			NA_to_NA	NA_to_NA	0.414376	-1.34167	-0.667478	0.564264	0.399675	0.575064
2229	3	41190000	41310000					NA_to_NA	NA_to_NA	3.05878	3.10423			NA_to_NA	NA_to_NA	0.629557	-1.03012	0.0113142	0.3989	0.44236	0.360295
2263	3	66710000	66830000					NA_to_NA	NA_to_NA	0	0.0027228			NA_to_NA	NA_to_NA	0.229918	-1.07991	-0.399977	0.479649	0.584596	0.741793
2266	3	69320000	69390000					NA_to_NA	NA_to_NA	0.00225658	0.00344221			NA_to_NA	NA_to_NA	0.14892	-1.01089	-0.607198	0.576446	0.250819	0.43221
2268	3	70230000	70280000					NA_to_NA	NA_to_NA	0.0156743	0.00131157			NA_to_NA	NA_to_NA	0.741331	-0.758232	-0.3341	1.17822	0.335594	0.731112
2275	3	79480000	79530000					NA_to_NA	NA_to_NA	0.00150439	0.00458071			NA_to_NA	NA_to_NA	0.145109	-0.0320259	0.204704	1.01506	0.843482	1.18922
2278	3	93970000	94130000					NA_to_NA	NA_to_NA	2.43144	2.26491			NA_to_NA	NA_to_NA	0.761459	-0.140371	0.878746	0.865513	0.91269	0.64008
2285	3	100970000	101070000					NA_to_NA	NA_to_NA	0.00244648	0.00178124			NA_to_NA	NA_to_NA	0.181016	-0.88914	-0.403151	0.769341	-0.662743	0.025613
2286	3	101310000	101510000					NA_to_NA	NA_to_NA	1.23369	1.13881			NA_to_NA	NA_to_NA	0.420582	0.590791	0.652774	0.527079	0.513834	0.552422
2291	3	105350000	105580000					NA_to_NA	NA_to_NA	3.5236	3.12116			NA_to_NA	NA_to_NA	0.773838	0.0604704	0.738464	0.740296	0.174071	0.889054
2292	3	105690000	105840000					NA_to_NA	NA_to_NA	1.03971	1.08469			NA_to_NA	NA_to_NA	0.88861	0.119993	0.969074	0.629088	0.646944	0.899046
2297	3	108530000	108630000					NA_to_NA	NA_to_NA	2.79996	2.81927			NA_to_NA	NA_to_NA	0.719429	0.41919	1.33672	0.934063	0.639962	1.21484
2304	3	113320000	113510000					NA_to_NA	NA_to_NA	1.54311	1.77633			NA_to_NA	NA_to_NA	0.443803	0.430977	0.670713	0.469994	0.535212	0.708904
2307	3	115090000	115130000					NA_to_NA	NA_to_NA	0.177466	0.295167			NA_to_NA	NA_to_NA	0.306348	0.213733	0.543526	0.894238	0.62442	0.663117
2308	3	119160000	119350000					NA_to_NA	NA_to_NA	0.467137	0.489781			NA_to_NA	NA_to_NA	0.213131	-1.2303	-0.604632	0.372805	0.360795	0.308316
2348	3	134480000	134560000	-0.335302	-0.0161934	B	B	B_to_B	B_to_B	2.15708	2.56711	B	B	B_to_B	B_to_B	0.828841	0.594234	0.907931	0.619022	0.36207	0.45315
2363	3	146490000	146540000	-0.587551	-0.616162	B	B	B_to_B	B_to_B	2.46665	2.71556	B	B	B_to_B	B_to_B	0.853248	-0.912609	0.423102	0.588482	0.141836	0.472182
2364	3	147860000	147900000	-0.293108	-0.371872	B	B	B_to_B	B_to_B	0	0.00235762	B	B	B_to_B	B_to_B	0.32665	-0.96485	-0.353214	0.439074	-0.254331	0.155828
2365	3	147980000	148070000	-0.229965	-0.237527	B	B	B_to_B	B_to_B	0.0058371	0.00586865	B	B	B_to_B	B_to_B	0.798345	0.572403	1.07998	1.17302	0.841212	1.34224
2373	3	155270000	155310000	-0.558055	-0.751274	B	B	B_to_B	B_to_B	0.0126004	0.0179783	B	B	B_to_B	B_to_B	1.15754	-0.892046	-0.024388	0.951018	0.163006	0.224387
2384	3	167650000	167730000	-0.572061	-0.300107	B	B	B_to_B	B_to_B	3.59431	3.66403	B	B	B_to_B	B_to_B	0.857199	0.185934	1.28267	0.393988	0.533739	0.702321
2385	3	168000000	168090000	-0.223784	-0.126556	B	B	B_to_B	B_to_B	3.80959	4.15823	B	B	B_to_B	B_to_B	1.15727	-0.560379	0.841874	1.05081	0.55344	0.764689
2386	3	168290000	168580000	-0.188434	-0.43735	B	B	B_to_B	B_to_B	0.491194	0.247494	B	B	B_to_B	B_to_B	0.636012	-0.027102	0.0530536	0.593326	-0.232139	0.104177
2387	3	169120000	169320000	0.275825	0.125599	A	A	A_to_A	A_to_A	1.18868	1.44436	A	A	A_to_A	A_to_A	0.550762	0.318399	0.793622	0.697926	0.0571903	0.581764
2399	3	174320000	174370000	-0.279064	-0.589548	B	B	B_to_B	B_to_B	0.00450381	0.00065668	B	B	B_to_B	B_to_B	0.531497	-0.012085	-0.271664	1.05267	-0.0652774	-0.168158
2403	3	178080000	178220000	0.172826	-0.0522365	A	B	A_to_B	A_to_B	0.00120351	0.00183087	B	A	B_to_A	B_to_A	0.203195	0.141134	0.285283	0.820191	0.441771	1.34091
2425	3	190510000	190560000	-0.400047	-0.856677	B	B	B_to_B	B_to_B	1.0002	0.666471	B	B	B_to_B	B_to_B	0.454069	-0.917316	0.0783967	0.325651	0.034519	0.363704
2426	3	190680000	190730000	-0.618301	-1.18069	B	B	B_to_B	B_to_B	0.00300878	0	B	B	B_to_B	B_to_B	0.553043	-0.497418	0.335958	1.16847	0.179173	1.01733
2427	3	191220000	191390000	-0.680195	-0.766836	B	B	B_to_B	B_to_B	1.6397	1.66523	B	B	B_to_B	B_to_B	0.596922	-0.634835	0.291867	0.677181	0.232846	0.212915
2428	3	193820000	193880000	0.206326	-0.104404	A	B	A_to_B	A_to_B	0.00579161	0.00447859	A	A	A_to_A	A_to_A	0.521456	-1.99273	-1.08366	0.533411	0.313011	0.192963
2451	4	14970000	15090000	0.519766	-0.21554	A	B	A_to_B	A_to_B	0.578694	0.632709	A	A	A_to_A	A_to_A	0.796635	0.374414	0.910662	1.24237	0.767142	1.18955
2457	4	17770000	18020000	-0.132085	0.195195	B	A	B_to_A	B_to_B	2.38973	2.39132	A	A	A_to_A	A_to_A	0.818656	0.230191	1.12584	0.389376	0.66073	0.655609
2458	4	21780000	21810000	-0.264321	-0.221277	B	B	B_to_B	B_to_B	0.00225658	0	B	B	B_to_B	B_to_B	1.00539	-0.404051	0.0610365	0.830516	-0.0779147	0.535174
2470	4	30700000	30760000	0.444085	0.404229	A	A	A_to_A	A_to_A	1.01199	1.49225	A	A	A_to_A	A_to_A	1.2661	-0.209835	1.34148	0.902979	0.470772	0.368183
2471	4	30790000	30840000	0.371972	0.263502	A	A	A_to_A	A_to_A	0.192385	0.646699	A	A	A_to_A	A_to_A	1.0257	-0.0249669	1.44128	0.897961	0.0861521	0.408658
2472	4	30940000	30970000	0.124262	0.22428	A	A	A_to_A	A_to_A	0.376366	0.338788	A	A	A_to_A	A_to_A	1.51056	0.937169	2.08365	0.838908	0.74027	0.703479
2473	4	31000000	31040000	0.14118	0.618783	A	A	A_to_A	A_to_A	0.363098	0.273016	A	A	A_to_A	A_to_A	0.354653	0.112143	0.888391	0.972751	0.36103	0.882418
2475	4	31270000	31370000	0.0894553	-0.096271	A	B	A_to_B	A_to_A	0	0.000715403	B	B	B_to_B	A_to_A	0.278796	0.15754	0.287401	1.16224	0.419186	1.14588
2476	4	36050000	36240000	0.262999	0.20408	A	A	A_to_A	A_to_A	1.50228	1.13289	A	A	A_to_A	A_to_A	0.705364	0.0404958	0.817984	0.286464	0.379237	0.93061
2477	4	37520000	37680000	-0.00198297	0.0920272	B	A	B_to_A	B_to_A	1.42603	1.18017	A	A	A_to_A	A_to_A	0.677757	-1.4247	-0.249038	0.47278	0.647803	0.373432
2489	4	45720000	45740000	0.0562726	-0.673155	A	B	A_to_B	B_to_B	0	0	A	B	A_to_B	A_to_B	-0.0371028	0.927246	0.12183	0.689492	0.395021	0.938235
2496	4	51830000	51920000					NA_to_NA	NA_to_NA	2.97841	2.90929			NA_to_NA	NA_to_NA	1.2414	-0.945838	0.172464	0.608141	0.575618	0.798778
2504	4	65020000	65040000	-0.013016	0.0877564	B	A	B_to_A	A_to_B	0	0.00131336	B	B	B_to_B	B_to_A	0.848638	0.0565012	1.08661	0.564804	0.223998	0.796698
2506	4	66540000	66600000	0.137001	-0.166397	A	B	A_to_B	B_to_B	0.0164799	0.00668489	B	B	B_to_B	B_to_B	0.627394	-0.053439	0.189869	1.03314	0.30184	0.856116
2507	4	68300000	68370000	-0.0909441	-0.177425	B	B	B_to_B	B_to_B	2.19449	2.23418	B	B	B_to_B	B_to_B	1.19681	-0.223186	0.944316	1.05321	0.503744	0.801408
2511	4	73840000	73910000	0.512168	-0.199455	A	B	A_to_B	A_to_B	0.0815198	0.0538449	B	A	B_to_A	B_to_A	1.08189	-0.51168	0.700456	1.33391	0.40051	1.14589
2524	4	78760000	78960000	0.161686	0.312053	A	A	A_to_A	A_to_A	1.49427	1.49025	A	A	A_to_A	A_to_A	0.811714	0.776248	1.12425	0.788006	0.644354	0.863237
2536	4	88660000	88900000	0.760824	0.763082	A	A	A_to_A	A_to_A	1.27419	1.42294	A	A	A_to_A	A_to_A	0.777853	0.337664	0.862707	0.407543	0.644121	0.771241
2540	4	93350000	93410000	-0.267647	-0.714967	B	B	B_to_B	B_to_B	0.00257093	0.00337261	B	B	B_to_B	B_to_B	0.405038	0.266309	0.605085	0.619169	0.213842	0.876658
2545	4	99700000	99760000	-0.699995	-0.539844	B	B	B_to_B	B_to_B	0.00644738	0.00616864	B	B	B_to_B	B_to_B	0.470068	-0.562334	-0.0546333	0.583168	-0.199406	0.140865
2547	4	102260000	102330000	0.0610484	0.0647603	A	A	A_to_A	A_to_A	4.57008	4.68717	A	A	A_to_A	A_to_B	0.962825	0.0827283	1.10047	0.593832	0.390373	0.994706
2553	4	105110000	105240000	-0.110886	-0.0851811	B	B	B_to_B	B_to_B	1.2626	1.04553	A	A	A_to_A	B_to_B	0.981762	-0.0955642	0.953028	0.842507	0.69049	0.859048
2554	4	105360000	105470000	0.04166	0.0945835	A	A	A_to_A	A_to_A	4.659	4.6431	A	A	A_to_A	A_to_A	0.957135	0.446305	1.14233	0.789738	0.537101	0.852718
2556	4	106160000	106350000	0.277553	0.22188	A	A	A_to_A	A_to_A	2.1605	2.09472	A	A	A_to_A	A_to_A	0.655335	0.390469	1.0614	0.676505	0.500859	0.730127
2560	4	108250000	108320000	0.119588	-0.438315	A	B	A_to_B	A_to_A	0	0.000983679	A	A	A_to_A	A_to_A	0.51574	-0.526571	-0.230491	1.02679	0.342182	0.846615
2561	4	108350000	108400000	0.382962	-0.0663979	A	B	A_to_B	A_to_A	0.0207536	0.00391345	B	B	B_to_B	A_to_A	0.544729	-1.16136	-0.488747	0.769358	0.4162	0.404845
2571	4	113130000	113180000	-0.161122	-0.7461	B	B	B_to_B	A_to_B	0.705862	0.433571	B	B	B_to_B	B_to_A	0.867037	-0.387108	0.127372	0.700237	0.532404	0.65269
2572	4	113470000	113760000	0.314955	0.456442	A	A	A_to_A	A_to_A	2.66349	2.73018	A	A	A_to_A	A_to_A	0.811085	0.410418	1.04619	0.629631	0.590808	0.967638
2574	4	118270000	118350000	-0.502455	-0.347653	B	B	B_to_B	B_to_B	1.03857	0.809389	B	B	B_to_B	B_to_B	0.855977	-0.506802	0.641355	0.324622	0.758419	0.810166
2577	4	119430000	119620000	0.211618	0.317937	A	A	A_to_A	A_to_A	1.7051	1.90418	A	A	A_to_A	A_to_A	0.815374	0.399988	0.898812	0.539889	0.621094	0.997278
2579	4	121130000	121190000	-0.448238	-0.633642	B	B	B_to_B	B_to_B	0.0146129	0.00392938	B	B	B_to_B	B_to_B	1.22862	-0.577119	-0.444595	1.58916	-0.145143	-0.0578512
2582	4	122150000	122330000	0.332025	0.311965	A	A	A_to_A	A_to_A	1.54149	1.59956	A	A	A_to_A	A_to_A	0.483166	-0.0319623	0.627151	0.410542	0.386305	0.623834
2585	4	124510000	124550000	0.160713	-0.611278	A	B	A_to_B	B_to_B	0	0.00157389	B	B	B_to_B	B_to_B	-0.0208013	-0.416775	-0.178509	0.467075	-0.465477	0.0388749
2586	4	125040000	125100000	0.375312	-0.335398	A	B	A_to_B	B_to_B	0	0.0011242	B	B	B_to_B	B_to_B	0.363588	0.367421	0.265957	0.612965	-0.285769	-0.00902012
2587	4	126690000	126720000	0.704569	-0.627911	A	B	A_to_B	B_to_B	0	0.00587017	B	B	B_to_B	B_to_B	0.431878	0.316096	0.186095	0.395757	-0.0770118	-0.121474
2596	4	128810000	129110000	0.20625	0.214835	A	A	A_to_A	A_to_A	2.12531	2.21557	A	A	A_to_A	A_to_A	0.777173	-0.0986658	0.572077	0.452887	0.431088	0.604298
2597	4	137130000	137160000	0.00120365	-0.600346	A	B	A_to_B	B_to_B	0	0	B	B	B_to_B	B_to_B	0.46817	0.653166	0.531305	0.643748	0.140255	0.348003
2598	4	137270000	137370000	0.360474	-0.531544	A	B	A_to_B	B_to_B	0	0	B	B	B_to_B	B_to_B	0.315075	0.0732896	0.271847	0.717076	0.0231459	0.175799
2599	4	138020000	138050000	0.248254	-0.110975	A	B	A_to_B	B_to_B	0.00225658	0	B	B	B_to_B	B_to_B	0.774515	-0.773551	0.0488271	0.947713	0.413827	0.662821
2606	4	140500000	140550000	0.755451	0.295867	A	A	A_to_A	A_to_A	1.71755	1.97475	A	A	A_to_A	A_to_A	0.331298	-0.0579586	0.541601	1.04456	0.576522	1.19293
2608	4	140850000	140970000	0.445433	-0.520482	A	B	A_to_B	A_to_B	1.30426	0.464217	B	B	B_to_B	B_to_A	0.293058	-0.510082	-0.638626	0.473345	0.0594776	0.400519
2609	4	141020000	141130000	0.71428	-0.543559	A	B	A_to_B	A_to_B	1.38575	0.441162	B	B	B_to_B	B_to_A	0.934322	-0.945042	-0.305366	0.848186	0.116874	0.523543
2614	4	146910000	146940000	0.00605974	-0.040321	A	B	A_to_B	B_to_B	0	0.0451074	A	A	A_to_A	A_to_A	0.253935	0.117188	0.52572	0.489995	0.71277	1.16437
2618	4	150330000	151010000	0.428871	0.565325	A	A	A_to_A	A_to_A	2.76166	2.92768	A	A	A_to_A	A_to_A	0.899257	0.838413	1.48867	0.276883	0.523347	0.538174
2623	4	157740000	157790000	-0.607314	-0.816063	B	B	B_to_B	B_to_B	0.322996	0.19894	B	B	B_to_B	B_to_B	0.925864	0.284991	0.815476	0.736355	0.319989	0.87077
2625	4	158510000	158570000	-0.13253	-0.484657	B	B	B_to_B	A_to_B	0	0.0078331	B	B	B_to_B	B_to_B	0.100449	-0.62414	-0.423047	0.526167	0.254587	0.292978
2629	4	164190000	164350000	-0.351971	-0.0676948	B	B	B_to_B	B_to_B	0.700989	0.841834	B	B	B_to_B	B_to_B	0.626224	-0.0691285	0.55639	0.381317	0.427987	0.751457
2634	4	165860000	166180000	0.30822	0.314826	A	A	A_to_A	A_to_A	2.09677	1.7521	A	A	A_to_A	A_to_A	1.77715	1.33627	1.90373	0.599097	0.634488	0.949178
2640	4	172250000	172280000	0.40873	-0.302094	A	B	A_to_B	B_to_B	0	0.0204474	B	B	B_to_B	B_to_B	0.326374	0.203257	-0.0984036	0.765807	-0.305338	-0.219584
2642	4	174000000	174040000	0.127891	-0.304321	A	B	A_to_B	A_to_B	0.00180527	0.00469614	B	B	B_to_B	B_to_B	0.578471	0.0642055	0.269366	1.01417	0.389946	0.698337
2645	4	181750000	181790000	-0.0188407	-0.434846	B	B	B_to_B	B_to_B	0	0	B	A	B_to_A	B_to_A	0.8321	-1.32641	0.0444735	0.581912	-0.16136	0.437934
2675	5	17680000	17830000					NA_to_NA	NA_to_NA	0.0536471	0.0123664			NA_to_NA	NA_to_NA	0.256427	-0.621916	-0.0463119	0.839046	0.517085	0.900995
2676	5	27470000	27490000					NA_to_NA	NA_to_NA	1.23629	2.81092			NA_to_NA	NA_to_NA	1.55311	0.982785	2.01256	0.732688	0.660375	0.856205
2677	5	29740000	29810000					NA_to_NA	NA_to_NA	0.0155754	0.00586887			NA_to_NA	NA_to_NA	0.206764	0.0720204	0.279974	0.77504	-0.545814	0.0887899
2679	5	30370000	30450000					NA_to_NA	NA_to_NA	0	0.0233374			NA_to_NA	NA_to_NA	0.211095	-0.0148952	0.294339	0.741411	0.58169	1.01736
2680	5	30520000	30560000					NA_to_NA	NA_to_NA	0	0.00157389			NA_to_NA	NA_to_NA	0.209811	0.057298	0.31279	0.449755	0.252217	0.55987
2681	5	31360000	31640000					NA_to_NA	NA_to_NA	1.966	2.04002			NA_to_NA	NA_to_NA	0.818476	-0.867139	0.0728924	0.884524	0.745237	0.639121
2682	5	31810000	31990000					NA_to_NA	NA_to_NA	0.111291	0.108533			NA_to_NA	NA_to_NA	0.494768	-1.09268	-0.626173	0.679567	0.836948	0.325642
2686	5	32690000	32850000					NA_to_NA	NA_to_NA	2.35556	1.78658			NA_to_NA	NA_to_NA	1.0967	-0.653562	0.247643	0.964448	0.452366	0.641984
2687	5	34650000	34840000					NA_to_NA	NA_to_NA	3.27925	2.92321			NA_to_NA	NA_to_NA	0.594651	-0.7568	-0.102839	0.568305	0.777848	0.562627
2689	5	35710000	35880000					NA_to_NA	NA_to_NA	0.257663	0.19425			NA_to_NA	NA_to_NA	0.544324	-0.280899	0.180291	0.917588	0.723662	1.1013
2697	5	39750000	39780000					NA_to_NA	NA_to_NA	0.0383849	0.0654229			NA_to_NA	NA_to_NA	0.966387	0.366172	0.998638	1.17183	0.929196	0.944393
2700	5	42800000	42880000					NA_to_NA	NA_to_NA	0.358767	0.206552			NA_to_NA	NA_to_NA	0.564575	-0.364351	0.0714154	0.849003	0.417276	0.715962
2704	5	50530000	50830000					NA_to_NA	NA_to_NA	1.61399	1.78495			NA_to_NA	NA_to_NA	0.941157	0.420515	0.915657	1.09277	0.758863	1.22715
2709	5	53550000	53670000	0.454092	0.405646	A	A	A_to_A	A_to_A	4.63738	4.43865	A	A	A_to_A	A_to_A	0.860109	-0.06905	0.81719	0.740708	0.769109	0.717752
2719	5	60940000	61180000	0.393631	0.433331	A	A	A_to_A	A_to_A	4.58882	4.74294	A	A	A_to_A	A_to_A	0.710876	0.520221	1.09805	0.726331	0.495991	0.903747
2721	5	64720000	64890000	0.0362061	0.185594	A	A	A_to_A	A_to_A	3.19739	3.29244	A	A	A_to_A	A_to_A	0.751249	0.929916	1.25849	0.985954	0.679984	1.33004
2725	5	68380000	68450000	-0.657673	-0.532058	B	B	B_to_B	B_to_B	0.00829498	0.00584928	B	B	B_to_B	B_to_B	0.534686	-1.39356	-0.159261	0.75055	0.506021	1.25101
2743	5	75320000	75620000	0.161626	0.398964	A	A	A_to_A	A_to_A	2.43738	2.36168	A	A	A_to_A	A_to_A	0.699574	0.408203	0.943857	0.392606	0.827976	0.688357
2760	5	81410000	81580000	0.472143	0.571154	A	A	A_to_A	A_to_A	1.65643	2.0192	A	A	A_to_A	A_to_A	0.257005	0.757292	0.867473	0.684054	0.612921	0.859402
2763	5	87240000	87410000	-0.189623	-0.155682	B	B	B_to_B	B_to_B	2.64066	2.62672	B	B	B_to_B	B_to_B	0.993342	-0.0850201	1.05137	0.461737	0.634404	0.676966
2766	5	91810000	91840000	0.00210344	-0.586684	A	B	A_to_B	B_to_B	0	0.00196736	B	B	B_to_B	B_to_B	1.17351	-0.126069	0.298118	0.95616	-0.0565128	0.306452
2769	5	93670000	94100000	0.442288	0.306787	A	A	A_to_A	A_to_A	2.85819	2.59735	A	A	A_to_A	A_to_A	0.742244	0.685964	1.22702	0.588203	0.420099	0.694901
2772	5	95440000	95550000	-0.01386	0.0452862	B	A	B_to_A	B_to_A	3.65182	2.91106	A	A	A_to_A	A_to_A	1.19811	0.978949	1.5831	0.85303	0.955554	0.997155
2778	5	100540000	100590000					NA_to_NA	NA_to_NA	2.9083	2.95722			NA_to_NA	NA_to_NA	0.479863	-0.103415	0.415864	0.493929	-0.0387262	0.238362
2782	5	103530000	103640000	-0.359972	-0.656623	B	B	B_to_B	B_to_B	0.663705	0.581214	B	B	B_to_B	B_to_B	0.682118	0.303561	0.580979	1.19237	0.833093	1.32689
2783	5	106450000	106490000	0.0071551	-0.272794	A	B	A_to_B	B_to_B	0.0246006	0.0387759	B	B	B_to_B	B_to_B	0.919574	-0.161649	0.646612	1.14029	-0.253212	0.592222
2785	5	111090000	111130000	-0.672025	-0.552493	B	B	B_to_B	B_to_B	3.65551	3.86651	B	B	B_to_B	B_to_B	1.00143	0.165518	1.49115	0.545265	0.560599	0.94282
2792	5	119460000	119530000	-0.336513	-0.388443	B	B	B_to_B	B_to_B	5.00894	4.84106	B	B	B_to_B	B_to_B	0.90308	1.03787	1.5031	0.74437	0.284129	0.573209
2802	5	126090000	126170000	0.562985	0.339447	A	A	A_to_A	A_to_A	0.0193437	0.0443944	A	A	A_to_A	A_to_A	0.257855	-0.512981	0.170742	0.985825	0.38968	1.13428
2805	5	127420000	127450000	-0.309372	-0.410657	B	B	B_to_B	B_to_B	0	0.00196736	B	B	B_to_B	B_to_B	0.0282677	-1.01424	-0.722213	0.555115	0.103813	0.175071
2806	5	127520000	127560000	0.00771746	-0.109407	A	B	A_to_B	B_to_B	3.07694	3.18008	B	B	B_to_B	B_to_B	0.839297	-0.0194804	0.845143	1.008	0.572968	0.874887
2807	5	127630000	127680000	-0.32095	-0.65945	B	B	B_to_B	B_to_B	0.00299942	0.0198627	B	B	B_to_B	B_to_B	0.219557	-0.695335	-0.197665	0.910513	0.52183	1.07693
2833	5	145130000	145240000	-0.190377	-0.38239	B	B	B_to_B	B_to_B	0.216664	0.432919	B	B	B_to_B	B_to_B	0.745354	-0.119026	0.260346	0.762448	0.599071	1.04335
2834	5	145740000	145830000	-0.268364	-0.517357	B	B	B_to_B	B_to_B	0.97308	0.886161	B	B	B_to_B	B_to_B	0.674789	-0.849805	0.1562	0.479082	0.335062	0.414785
2838	5	146860000	146880000	-0.905691	-1.10492	B	B	B_to_B	B_to_B	0.220482	0.0143864	B	B	B_to_B	B_to_B	1.19085	-1.08663	0.00633316	0.856081	-0.493731	-0.429419
2850	5	159440000	159580000	0.0851936	-0.179705	A	B	A_to_B	A_to_B	0.0404058	0.0223088	B	A	B_to_A	B_to_A	0.761055	-1.0747	-0.073273	0.745768	0.215409	0.733744
2856	5	161890000	161940000	-0.204276	-0.423128	B	B	B_to_B	B_to_B	0.306714	0.00966673	B	B	B_to_B	B_to_B	0.392428	0.222363	0.711494	0.817818	0.15431	0.826549
2860	5	166330000	166370000	-0.156241	-0.470784	B	B	B_to_B	B_to_B	0.0671535	0.0156665	B	B	B_to_B	B_to_B	1.56585	-0.735183	0.260334	1.39682	-0.124744	0.444046
2861	5	167410000	167480000	0.0458822	-0.630908	A	B	A_to_B	A_to_B	0.0161336	0.0034276	B	B	B_to_B	B_to_B	0.47754	-0.286074	0.199981	0.936297	0.264745	0.791937
2862	5	167700000	167760000	0.286541	-0.444281	A	B	A_to_B	A_to_B	0.00193522	0	B	B	B_to_B	B_to_B	0.596935	-0.97588	-0.170835	1.00754	0.364552	1.14654
2865	5	170200000	170250000	-0.112231	0.237573	B	A	B_to_A	A_to_B	0.0111866	0.020316	B	B	B_to_B	B_to_B	0.704855	-0.917203	-0.266309	0.666966	0.251016	0.652039
2866	5	170860000	171170000	0.354892	0.416352	A	A	A_to_A	A_to_A	1.51367	2.183	A	A	A_to_A	A_to_A	0.649437	0.558711	0.964835	0.648044	0.496718	0.826263
2878	5	174560000	174800000	0.0798082	-0.464181	A	B	A_to_B	A_to_B	0.0674189	0.0464092	B	B	B_to_B	A_to_A	0.61279	-1.68853	-0.856619	0.706097	0.690094	0.282553
2884	5	178590000	178630000					NA_to_NA	NA_to_NA	1.3814	1.64651			NA_to_NA	NA_to_NA	1.17453	-0.787657	0.254715	0.599435	0.670339	0.220075
2890	6	130000	160000					NA_to_NA	NA_to_NA	0.0578924	0.0204635			NA_to_NA	NA_to_NA	0.752352	-0.325721	-0.243497	0.527011	0.40883	-0.0379404
2897	6	4530000	4660000					NA_to_NA	NA_to_NA	0.00257895	0.0011242			NA_to_NA	NA_to_NA	-0.0201939	-1.62931	-1.15331	0.185487	0.114753	-0.0344966
2898	6	6400000	6490000					NA_to_NA	NA_to_NA	0.0230005	0.0401452			NA_to_NA	NA_to_NA	0.669147	-0.572802	-0.108141	0.793079	-0.070025	0.570272
2899	6	6530000	6560000					NA_to_NA	NA_to_NA	0.00225658	0.0117406			NA_to_NA	NA_to_NA	0.417017	-1.04418	-0.873983	0.408943	0.451287	0.133392
2924	6	14680000	15030000					NA_to_NA	NA_to_NA	0.247258	0.0790804			NA_to_NA	NA_to_NA	0.306623	-1.73279	-1.16359	0.475577	0.0624214	-0.171233
2925	6	15860000	15890000					NA_to_NA	NA_to_NA	0	0.00196736			NA_to_NA	NA_to_NA	-0.10398	-1.46131	-0.830776	0.262657	-0.261597	-0.289934
2927	6	17020000	17120000					NA_to_NA	NA_to_NA	0.0140636	0.0498257			NA_to_NA	NA_to_NA	0.115897	-1.17182	-0.744099	0.650372	0.259955	0.299501
2931	6	18380000	18470000					NA_to_NA	NA_to_NA	1.31077	0.235818			NA_to_NA	NA_to_NA	0.5914	-0.443938	-0.266051	0.666194	-0.255495	0.0636662
2933	6	21420000	21510000					NA_to_NA	NA_to_NA	0.0134062	0.0019679			NA_to_NA	NA_to_NA	0.458901	-1.35854	-0.711771	0.564167	0.492372	0.37
2934	6	21580000	21680000					NA_to_NA	NA_to_NA	0.445487	0.442976			NA_to_NA	NA_to_NA	0.355181	-1.61788	-0.846625	0.311724	0.581941	-0.230478
2936	6	21880000	21950000					NA_to_NA	NA_to_NA	0.00282161	0.00392272			NA_to_NA	NA_to_NA	0.259079	-1.29559	-0.612515	0.281401	0.00471502	-0.209243
2940	6	25960000	26340000					NA_to_NA	NA_to_NA	3.78346	3.78748			NA_to_NA	NA_to_NA	1.04474	-0.762704	0.534558	0.165907	0.238226	-0.0674786
2978	6	49430000	49490000					NA_to_NA	NA_to_NA	4.09957	3.77347			NA_to_NA	NA_to_NA	0.531273	-0.46268	0.657542	0.365624	0.576555	0.357629
2987	6	55430000	55480000					NA_to_NA	NA_to_NA	0.00300878	0.0376275			NA_to_NA	NA_to_NA	0.0413659	-0.058889	0.170419	0.255115	-0.322606	0.645827
2991	6	57320000	57640000					NA_to_NA	NA_to_NA	4.05235	3.98467			NA_to_NA	NA_to_NA	1.12417	0.89727	1.41094	0.248645	0.292321	0.411111
2992	6	63280000	63310000					NA_to_NA	NA_to_NA	0.590551	0.173421			NA_to_NA	NA_to_NA	0.353778	0.325556	0.191185	0.63396	0.0981584	0.352232
2996	6	64870000	64930000					NA_to_NA	NA_to_NA	0.00128948	0.0011242			NA_to_NA	NA_to_NA	0.231354	0.446146	0.227841	0.988704	0.363973	1.65355
2997	6	69660000	69690000					NA_to_NA	NA_to_NA	2.09319	1.98558			NA_to_NA	NA_to_NA	0.697015	0.210275	1.19562	0.488217	0.00149554	0.424956
2998	6	69880000	69910000					NA_to_NA	NA_to_NA	0.00898441	0			NA_to_NA	NA_to_NA	0.600307	-0.826014	-0.144781	0.501596	-0.741006	-0.525909
3001	6	72940000	73070000	-0.0682332	-0.278947	B	B	B_to_B	B_to_B	0.675892	0.0130861	B	B	B_to_B	B_to_B	0.198357	-0.663692	-0.348205	0.467203	-0.199385	0.0161912
3003	6	74570000	74610000	0.383521	0.00638066	A	A	A_to_A	B_to_B	0.00631421	0.00472166	B	B	B_to_B	B_to_B	0.806809	-0.218005	0.0884276	1.05339	-0.45089	0.067652
3006	6	77440000	77480000	-0.271061	-0.176852	B	B	B_to_B	B_to_B	0.0133913	0.0315716	B	B	B_to_B	B_to_B	0.092318	-0.278349	0.114267	0.423208	0.444988	0.84069
3007	6	78590000	78620000	-0.626226	-0.5865	B	B	B_to_B	B_to_B	0.00225658	0.00491439	B	B	B_to_B	B_to_B	0.976634	-0.155593	1.30246	0.769929	0.640775	1.05394
3008	6	78840000	79080000	-0.0765821	0.0941763	B	A	B_to_A	A_to_A	2.27459	2.15579	B	A	B_to_A	B_to_A	0.790738	0.5139	1.19956	0.731981	0.384434	0.770592
3011	6	81360000	81480000	-0.20003	-0.361769	B	B	B_to_B	B_to_B	0.000694333	0.00151212	B	B	B_to_B	A_to_B	-0.0519659	-0.357107	0.00917993	0.284007	0.106811	0.889862
3012	6	81510000	81560000	-0.105215	-0.107131	B	B	B_to_B	B_to_B	0.047486	0.169371	B	B	B_to_B	A_to_A	0.0185295	0.568483	0.551244	0.653263	0.396423	1.18466
3016	6	83860000	83990000	-0.157654	-0.0851359	B	B	B_to_B	B_to_A	1.93706	1.97105	B	B	B_to_B	A_to_A	0.0921602	-0.14825	0.078842	0.397746	0.434285	0.690226
3017	6	84120000	84160000	-0.265799	-0.273787	B	B	B_to_B	A_to_A	0.99909	0.822309	B	B	B_to_B	A_to_A	0.196799	-0.0597184	0.211135	0.744977	0.377331	0.937211
3018	6	84190000	84260000	-0.0608282	0.0313467	B	A	B_to_A	B_to_A	0.397352	0.498613	B	B	B_to_B	A_to_A	0.666661	-0.236985	0.47477	0.615899	0.330063	0.573512
3021	6	86700000	86740000	-0.613664	-0.90378	B	B	B_to_B	B_to_B	0.1834	0.0316231	B	B	B_to_B	B_to_B	0.248036	-1.12215	-0.45656	0.320146	-0.621336	-0.119396
3028	6	92160000	92210000	-0.139003	-0.329344	B	B	B_to_B	B_to_B	0	0	B	B	B_to_B	B_to_B	0.231988	0.439322	0.394392	0.724999	-0.0745081	0.5621
3029	6	92480000	92510000	-0.012707	-0.255792	B	B	B_to_B	A_to_B	0.00225658	0.00196736	B	B	B_to_B	B_to_B	0.768339	0.157553	0.327186	1.04812	0.0617174	0.828007
3030	6	92700000	92770000	-0.138838	-0.427225	B	B	B_to_B	B_to_B	0	0	B	B	B_to_B	B_to_B	-0.0568672	-0.25402	0.02674	0.322255	-0.321529	-0.0131263
3031	6	97090000	97280000	-0.323587	-0.301748	B	B	B_to_B	B_to_B	2.21922	2.11356	B	B	B_to_B	B_to_B	0.827526	-0.101423	0.852923	0.702684	0.460522	0.676285
3032	6	97360000	97400000	-0.326485	-0.707554	B	B	B_to_B	B_to_B	0.00180527	0.00705376	B	B	B_to_B	B_to_B	0.258309	-0.00384138	-0.0638939	0.567008	0.160553	0.860649
3033	6	97870000	97900000	-0.124609	-0.0281307	B	B	B_to_B	B_to_B	0.00113006	0	B	B	B_to_B	B_to_B	0.299143	-0.164136	0.356585	1.0267	0.436442	1.23514
3036	6	100510000	100940000	0.193162	0.0828649	A	A	A_to_A	B_to_B	3.03217	3.25371	A	A	A_to_A	B_to_B	0.66596	0.432725	1.04795	0.27306	-0.0428647	0.314187
3037	6	103860000	103890000	0.199308	0.0909162	A	A	A_to_A	B_to_B	0.0908668	0.15633	A	B	A_to_B	B_to_B	0.863666	-0.465098	0.339459	0.693413	-0.220348	0.407542
3038	6	104210000	104330000	0.246589	0.240812	A	A	A_to_A	B_to_B	0.574911	1.00587	B	A	B_to_A	B_to_B	0.497614	-0.397288	0.186902	0.376873	-0.285593	0.559462
3041	6	105660000	105690000	0.497289	0.272538	A	A	A_to_A	A_to_A	0.0033796	0.00294703	A	A	A_to_A	A_to_A	0.0231726	-0.409277	-0.172363	0.650667	0.0848027	0.426348
3042	6	105750000	105800000	0.428818	0.429802	A	A	A_to_A	A_to_A	0.00150439	0.00783937	A	A	A_to_A	A_to_A	0.814824	-1.3215	-0.333075	0.763681	0.400295	0.797367
3058	6	112760000	112810000	0.261155	0.239817	A	A	A_to_A	A_to_A	0.00150439	0	A	A	A_to_A	A_to_A	0.0205279	0.409294	0.543709	0.620289	0.583446	0.949049
3067	6	121490000	121540000	0.0188636	-0.286736	A	B	A_to_B	B_to_B	0.00448522	0.0129681	B	B	B_to_B	B_to_B	0.392034	-0.772316	-0.181443	0.225129	0.567065	0.546272
3068	6	121720000	121910000	-0.0161441	-0.254747	B	B	B_to_B	B_to_B	0.0291692	0.00432339	B	B	B_to_B	B_to_B	0.446392	-0.116741	0.297944	0.838777	0.470609	1.28844
3069	6	122780000	122830000	-0.496992	-0.631393	B	B	B_to_B	B_to_B	1.03706	0.928221	B	B	B_to_B	B_to_B	0.748453	-1.10738	-0.422411	0.592644	0.380955	0.295944
3074	6	126330000	126410000	-0.711535	-0.24337	B	B	B_to_B	B_to_B	1.1166	1.14061	B	B	B_to_B	B_to_B	0.569373	0.703774	1.00119	0.290456	0.0694627	0.953704
3104	6	140250000	140300000	0.102228	-0.13143	A	B	A_to_B	B_to_B	0	0.00065668	A	A	A_to_A	B_to_B	-0.233536	-0.21622	0.0113608	0.270249	0.474735	0.873629
3105	6	141460000	141490000	0.116064	-1.01351	A	B	A_to_B	B_to_B	0	0.00490906	B	B	B_to_B	B_to_B	0.340463	-0.0515242	0.207507	0.515302	0.20316	0.660288
3116	6	145300000	145370000	-0.0506577	-0.825698	B	B	B_to_B	B_to_B	0.00112829	0.00147351	B	B	B_to_B	B_to_B	0.364281	-0.554261	-0.192012	0.765448	-0.461752	0.501663
3117	6	145430000	145480000	-0.292348	-0.969068	B	B	B_to_B	B_to_B	0.00150439	0.0052039	B	B	B_to_B	B_to_B	0.344676	-0.393089	-0.0537912	0.721273	-0.105934	0.456555
3118	6	145630000	145730000	0.0385739	-0.361383	A	B	A_to_B	B_to_B	1.0116	1.28856	B	B	B_to_B	B_to_B	0.133181	0.625073	0.612291	0.229654	0.2241	0.3661
3119	6	145780000	145960000	-0.471151	-0.436685	B	B	B_to_B	B_to_B	1.66812	1.79487	B	B	B_to_B	B_to_B	0.51413	0.77471	0.922125	0.359016	-0.0575912	0.525623
3120	6	147190000	147390000					NA_to_NA	NA_to_NA	2.5308	3.41079			NA_to_NA	NA_to_NA	0.800065	0.909099	1.84327	0.666105	0.180568	0.630181
3121	6	147570000	147650000					NA_to_NA	NA_to_NA	0.00699091	0.00913092			NA_to_NA	NA_to_NA	0.816712	-0.684749	-0.546162	0.924095	-0.784002	-0.73367
3151	6	163380000	163580000					NA_to_NA	NA_to_NA	3.56524	3.60623			NA_to_NA	NA_to_NA	0.868951	-0.599012	0.720354	0.201685	0.12168	0.100902
3154	6	168210000	168360000					NA_to_NA	NA_to_NA	0.200699	0.139707			NA_to_NA	NA_to_NA	0.579596	-1.61142	-1.27677	0.38207	0.146259	-0.931155
3165	7	8580000	8630000	-0.530309	-1.03641	B	B	B_to_B	B_to_B	0	0	B	B	B_to_B	B_to_B	0.537054	-0.0539393	0.54804	0.884207	0.0150348	1.04452
3166	7	12200000	12260000	-0.286542	-0.913865	B	B	B_to_B	A_to_B	1.82611	1.7074	B	B	B_to_B	B_to_B	0.545157	-0.348116	0.54067	1.20602	0.387191	0.960315
3167	7	12310000	12430000	-0.235645	-0.4884	B	B	B_to_B	A_to_B	0.35364	0.41127	B	B	B_to_B	B_to_B	0.587378	0.407629	0.951992	1.05866	0.615499	1.16927
3169	7	12940000	13050000	-0.194287	-0.511149	B	B	B_to_B	B_to_B	0.00817323	0.0183041	B	B	B_to_B	B_to_B	0.764492	-0.0756653	0.522534	0.999904	0.575859	0.984844
3170	7	14670000	14730000	-0.144919	-0.313365	B	B	B_to_B	B_to_B	0.00386041	0.0237054	B	B	B_to_B	B_to_B	0.319304	0.24785	0.683033	0.605519	0.454986	0.864966
3171	7	14990000	15050000	-0.345532	-0.64354	B	B	B_to_B	B_to_B	0.00643134	0.00616561	B	B	B_to_B	B_to_B	0.466205	-0.600293	0.126858	0.888349	0.132064	0.849228
3172	7	16060000	16160000	-0.232274	-0.29211	B	B	B_to_B	B_to_B	0.381427	0.374691	B	B	B_to_B	B_to_B	0.411317	-0.0350175	0.439429	0.748877	0.330878	0.976033
3173	7	16260000	16360000	-0.492106	-0.651761	B	B	B_to_B	B_to_B	0.596274	0.676324	B	B	B_to_B	B_to_B	0.207018	-0.0925108	0.387382	0.374951	0.223735	0.603775
3176	7	18190000	18220000	0.224418	-0.108465	A	B	A_to_B	B_to_A	0.275284	0.27569	A	A	A_to_A	A_to_A	-0.0610108	0.533071	0.51633	0.641728	0.11324	0.875943
3177	7	18340000	18460000	0.251426	0.405966	A	A	A_to_A	A_to_A	0.24721	0.13259	A	A	A_to_A	A_to_A	0.632315	0.592781	1.27529	0.427209	-0.0640231	0.691556
3178	7	19030000	19120000	-0.0667151	-0.0968583	B	B	B_to_B	B_to_B	0.368096	0.457887	A	B	A_to_B	B_to_A	0.345769	0.184631	0.451946	0.808547	0.277491	0.589332
3179	7	19650000	19700000	-0.00894885	-0.217704	B	B	B_to_B	B_to_B	1.4181	1.38317	B	B	B_to_B	B_to_B	0.302269	-0.400773	0.135421	0.45888	0.204236	0.474113
3182	7	20950000	20980000	-0.0534178	-0.813058	B	B	B_to_B	A_to_B	0.0033796	0	B	B	B_to_B	A_to_B	0.16978	-0.315945	0.0769365	0.657817	0.265721	0.912087
3207	7	33180000	33260000	-0.435073	-0.526695	B	B	B_to_B	B_to_B	0.869656	0.535324	B	B	B_to_B	B_to_B	0.240135	0.812013	0.669541	0.430861	0.264286	0.642863
3208	7	34050000	34070000	-0.163566	-0.632867	B	B	B_to_B	B_to_B	0.0149326	0.00262314	B	B	B_to_B	B_to_B	0.624761	-0.82329	0.0908903	0.745497	-0.262456	0.477144
3218	7	40710000	40760000	-0.0713457	-0.462266	B	B	B_to_B	A_to_B	0.05036	0.0612495	B	B	B_to_B	B_to_B	0.141022	-0.580698	0.194662	0.511273	0.122616	0.629436
3219	7	40820000	40860000	-0.238514	-0.505641	B	B	B_to_B	B_to_B	0.0593378	0.0871999	B	B	B_to_B	B_to_B	-0.0973464	-1.6576	-0.757035	0.550405	0.0644876	0.327265
3229	7	46070000	46110000	0.359267	-0.0771827	A	B	A_to_B	A_to_A	0	0.000788017	B	B	B_to_B	A_to_A	0.278179	-0.680637	0.0734668	0.977598	0.312268	0.912943
3230	7	46200000	46290000	0.385613	-0.121881	A	B	A_to_B	A_to_A	0.013696	0.0273756	A	B	A_to_B	A_to_A	0.533861	-0.992458	-0.293949	0.969586	0.208775	0.95162
3245	7	69380000	69540000					NA_to_NA	NA_to_NA	0.0282296	0.0286463			NA_to_NA	NA_to_NA	0.538852	-1.36087	-1.15889	0.711671	0.177627	-0.174071
3250	7	79770000	79830000					NA_to_NA	NA_to_NA	0	0			NA_to_NA	NA_to_NA	0.375638	0.0764332	0.681899	0.868712	0.0514189	0.609363
3254	7	82930000	82960000	-0.262619	-0.548416	B	B	B_to_B	B_to_B	0.0332705	0.0785746	B	B	B_to_B	B_to_B	0.815032	0.131272	1.12055	0.678704	0.72687	1.37755
3259	7	85000000	85100000	0.295037	0.1545	A	A	A_to_A	A_to_B	1.10046	1.55298	A	A	A_to_A	A_to_A	0.675357	0.663977	1.4542	0.834291	0.351376	1.06623
3261	7	86890000	87030000	0.066549	-0.112975	A	B	A_to_B	B_to_B	2.3468	2.24276	B	B	B_to_B	B_to_B	0.716695	0.286706	1.08562	0.589043	0.0617069	0.685198
3263	7	87510000	87540000	-0.331396	-1.01091	B	B	B_to_B	B_to_B	0.0166781	0	B	B	B_to_B	B_to_B	0.527012	-0.867222	-0.384745	0.727227	-0.611606	-0.198922
3265	7	88070000	88230000					NA_to_NA	NA_to_NA	2.0383	2.28838			NA_to_NA	NA_to_NA	0.456178	0.544568	0.820287	0.495102	0.178468	0.662074
3267	7	90220000	90240000					NA_to_NA	NA_to_NA	0.0582045	0.0379196			NA_to_NA	NA_to_NA	0.0482902	-0.0600383	-0.369912	0.411735	-0.131032	0.522028
3274	7	93230000	93310000	0.586556	0.503569	A	A	A_to_A	A_to_A	3.4032	2.86376	A	A	A_to_A	A_to_A	0.621763	0.840759	1.04239	0.904265	0.102353	1.17146
3279	7	97340000	97420000	0.016872	-0.809522	A	B	A_to_B	B_to_B	0.072573	0.114941	B	B	B_to_B	B_to_B	0.861518	-0.674958	-0.0421226	1.114	0.583799	0.686138
3292	7	106410000	106480000	-0.35858	-0.451201	B	B	B_to_B	A_to_B	0.0155433	0.0145111	B	B	B_to_B	A_to_A	0.14374	-0.38803	-0.28415	0.869746	0.139431	0.824498
3293	7	107090000	107620000	0.203943	0.226683	A	A	A_to_A	A_to_A	2.92475	2.90202	A	A	A_to_A	A_to_A	0.613194	0.55416	1.01357	0.472309	0.507442	0.63087
3297	7	110370000	110410000	-0.462021	-0.567491	B	B	B_to_B	B_to_B	0.0567913	0.146718	B	B	B_to_B	B_to_B	0.461442	-0.0808736	-0.261811	0.794109	-0.568312	0.116818
3305	7	117940000	118000000	-0.378839	-0.550179	B	B	B_to_B	B_to_B	0.00641541	0.0178316	B	B	B_to_B	B_to_B	0.455396	-0.545606	0.00126711	0.785819	0.130827	0.817114
3306	7	120560000	120590000	-0.400654	-0.520931	B	B	B_to_B	B_to_B	0	0.00784809	B	B	B_to_B	B_to_B	1.02837	-0.207964	1.09889	1.4684	0.25057	1.1726
3309	7	121540000	121570000	-0.475654	-0.727413	B	B	B_to_B	B_to_B	0	0.00295238	B	B	B_to_B	B_to_B	0.464074	-0.417273	-0.0696659	0.760719	-0.00609345	0.802634
3327	7	135920000	135990000	-0.57221	-0.636718	B	B	B_to_B	B_to_B	4.25796	4.23206	B	B	B_to_B	B_to_B	0.376349	-0.429746	0.453604	0.503814	0.246308	0.608956
3328	7	138190000	138290000	-0.0678766	-0.37125	B	B	B_to_B	B_to_B	0.00326706	0.0267639	B	B	B_to_B	B_to_B	0.377288	-1.37728	-0.479977	0.583395	0.0446971	0.229536
3341	7	147480000	147500000	-0.614002	-0.74652	B	B	B_to_B	B_to_B	0.00451552	0	B	B	B_to_B	B_to_B	0.166375	-0.0331307	-0.0224555	0.479874	-0.546869	-0.508163
3368	8	9540000	9770000	0.0607842	0.360593	A	A	A_to_A	B_to_A	2.91904	2.87066	A	A	A_to_A	A_to_A	0.816954	0.353973	1.12625	0.524836	0.837591	0.992611
3376	8	13400000	13450000	-0.473343	-0.450682	B	B	B_to_B	B_to_B	0.00822869	0.0039276	B	B	B_to_B	B_to_B	0.616731	-0.0907036	0.339999	0.616487	-0.151434	-0.0889568
3377	8	16580000	16640000	-0.56678	-0.073475	B	B	B_to_B	B_to_B	0.0217315	0.556748	B	B	B_to_B	B_to_B	0.392865	0.905527	1.20109	0.84783	0.367317	1.14251
3386	8	23880000	24040000	-0.363381	-1.04814	B	B	B_to_B	B_to_B	0.0387114	0.00253507	B	B	B_to_B	B_to_B	0.380813	-0.990543	-0.24927	0.570495	-0.0161207	0.28132
3403	8	32910000	33140000	-0.489467	-0.372426	B	B	B_to_B	B_to_B	2.04317	2.38874	B	B	B_to_B	B_to_B	0.373062	-0.365695	0.00893994	0.674351	0.0839662	0.721463
3412	8	40690000	40760000	-0.0242931	-0.178907	B	B	B_to_B	B_to_B	0.0117099	0.00589273	B	B	B_to_B	B_to_B	0.892183	-1.10606	-0.195187	0.947787	0.20761	0.543315
3413	8	41090000	41160000	-0.096483	-0.531482	B	B	B_to_B	A_to_B	0.0238212	0.0750592	B	B	B_to_B	B_to_B	0.483009	-1.74448	-1.41295	0.734629	0.113386	-0.555314
3419	8	48660000	48690000	0.261291	-0.398445	A	B	A_to_B	A_to_B	0.0665589	0.0301015	B	B	B_to_B	B_to_B	1.25474	-1.77302	-0.548862	0.764416	-0.34409	-0.262793
3420	8	48850000	48930000	0.176984	-0.0195476	A	B	A_to_B	A_to_B	0.449983	0.295249	B	B	B_to_B	B_to_A	1.11031	-0.785018	0.0153688	1.18782	0.640708	0.685616
3421	8	49100000	49130000	-0.163156	-0.430297	B	B	B_to_B	B_to_B	0.0100453	0.0176001	B	B	B_to_B	B_to_B	0.180835	0.212212	0.214496	0.909347	0.27139	0.486066
3422	8	49810000	49830000	-0.172869	-0.352137	B	B	B_to_B	B_to_B	0.0104957	0.00392937	B	B	B_to_B	B_to_B	0.914375	0.455732	0.477194	0.630613	-0.766961	0.12885
3423	8	50030000	50060000	-0.118043	-0.242866	B	B	B_to_B	B_to_B	0.0386071	0.0451227	B	B	B_to_B	B_to_B	0.750426	-0.0750922	1.07954	0.800763	-0.0345033	1.05037
3433	8	56170000	56320000	-0.18447	-0.475737	B	B	B_to_B	A_to_B	0.406422	0.394529	B	B	B_to_B	B_to_B	0.666492	-0.590313	-0.100363	1.01723	0.51184	0.69389
3434	8	56670000	56730000	-0.179457	-0.452683	B	B	B_to_B	B_to_B	0.00450616	0.00504749	B	B	B_to_B	B_to_B	0.650558	-0.315971	0.224479	1.18608	0.697925	0.543562
3435	8	56880000	56910000	-0.091044	-0.536149	B	B	B_to_B	A_to_B	0.0134009	0.0117537	B	B	B_to_B	B_to_B	0.463553	-0.374564	0.100534	1.3306	0.245171	0.72128
3436	8	57520000	57560000	-0.0651228	-0.821596	B	B	B_to_B	A_to_B	0	0.00157389	B	B	B_to_B	B_to_B	0.426301	-0.657771	-0.528269	0.753178	-0.641645	-0.601379
3437	8	57850000	58090000	0.268639	-0.336608	A	B	A_to_B	A_to_B	0.00603633	0.0105378	B	B	B_to_B	B_to_B	0.453588	-0.789521	-0.244791	0.857705	0.269047	0.419447
3447	8	69870000	70400000	0.256225	0.116364	A	A	A_to_A	A_to_A	1.23097	0.961309	A	A	A_to_A	A_to_A	0.731346	-0.583048	0.0479248	0.748509	0.608239	0.485145
3452	8	74340000	74420000	0.154455	-0.216811	A	B	A_to_B	A_to_B	1.10762	0.888007	B	B	B_to_B	B_to_B	0.530193	-0.167102	0.388401	0.943617	0.324559	0.734019
3454	8	74980000	75040000	-0.10755	-0.575231	B	B	B_to_B	A_to_B	0.743986	0.553074	B	B	B_to_B	B_to_B	0.531986	0.175085	0.231134	1.22882	0.00166881	0.599652
3455	8	75210000	75260000	-0.048825	-0.645057	B	B	B_to_B	B_to_B	1.1313	0.90972	B	B	B_to_B	B_to_B	0.218051	0.338728	0.00770707	0.496754	-0.258124	0.047413
3456	8	75290000	75330000	0.165084	-0.426235	A	B	A_to_B	A_to_B	1.11775	0.850873	B	B	B_to_B	B_to_B	0.847497	0.277006	0.65518	1.35611	0.85265	1.4926
3457	8	76320000	76380000	0.277252	-0.155129	A	B	A_to_B	A_to_B	0.00511019	0.00938935	B	B	B_to_B	B_to_B	0.126148	0.674127	0.264392	1.00262	0.608309	0.862145
3458	8	76940000	77000000	0.236872	-0.10427	A	B	A_to_B	A_to_B	1.44294	1.07678	B	B	B_to_B	B_to_B	0.485529	-0.399212	0.302998	0.820799	0.32127	1.00612
3459	8	77480000	77510000	0.140636	-0.153466	A	B	A_to_B	A_to_B	0	0	B	B	B_to_B	B_to_B	0.190968	0.58919	0.386257	1.27451	0.0832184	1.39843
3465	8	85450000	85480000	-0.267611	-0.522689	B	B	B_to_B	B_to_B	0.00113006	0.00196736	B	B	B_to_B	B_to_B	0.653745	-0.169756	0.0093887	0.882159	0.056646	0.339208
3470	8	92610000	92660000	0.21766	-0.121914	A	B	A_to_B	B_to_B	0.00374347	0.0052039	B	B	B_to_B	B_to_B	0.735206	-0.544983	-0.126916	0.980183	0.402859	1.06708
3471	8	92870000	92970000	0.0768691	0.161356	A	A	A_to_A	A_to_A	2.29731	2.15	A	A	A_to_A	A_to_A	0.702976	0.592915	1.05415	0.855101	0.779747	1.40945
3472	8	93300000	93450000	0.0449584	-0.128905	A	B	A_to_B	A_to_B	0.00281722	0.00147552	B	B	B_to_B	B_to_A	0.274474	-1.09842	-0.529539	0.76367	0.122582	0.70338
3481	8	98470000	98810000	0.427915	0.466128	A	A	A_to_A	A_to_A	3.00578	2.6832	A	A	A_to_A	A_to_A	0.908633	0.943558	1.24552	0.795292	0.706874	1.04187
3492	8	105750000	106050000					NA_to_NA	NA_to_NA	3.41067	3.35968			NA_to_NA	NA_to_NA	1.23929	1.10787	1.50212	0.740886	0.427365	1.00081
3495	8	116440000	116470000					NA_to_NA	NA_to_NA	0.181292	0.0669321			NA_to_NA	NA_to_NA	1.33747	-1.31911	-0.179195	1.27645	0.173961	0.322424
3499	8	118320000	118380000					NA_to_NA	NA_to_NA	1.66124	1.98398			NA_to_NA	NA_to_NA	0.395348	-0.202271	0.245427	0.511577	0.353839	0.816506
3500	8	118410000	118670000					NA_to_NA	NA_to_NA	1.58037	1.82748			NA_to_NA	NA_to_NA	0.503857	-0.190308	0.475799	0.575085	0.400918	0.68462
3501	8	118730000	118790000					NA_to_NA	NA_to_NA	0.524258	0.997136			NA_to_NA	NA_to_NA	0.385234	0.269836	0.448185	0.899508	0.438904	0.953489
3506	8	121630000	121740000					NA_to_NA	NA_to_NA	0.0264613	0.0123413			NA_to_NA	NA_to_NA	0.582429	-0.42669	0.197008	0.802224	0.378417	0.346983
3519	8	131890000	132020000					NA_to_NA	NA_to_NA	3.34363	3.04116			NA_to_NA	NA_to_NA	0.545589	-0.304759	0.821811	0.463225	0.40827	0.739557
3532	9	3850000	4170000	0.492601	0.481691	A	A	A_to_A	A_to_A	0.574307	0.485336	A	A	A_to_A	A_to_A	1.04101	-0.0129218	0.560356	0.337175	0.148597	0.573122
3543	9	13080000	13270000	0.0113896	-0.124316	A	B	A_to_B	B_to_B	2.18569	2.02705	B	B	B_to_B	B_to_B	0.501984	0.149378	0.686045	0.664034	0.639409	1.12328
3544	9	13480000	13530000	0.128804	-0.420665	A	B	A_to_B	B_to_B	0	0	B	B	B_to_B	B_to_B	0.657743	-1.26869	-0.107504	1.04347	-0.487018	0.272354
3545	9	13570000	13600000	-0.146575	-0.532359	B	B	B_to_B	B_to_B	0	0	B	B	B_to_B	B_to_B	0.294438	-1.18296	-0.267901	0.786707	-0.0609044	0.265143
3547	9	14560000	14690000	-0.229409	-0.435036	B	B	B_to_B	B_to_B	1.69308	1.8393	B	B	B_to_B	B_to_B	0.194775	0.0523828	0.461938	0.595369	0.258618	0.808448
3548	9	14760000	14790000	-0.162426	-0.585215	B	B	B_to_B	A_to_B	0	0.00196736	B	B	B_to_B	B_to_B	0.0369998	-0.634151	-0.00674262	1.02577	0.258635	0.890741
3552	9	16410000	16720000	0.465623	0.511986	A	A	A_to_A	A_to_A	0.994388	1.19648	A	A	A_to_A	A_to_A	0.472898	-0.638686	0.259623	0.520962	0.470968	0.903279
3553	9	17140000	17750000	0.376845	0.439583	A	A	A_to_A	A_to_A	1.95761	1.92484	A	A	A_to_A	A_to_A	0.348997	0.362687	0.775498	0.383772	0.0801941	0.562577
3554	9	18730000	18780000	0.386206	0.225373	A	A	A_to_A	A_to_B	0.0603537	0.0904113	A	A	A_to_A	B_to_A	0.299595	-1.1049	-0.564773	0.873634	0.0467463	0.723628
3575	9	68460000	68500000					NA_to_NA	NA_to_NA	0.0440576	0.0109408			NA_to_NA	NA_to_NA	0.543029	-1.16076	-0.0159513	0.728023	-0.366134	0.387545
3576	9	68680000	68850000					NA_to_NA	NA_to_NA	0.487661	0.251807			NA_to_NA	NA_to_NA	0.422211	-0.687938	-0.317863	0.759267	-0.012514	0.463765
3577	9	68910000	68970000					NA_to_NA	NA_to_NA	0.963705	0.200203			NA_to_NA	NA_to_NA	0.256939	-0.337008	-0.196631	0.650702	0.345342	0.175168
3589	9	77710000	78030000	0.180062	0.25131	A	A	A_to_A	A_to_A	2.86852	3.09166	A	A	A_to_A	A_to_A	0.923883	-0.353147	0.730405	0.630654	0.33558	0.59048
3592	9	79330000	79360000	-0.299169	-0.533628	B	B	B_to_B	B_to_B	0.0100936	0.0058914	B	B	B_to_B	B_to_B	0.477227	-0.506015	-0.29273	1.02352	-0.700824	-0.158086
3606	9	87930000	88110000	0.40487	0.0571395	A	A	A_to_A	A_to_B	0.295757	0.267184	B	B	B_to_B	B_to_A	-0.0519043	-1.96876	-1.3475	0.408873	0.0863083	-0.253626
3607	9	88380000	88680000	0.353986	0.122242	A	A	A_to_A	A_to_A	1.61206	1.51345	A	A	A_to_A	A_to_A	0.339814	-1.14466	-0.424082	0.571132	0.535108	0.223178
3608	9	88710000	89180000	0.169185	-0.109171	A	B	A_to_B	A_to_B	0.278643	0.301767	B	A	B_to_A	B_to_A	0.286447	-1.21948	-0.585443	0.727449	0.419389	0.579291
3637	9	99920000	100360000	0.0435747	0.118768	A	A	A_to_A	B_to_A	3.22412	3.3481	A	A	A_to_A	A_to_A	0.661582	0.670112	1.06215	0.514815	0.541594	0.736458
3640	9	104060000	104140000	-0.412673	-0.323707	B	B	B_to_B	B_to_B	3.42274	3.22341	B	B	B_to_B	B_to_B	0.368494	-0.806237	0.320561	0.395717	-0.291232	-0.0473933
3671	9	118510000	118660000	-0.199911	-0.0146381	B	B	B_to_B	B_to_B	0.00420024	0.00342698	B	B	B_to_B	B_to_B	0.346719	-0.331342	0.240428	1.02084	0.162485	1.19572
3703		8970000	9000000	0.384814	-0.214519	A	B	A_to_B	A_to_A	0	0	A	B	A_to_B	B_to_A	0.4231	-0.530925	-0.449533	1.33987	0.448447	0.695554
3704		9080000	9350000	0.430088	-0.00486365	A	B	A_to_B	A_to_A	0.0877394	0.0647858	A	A	A_to_A	A_to_A	1.09108	-1.39691	-0.295416	1.17109	0.738099	0.943351
3717		17930000	18050000	0.246239	-0.0516778	A	B	A_to_B	A_to_A	0.00173421	0	A	A	A_to_A	A_to_A	0.864083	-0.986459	-0.274722	1.33966	0.618799	1.33045
3729		30810000	31040000	-0.0626166	0.0306109	B	A	B_to_A	A_to_A	0.546143	0.536161	A	A	A_to_A	A_to_A	0.784991	-0.0659043	0.340895	1.28643	0.709041	1.2589
3731		34440000	34510000	0.0857709	-0.0959271	A	B	A_to_B	A_to_B	0.00112829	0.00490244	B	B	B_to_B	B_to_B	0.344228	0.181122	-0.0296438	0.8125	-0.278956	-0.516311
3732		34560000	34680000	0.357344	0.170379	A	A	A_to_A	A_to_A	1.73055	1.40252	A	A	A_to_A	A_to_A	1.19209	-0.14759	0.581336	1.44462	0.623234	1.13935
3733		35150000	35200000	0.455608	0.284673	A	A	A_to_A	A_to_B	0.0133718	0.019564	A	A	A_to_A	A_to_A	1.18233	0.424014	0.603391	1.50859	0.0674045	0.313758
3734		35270000	35350000	0.370071	0.187263	A	A	A_to_A	A_to_A	0.00497752	0.0116885	A	A	A_to_A	A_to_B	0.829867	0.0681989	0.0162091	1.08378	-0.233168	0.239995
3735		35690000	35760000	0.414812	0.0265838	A	A	A_to_A	A_to_B	0	0	A	A	A_to_A	A_to_A	0.577015	-0.138702	0.118755	0.86655	-0.277418	0.0294872
3737		37640000	37740000	0.05853	-0.0213843	A	B	A_to_B	A_to_A	1.19114	1.66265	A	A	A_to_A	A_to_A	0.780289	-0.767869	0.489136	1.13825	0.753443	1.07292
3739		38250000	38280000	0.076685	-0.338315	A	B	A_to_B	A_to_B	0.939119	1.40223	A	B	A_to_B	A_to_A	1.1396	-0.797689	0.718337	1.17763	0.549762	0.707369
3743		41540000	41920000	0.307882	0.417412	A	A	A_to_A	A_to_A	3.50866	3.60317	A	A	A_to_A	A_to_A	0.997588	0.0086474	0.881625	0.96718	0.841668	1.04263
3748		45700000	45850000					NA_to_NA	NA_to_NA	0.348	0.425848			NA_to_NA	NA_to_NA	1.3962	-0.861655	0.706652	1.19326	0.793025	1.04901
3765		67540000	67730000	-0.036769	0.184271	B	A	B_to_A	B_to_A	1.67737	1.83069	A	A	A_to_A	B_to_B	1.32957	-1.00917	0.717112	0.913355	0.282509	0.727332
3775		72450000	72720000					NA_to_NA	NA_to_NA	2.86658	2.65332			NA_to_NA	NA_to_NA	1.06966	0.678586	1.23027	1.11045	1.11539	1.25028
3790		107830000	107930000	0.144335	0.253433	A	A	A_to_A	A_to_A	1.43665	1.29087	A	A	A_to_A	A_to_A	0.872364	0.237828	0.737656	1.0942	0.738217	1.10983
3794		110020000	110320000	0.115351	-0.0538473	A	B	A_to_B	A_to_A	2.23997	2.20346	A	A	A_to_A	A_to_A	1.07997	0.0364473	1.28204	0.945993	0.787959	1.12964
3796		113780000	113800000	-0.235292	-0.638843	B	B	B_to_B	B_to_B	0.0149693	0.00392937	B	B	B_to_B	B_to_B	1.43452	0.012941	0.951103	1.32734	-0.114117	0.104184
3801		117900000	118120000	0.177231	-0.302436	A	B	A_to_B	A_to_B	3.63655	2.22044	B	B	B_to_B	B_to_B	1.52757	-0.050836	1.22703	1.14857	0.580635	0.810479
3821		132610000	132960000	0.418796	0.190266	A	A	A_to_A	A_to_B	3.62378	3.75416	A	A	A_to_A	B_to_A	1.07993	-0.754866	0.583343	0.888453	0.594768	0.745478
3822		133870000	133930000	-0.304684	-0.643637	B	B	B_to_B	A_to_B	0.00257895	0.00447859	B	B	B_to_B	B_to_B	1.05664	-0.99493	-0.684738	1.54315	-0.399068	-0.522989
3832		143290000	143340000	-0.239716	-0.146763	B	B	B_to_B	B_to_B	0.00300878	0.00648747	B	B	B_to_B	B_to_B	0.525738	-0.415507	0.00865989	1.07445	0.341723	1.35987
3833		147890000	147950000	-0.529377	-0.572767	B	B	B_to_B	B_to_B	2.78067	2.70435	B	B	B_to_B	B_to_B	1.42978	-0.773334	1.07403	1.06976	0.631675	0.688557
3840		151940000	151990000	0.117963	-0.107113	A	B	A_to_B	A_to_B	0.488282	0.423785	B	A	B_to_A	B_to_B	1.19819	-1.39382	-0.470895	0.981465	0.489901	0.747056
3847		155860000	155940000	-0.229439	-0.0445112	B	B	B_to_B	B_to_A	3.58076	3.46305	B	A	B_to_A	B_to_B	0.803401	0.266638	0.783002	1.0456	1.07827	1.37822

## Sheet: cmpt_coord_WT_H3.1-SNAP
cmpt_id	chrs	start	end	activity	size_category	H3.1_G1/S_WT	H3.1_G1/S_KO	H3.3_G1/S_WT	H3.3_G1/S_KO
0	1	0	2590000		>2Mb	0.156893	0.409668	1.05972	1.72053
1	1	2600000	3840000		<=2Mb	-0.949578	-1.05294	-0.0244287	-0.205566
2	1	3850000	5990000	B	>2Mb	0.345799	-0.297072	-1.21792	-0.713981
3	1	6000000	12240000	A	>2Mb	-0.0174287	-0.0631868	0.803198	0.771928
4	1	12250000	12790000	B	<=2Mb	-0.085667	-0.566449	0.399835	0.36899
5	1	12800000	15190000		>2Mb	0.143276	-0.255893	-0.875133	-0.943788
6	1	15200000	16490000	A	<=2Mb	0.616628	0.850947	1.05582	1.36655
7	1	16500000	17840000		<=2Mb	0.227454	0.330339	0.703768	0.809234
8	1	17850000	17890000	B	<=2Mb	-1.54085	-1.30839	0.0399499	-1.0306
9	1	17900000	17940000	A	<=2Mb	-1.2079	-1.01443	-0.352769	-0.644958
10	1	17950000	18540000	B	<=2Mb	-1.29476	-1.21729	-0.729828	-1.44973
11	1	18550000	18690000	A	<=2Mb	-1.38824	-1.26966	0.238792	-0.767305
12	1	18700000	18740000	B	<=2Mb	-1.51304	-1.25647	0.0587615	-1.07981
13	1	18750000	19940000	A	<=2Mb	-0.085526	-0.117957	0.829602	0.854478
14	1	19950000	20140000	B	<=2Mb	-0.499322	-1.1668	-0.772657	-0.654145
15	1	20150000	20190000	A	<=2Mb	-1.18653	-1.31851	-0.61359	-1.05654
16	1	20200000	20340000	B	<=2Mb	-1.36575	-1.26841	-0.575046	-0.965965
17	1	20350000	29290000	A	>2Mb	0.195797	0.313831	0.845359	0.976835
18	1	29300000	30740000	B	<=2Mb	-0.384201	-0.833636	-1.14287	-1.01422
19	1	30750000	33140000	A	>2Mb	0.361123	0.577957	0.910995	1.19257
20	1	33150000	35140000	B	<=2Mb	0.0119779	-0.540879	-0.883462	-0.625017
21	1	35150000	36490000	A	<=2Mb	0.0262291	0.227457	0.921448	1.19724
22	1	36500000	37440000	B	<=2Mb	-0.198612	-0.938923	-1.05048	-0.780437
23	1	37450000	38040000	A	<=2Mb	0.0472105	0.154491	0.940064	1.09345
24	1	38050000	38840000	B	<=2Mb	-0.241509	-0.863789	-0.778211	-0.778758
25	1	38850000	38890000	A	<=2Mb	-0.67698	-0.666657	0.639507	0.345827
26	1	38900000	38940000	B	<=2Mb	-0.00470674	-0.763854	0.0258442	0.318508
27	1	38950000	41740000	A	>2Mb	-0.0285679	-0.0743281	0.677545	0.695653
28	1	41750000	41840000	B	<=2Mb	-1.10561	-1.07838	-0.0413188	-0.784825
29	1	41850000	41890000	A	<=2Mb	-1.15619	-1.08368	0.31583	-1.16134
30	1	41900000	42090000	B	<=2Mb	-0.734811	-1.06199	-0.527412	-0.86603
31	1	42100000	42490000	A	<=2Mb	-0.868801	-0.819397	0.555686	0.436453
32	1	42500000	42590000	B	<=2Mb	-0.591747	-1.01596	-0.545285	-0.117096
33	1	42600000	46640000	A	>2Mb	0.163661	0.0693765	0.683749	0.790051
34	1	46650000	47240000	B	<=2Mb	0.0178575	-0.55862	-0.219593	-0.0602147
35	1	47250000	47390000	A	<=2Mb	-0.423408	0.372275	1.53072	1.91882
36	1	47400000	50640000	B	>2Mb	0.426146	0.348521	-0.930876	-0.361279
37	1	50650000	50840000	A	<=2Mb	-1.97673	-1.00107	0.988985	0.316392
38	1	50850000	50890000	B	<=2Mb	-1.14409	-0.748279	1.41733	1.63741
39	1	50900000	55290000	A	>2Mb	0.0087244	-0.237606	0.677642	0.643659
40	1	55300000	55340000	B	<=2Mb	-0.23653	-0.727366	-0.0907402	-0.720254
41	1	55350000	55490000	A	<=2Mb	-0.636075	-0.87153	0.0213299	-0.585675
42	1	55500000	55590000	B	<=2Mb	-1.04252	-0.846169	-0.214639	-1.49027
43	1	55600000	55640000	A	<=2Mb	-1.07872	-0.643433	-0.278895	-1.19099
44	1	55650000	55690000	B	<=2Mb	-1.32485	-0.677441	-0.0220045	-0.697223
45	1	55700000	55740000	A	<=2Mb	-0.762597	-0.925142	0.661403	-1.05555
46	1	55750000	55790000	B	<=2Mb	-0.912509	-0.537593	-0.0639579	-1.20758
47	1	55800000	55840000	A	<=2Mb	-1.26404	-0.866247	-0.0374342	-1.12297
48	1	55850000	56040000	B	<=2Mb	-0.975851	-0.673879	-0.168736	-0.802518
49	1	56050000	56090000	A	<=2Mb	-0.898649	-0.665511	0.395314	0.00589654
50	1	56100000	56540000	B	<=2Mb	-1.08216	-0.816933	-0.110349	-0.735369
51	1	56550000	56640000	A	<=2Mb	-0.110774	-0.175691	0.897241	1.02893
52	1	56650000	61040000	B	>2Mb	0.176393	0.26917	-0.653567	-0.774424
53	1	61050000	61290000	A	<=2Mb	-0.45015	0.125544	1.49137	0.968108
54	1	61300000	61690000	B	<=2Mb	-0.209187	-0.481808	0.380366	0.219105
55	1	61700000	61740000	A	<=2Mb	0.203914	0.882336	1.27519	1.76767
56	1	61750000	61790000	B	<=2Mb	-0.307262	0.0856995	1.03218	1.75876
57	1	61800000	61940000	A	<=2Mb	-0.701801	-0.515109	1.07691	0.897355
58	1	61950000	62040000	B	<=2Mb	-1.05056	-0.779617	0.627112	0.177768
59	1	62050000	62790000	A	<=2Mb	-0.457747	-0.656912	0.576376	0.3495
60	1	62800000	63090000	B	<=2Mb	-0.853323	-0.860527	-0.177806	-0.361499
61	1	63100000	63140000	A	<=2Mb	-0.988495	-0.855262	-0.311059	-1.0073
62	1	63150000	63290000	B	<=2Mb	-0.730097	-0.839062	-0.0594315	-0.253722
63	1	63300000	65340000	A	>2Mb	-0.395074	-0.574288	0.474103	0.190129
64	1	65350000	65990000	B	<=2Mb	-0.645259	-0.626128	-0.109215	-0.518753
65	1	66000000	66040000	A	<=2Mb	-0.88748	-0.631495	-0.643929	-0.770622
66	1	66050000	66240000	B	<=2Mb	-0.254081	-0.436193	0.308835	-0.0269316
67	1	66250000	66490000	A	<=2Mb	-0.0391529	-0.0907371	0.303552	0.802266
68	1	66500000	66540000	B	<=2Mb	-0.700474	-0.310722	0.925384	-0.351161
69	1	66550000	66590000	A	<=2Mb	-0.887068	-0.611854	0.0621363	-0.565506
70	1	66600000	66890000	B	<=2Mb	-0.465874	-0.63607	-0.242937	-0.0157232
71	1	66900000	67040000	A	<=2Mb	-1.77	-0.739844	0.820389	0.430481
72	1	67050000	67290000	B	<=2Mb	-0.724899	-0.697563	-0.205717	-0.354881
73	1	67300000	67540000	A	<=2Mb	-0.168596	-0.277778	0.658355	0.822649
74	1	67550000	67590000	B	<=2Mb	0.312831	-0.856791	-0.0110641	0.0189433
75	1	67600000	67790000	A	<=2Mb	0.157993	0.0227929	1.01377	0.891624
76	1	67800000	68140000	B	<=2Mb	-0.397053	-0.629164	0.00795218	-0.0530683
77	1	68150000	68240000	A	<=2Mb	-0.644875	0.253512	1.52087	1.18135
78	1	68250000	70190000	B	<=2Mb	0.131899	-0.0728978	-0.1796	-0.707491
79	1	70200000	70440000	A	<=2Mb	-0.377148	0.21055	1.28632	1.35903
80	1	70450000	77490000	B	>2Mb	0.94182	1.06679	-0.849311	-0.271562
81	1	77500000	77990000	A	<=2Mb	0.101514	0.0837313	1.34501	1.48092
82	1	78000000	80190000	B	>2Mb	-0.00591757	0.576274	-0.542226	-0.587315
83	1	80200000	80240000	A	<=2Mb	-1.05975	-0.703291	-0.529691	-1.75699
84	1	80250000	80290000	B	<=2Mb	-1.40829	-0.563363	-0.559271	-1.18654
85	1	80300000	80340000	A	<=2Mb	-1.15387	-0.688083	-0.297453	-0.546545
86	1	80350000	80690000	B	<=2Mb	-1.10359	-0.629221	-0.134583	-0.541958
87	1	80700000	80740000	A	<=2Mb	-1.27765	-0.367813	-0.598317	-1.38551
88	1	80750000	80790000	B	<=2Mb	-1.40916	-0.163197	-0.841995	-1.33527
89	1	80800000	80840000	A	<=2Mb	-1.23395	-0.467697	-0.348182	-0.78049
90	1	80850000	80940000	B	<=2Mb	-1.11166	-0.791536	-0.483095	-1.03243
91	1	80950000	81040000	A	<=2Mb	-1.02052	-0.253212	-0.182769	-1.05829
92	1	81050000	81090000	B	<=2Mb	-0.971705	0.0946026	-0.422133	-0.845858
93	1	81100000	81190000	A	<=2Mb	-1.21892	0.337492	0.0291624	-0.955516
94	1	81200000	81240000	B	<=2Mb	-0.989928	0.0967942	-0.284759	-1.18096
95	1	81250000	81290000	A	<=2Mb	-1.12525	0.551392	-0.469021	-1.20819
96	1	81300000	81340000	B	<=2Mb	-0.891065	0.193742	0.575655	-1.13075
97	1	81350000	81390000	A	<=2Mb	-1.10148	0.181015	-0.0838986	-0.834787
98	1	81400000	81490000	B	<=2Mb	-0.78566	0.69153	-0.230594	-1.21091
99	1	81500000	81590000	A	<=2Mb	-0.835649	0.962231	-0.30853	-0.77895
100	1	81600000	81640000	B	<=2Mb	-1.23448	1.38114	-0.331637	-0.267561
101	1	81650000	81690000	A	<=2Mb	-1.05292	0.888277	0.226061	-0.858651
102	1	81700000	84440000	B	>2Mb	0.296721	0.777157	-0.405945	-0.326781
103	1	84450000	84690000	A	<=2Mb	-0.784038	-0.658931	0.586974	0.400113
104	1	84700000	84740000	B	<=2Mb	0.34888	-0.348595	0.5086	0.590182
105	1	84750000	84840000	A	<=2Mb	-0.416814	-0.879555	0.0707003	-0.514028
106	1	84850000	84890000	B	<=2Mb	-0.231835	-0.606819	-0.351136	-0.650427
107	1	84900000	85690000	A	<=2Mb	0.295049	-0.0402734	0.837915	0.899137
108	1	85700000	86840000	B	<=2Mb	-0.392873	-0.565753	-0.254523	-0.494596
109	1	86850000	87040000	A	<=2Mb	-1.11437	-0.545114	0.847389	0.930379
110	1	87050000	88640000	B	<=2Mb	-0.0616921	0.390331	-0.53931	-0.622351
111	1	88650000	88690000	A	<=2Mb	-0.618755	-0.421508	0.570936	0.120735
112	1	88700000	88740000	B	<=2Mb	-1.58153	-0.984012	1.06513	0.466948
113	1	88750000	88790000	A	<=2Mb	-1.94583	-0.818611	1.06574	0.40216
114	1	88800000	88840000	B	<=2Mb	-1.27853	-0.440594	1.03476	1.13571
115	1	88850000	88890000	A	<=2Mb	-0.952383	-0.243984	0.909838	1.07818
116	1	88900000	89790000	B	<=2Mb	-0.339995	-0.509433	-0.237434	-0.347472
117	1	89800000	89990000	A	<=2Mb	0.258052	0.204753	1.06843	1.1125
118	1	90000000	90990000	B	<=2Mb	-0.0669484	-0.209775	-0.597925	-0.789561
119	1	91000000	91040000	A	<=2Mb	-1.46252	-0.55668	0.680213	-0.286059
120	1	91050000	91490000	B	<=2Mb	-0.590985	-0.83117	-0.359355	-0.947923
121	1	91500000	92190000	A	<=2Mb	0.0788578	-0.370199	0.563883	0.418259
122	1	92200000	92240000	B	<=2Mb	-0.132401	-0.877929	-0.174003	-0.0300952
123	1	92250000	95090000	A	>2Mb	0.137344	-0.204841	0.672623	0.736508
124	1	95100000	99740000	B	>2Mb	0.797977	0.934046	-0.712756	-0.541433
125	1	99750000	99840000	A	<=2Mb	-0.162245	-0.502325	0.0314245	-0.146509
126	1	99850000	99890000	B	<=2Mb	-0.575005	-0.913137	0.540739	0.68269
127	1	99900000	100340000	A	<=2Mb	-0.403227	-0.291403	0.729946	0.943751
128	1	100350000	100890000	B	<=2Mb	-0.379237	-0.412087	-0.282567	-0.524211
129	1	100900000	101040000	A	<=2Mb	-2.11223	-0.866044	0.56299	-0.879568
130	1	101050000	103490000	B	>2Mb	1.24732	1.3612	-0.743501	0.0674811
131	1	103500000	104190000		<=2Mb	-0.0451943	0.485236	-0.535756	-0.653569
132	1	104200000	104290000	A	<=2Mb	-0.427708	-0.132332	-0.479022	-0.801429
133	1	104300000	104340000	B	<=2Mb	-0.343358	0.0715409	-0.618542	-1.12023
134	1	104350000	104390000	A	<=2Mb	-0.525192	0.157984	-0.452251	-0.786617
135	1	104400000	104690000	B	<=2Mb	-0.208746	-0.138663	-0.229435	-0.428561
136	1	104700000	104840000	A	<=2Mb	-0.158322	0.068322	-0.36159	-0.417431
137	1	104850000	104940000	B	<=2Mb	-0.290376	0.40391	-0.525087	-0.666658
138	1	104950000	104990000	A	<=2Mb	-0.0563878	1.02252	-0.623712	-0.251282
139	1	105000000	107640000	B	>2Mb	1.08249	1.12474	-0.866721	-0.118692
140	1	107650000	107690000	A	<=2Mb	-0.647551	-0.165512	1.50601	1.27221
141	1	107700000	107740000	B	<=2Mb	-0.308426	-0.434286	0.140682	0.524651
142	1	107750000	107790000	A	<=2Mb	-0.968667	-1.00114	-0.623916	-0.246661
143	1	107800000	108140000	B	<=2Mb	-0.561791	-0.668343	-0.365879	-1.02045
144	1	108150000	108190000	A	<=2Mb	-1.50682	-0.679941	0.908029	0.365752
145	1	108200000	110540000		>2Mb	0.178527	-0.157668	0.567121	0.609271
146	1	110550000	111090000	B	<=2Mb	-0.702552	-0.942325	-0.690775	-0.658867
147	1	111100000	111190000	A	<=2Mb	-2.02912	-1.16958	0.597719	-0.0454531
148	1	111200000	111390000	B	<=2Mb	-0.704049	-0.822772	-0.630501	-0.323402
149	1	111400000	111840000	A	<=2Mb	-0.490257	-0.583923	0.552582	0.42796
150	1	111850000	112340000	B	<=2Mb	-0.629732	-0.873959	-1.14512	-1.06637
151	1	112350000	113990000	A	<=2Mb	-0.261945	-0.344255	0.68948	0.619514
152	1	114000000	114040000	B	<=2Mb	-0.394687	-1.00506	-0.683882	-0.465032
153	1	114050000	114090000	A	<=2Mb	-0.580607	-1.05286	-0.956514	-1.06226
154	1	114100000	114340000	B	<=2Mb	-0.515746	-0.794918	-0.902577	-0.815202
155	1	114350000	114740000	A	<=2Mb	-0.537164	-0.335542	0.848664	0.947155
156	1	114750000	115090000	B	<=2Mb	-0.513706	-0.711596	-0.307762	-0.648738
157	1	115100000	115140000	A	<=2Mb	-0.808069	-1.22696	-0.485951	-1.12321
158	1	115150000	115640000	B	<=2Mb	-0.488888	-0.398889	-0.469557	-1.32548
159	1	115650000	115690000	A	<=2Mb	-2.35591	-1.23234	0.476753	-1.63157
160	1	115700000	115940000	B	<=2Mb	-0.928818	-0.81704	-0.280899	-1.10638
161	1	115950000	115990000	A	<=2Mb	-1.91652	-0.925864	0.28557	-1.26801
162	1	116000000	116040000	B	<=2Mb	-1.73294	-1.44879	0.0342535	-1.30834
163	1	116050000	117240000	A	<=2Mb	-0.83373	-0.920669	0.31408	-0.154826
164	1	117250000	117290000	B	<=2Mb	-0.964372	-0.965941	-0.409191	-0.553927
165	1	117300000	117940000	A	<=2Mb	-0.995483	-0.77656	0.265224	0.108282
166	1	117950000	119140000	B	<=2Mb	0.152197	0.119858	-0.913759	-0.927922
167	1	119150000	119190000	A	<=2Mb	-1.61708	-1.3231	-0.316388	-1.71808
168	1	119200000	119240000	B	<=2Mb	-1.30068	-0.969163	-0.325886	-1.65045
169	1	119250000	119290000	A	<=2Mb	-0.92797	-1.13814	-0.153666	-1.12652
170	1	119300000	119540000	B	<=2Mb	-0.84745	-0.868276	-0.732763	-1.04958
171	1	119550000	119640000	A	<=2Mb	-1.22388	-0.96587	-0.0864232	-0.646287
172	1	119650000	119690000	B	<=2Mb	-0.761742	-0.59082	-0.0563707	-0.251015
173	1	119700000	119990000	A	<=2Mb	-0.870651	-0.897087	0.368898	-0.1039
174	1	120000000	152040000		>2Mb	-0.128674	-0.17349	0.365777	0.413947
175	1	152050000	153490000	B	<=2Mb	0.0867929	-0.579426	-1.16383	-0.826912
176	1	153500000	156990000	A	>2Mb	0.50206	0.774879	0.903822	1.29253
177	1	157000000	157990000	B	<=2Mb	0.0289702	-0.29949	-0.872719	-0.533364
178	1	158000000	158040000	A	<=2Mb	-1.32449	-0.691068	1.69201	-0.223632
179	1	158050000	158090000	B	<=2Mb	-1.79014	-1.61188	0.735667	-0.891667
180	1	158100000	158140000	A	<=2Mb	-0.78363	-0.864295	0.455873	-0.812325
181	1	158150000	159890000	B	<=2Mb	0.267734	0.145178	-1.10038	-0.796538
182	1	159900000	159940000	A	<=2Mb	-0.623559	-0.803654	1.27263	0.436829
183	1	159950000	160140000	B	<=2Mb	-0.371433	-0.87553	0.15082	-0.048072
184	1	160150000	160340000	A	<=2Mb	-0.014327	0.114507	0.870773	1.05967
185	1	160350000	160990000	B	<=2Mb	-0.342511	-0.662557	-0.418816	-0.451673
186	1	161000000	162790000	A	<=2Mb	-0.179932	-0.2761	0.555111	0.592481
187	1	162800000	164590000	B	<=2Mb	0.180141	0.219679	-0.793162	-0.715093
188	1	164600000	164740000	A	<=2Mb	-1.78996	-1.11383	1.04942	-0.811305
189	1	164750000	165640000	B	<=2Mb	-0.346861	-0.42319	-0.447379	-0.996642
190	1	165650000	165740000	A	<=2Mb	-0.666014	-0.588891	1.05859	0.788869
191	1	165750000	167240000	B	<=2Mb	-0.0286999	-0.0519477	-0.736316	-0.573351
192	1	167250000	167390000	A	<=2Mb	-1.82293	-1.36765	0.618467	-0.289611
193	1	167400000	167440000	B	<=2Mb	-1.00621	-0.801398	0.25992	-0.319757
194	1	167450000	168790000	A	<=2Mb	-0.356215	-0.592395	0.354034	0.0735864
195	1	168800000	168890000	B	<=2Mb	-0.819836	-0.706823	-0.400044	-1.50082
196	1	168900000	169140000	A	<=2Mb	-0.62707	-0.588846	0.185531	-0.239432
197	1	169150000	169190000	B	<=2Mb	-1.19809	-0.67463	0.00682707	-0.474039
198	1	169200000	169240000	A	<=2Mb	-1.50295	-1.03342	-0.0532432	-1.21761
199	1	169250000	169290000	B	<=2Mb	-1.68152	-0.959242	-0.134845	-0.809521
200	1	169300000	169390000	A	<=2Mb	-1.72163	-1.28589	0.128625	-1.06312
201	1	169400000	169840000	B	<=2Mb	-0.581321	-0.616747	-0.294167	-0.691109
202	1	169850000	169940000	A	<=2Mb	-0.428992	-0.590097	0.809433	-0.286807
203	1	169950000	171490000	B	<=2Mb	-0.304048	0.307102	-0.262441	-0.790281
204	1	171500000	171590000	A	<=2Mb	-1.76708	-0.898596	1.07907	0.240853
205	1	171600000	173790000	B	>2Mb	-0.505404	-0.563965	0.0394625	-0.321683
206	1	173800000	174040000	A	<=2Mb	-0.29605	-0.132182	0.935689	1.12185
207	1	174050000	174140000	B	<=2Mb	0.0321021	-0.584814	-0.201924	0.0234237
208	1	174150000	174190000	A	<=2Mb	-0.333676	-0.583034	1.04546	0.573673
209	1	174200000	178240000	B	>2Mb	0.12613	0.1439	-0.731186	-0.731772
210	1	178250000	178340000	A	<=2Mb	-1.02643	-0.726821	0.909762	-0.140203
211	1	178350000	178440000	B	<=2Mb	-0.149243	-0.461998	0.699746	0.352596
212	1	178450000	178540000	A	<=2Mb	0.416391	0.0586941	0.23766	0.390189
213	1	178550000	178690000	B	<=2Mb	-0.150497	-0.881097	0.123483	-0.145091
214	1	178700000	178740000	A	<=2Mb	-0.414391	-0.512284	0.276899	0.134438
215	1	178750000	178990000	B	<=2Mb	-0.345121	-0.829988	0.0399889	0.0429228
216	1	179000000	179340000	A	<=2Mb	-0.279326	-0.226809	1.01679	1.02456
217	1	179350000	179840000	B	<=2Mb	-0.138094	-0.790874	-0.55065	-0.38915
218	1	179850000	180540000	A	<=2Mb	-0.247157	0.0359338	0.839404	1.03936
219	1	180550000	180840000	B	<=2Mb	-0.661684	-0.690251	0.475978	0.25171
220	1	180850000	180890000	A	<=2Mb	-0.848318	-0.664293	0.413003	0.266209
221	1	180900000	180940000	B	<=2Mb	-0.44048	-0.634289	0.420895	0.589272
222	1	180950000	181140000	A	<=2Mb	-0.0125378	0.227763	0.919765	1.0381
223	1	181150000	182090000	B	<=2Mb	0.118594	-0.260071	-1.07661	-0.910002
224	1	182100000	182140000	A	<=2Mb	-0.211969	-0.543511	1.15521	-0.0419706
225	1	182150000	182790000	B	<=2Mb	-0.954184	-0.80191	0.0022378	-0.52908
226	1	182800000	183290000	A	<=2Mb	-0.084685	-0.404951	0.78826	0.736545
227	1	183300000	183390000	B	<=2Mb	-0.452948	-1.08574	-0.179302	-0.730195
228	1	183400000	183640000	A	<=2Mb	-0.399695	-0.314258	0.611303	0.495292
229	1	183650000	183690000	B	<=2Mb	-0.746096	-0.750347	0.232472	0.557636
230	1	183700000	183740000	A	<=2Mb	-1.03734	-0.899338	0.182815	0.0198785
231	1	183750000	183890000	B	<=2Mb	-1.17883	-0.854543	-0.195462	-0.323272
232	1	183900000	183990000	A	<=2Mb	-0.612775	-0.850105	-0.201111	-0.467182
233	1	184000000	184040000	B	<=2Mb	-0.73022	-1.20497	-0.135527	-0.670861
234	1	184050000	184240000	A	<=2Mb	-0.563096	-0.76184	0.163497	-0.235257
235	1	184250000	184340000	B	<=2Mb	-0.771606	-0.877226	-0.36911	-0.814933
236	1	184350000	186390000	A	>2Mb	-0.271176	-0.523947	0.390311	0.196557
237	1	186400000	192240000	B	>2Mb	1.55081	1.45453	-0.465556	0.058884
238	1	192250000	197340000		>2Mb	0.748104	0.805341	-0.447742	-0.219701
239	1	197350000	197590000	A	<=2Mb	0.348259	-0.114432	0.571192	0.689059
240	1	197600000	197940000	B	<=2Mb	-0.632369	-0.717528	0.116233	-0.253894
241	1	197950000	197990000	A	<=2Mb	-0.339344	-0.424842	0.404724	-0.190523
242	1	198000000	198040000	B	<=2Mb	-0.539232	-1.01929	-0.250797	-0.320245
243	1	198050000	198240000	A	<=2Mb	-0.271917	-0.550558	0.772222	0.639696
244	1	198250000	198440000	B	<=2Mb	-0.550155	-0.771266	0.254843	-0.0735685
245	1	198450000	198490000	A	<=2Mb	-0.988079	-0.644391	0.369772	0.267542
246	1	198500000	199990000	B	<=2Mb	-0.642477	-0.346215	-0.179695	-0.578833
247	1	200000000	211540000		>2Mb	-0.133239	-0.314253	0.280429	0.0331742
248	1	211550000	212990000	A	<=2Mb	0.150697	-0.207844	0.646918	0.55435
249	1	213000000	214340000	B	<=2Mb	-0.0379464	-0.13142	-0.576189	-0.607368
250	1	214350000	214640000	A	<=2Mb	-0.0161258	0.332112	1.58798	1.5901
251	1	214650000	218290000	B	>2Mb	0.636983	0.613309	-0.686167	-0.645934
252	1	218300000	218690000	A	<=2Mb	0.213407	-0.126538	0.971897	0.72641
253	1	218700000	219940000	B	<=2Mb	-0.767625	-0.458179	-0.209993	-0.81594
254	1	219950000	219990000	A	<=2Mb	-0.579707	-0.168526	1.54361	1.27818
255	1	220000000	222690000		>2Mb	-0.443157	-0.37638	0.0197961	-0.33132
256	1	222700000	222890000	A	<=2Mb	-0.244563	-0.232481	0.871397	0.713361
257	1	222900000	222940000	B	<=2Mb	-0.960899	-0.719559	0.70378	-0.146564
258	1	222950000	223040000	A	<=2Mb	-0.0580574	-0.787268	0.635987	0.0327089
259	1	223050000	223490000	B	<=2Mb	-0.314667	-0.886004	-0.560806	-1.1295
260	1	223500000	224490000		<=2Mb	0.103476	-0.0792096	0.587406	0.597213
261	1	224500000	225290000	B	<=2Mb	-0.705015	-1.01073	-0.0964479	-0.630687
262	1	225300000	228490000	A	>2Mb	-0.310455	-0.390345	0.537854	0.442104
263	1	228500000	230440000		<=2Mb	-0.579918	-0.795286	0.488229	0.0317484
264	1	230450000	230540000	B	<=2Mb	-0.751183	-1.17812	-0.244968	-0.859849
265	1	230550000	230990000	A	<=2Mb	-0.519797	-0.710598	0.345924	0.23856
266	1	231000000	231190000	B	<=2Mb	-0.900458	-0.993044	0.0271709	-0.357176
267	1	231200000	231390000	A	<=2Mb	-0.905584	-0.685869	0.480312	0.363326
268	1	231400000	231540000	B	<=2Mb	-0.640086	-0.440109	0.239447	0.367238
269	1	231550000	231590000	A	<=2Mb	-0.8354	-0.697145	0.674242	0.787412
270	1	231600000	232440000	B	<=2Mb	-0.971217	-0.708467	-0.0552513	-0.758006
271	1	232450000	232590000	A	<=2Mb	-1.88007	-1.23692	0.459302	-1.40589
272	1	232600000	233990000	B	<=2Mb	-1.04637	-0.872624	0.0784485	-0.60918
273	1	234000000	236090000		>2Mb	-0.311597	-0.54968	0.529712	0.291476
274	1	236100000	236140000	A	<=2Mb	-1.55975	-1.22046	-0.199617	-0.720236
275	1	236150000	236490000	B	<=2Mb	-1.05192	-0.847621	-0.174348	-0.573557
276	1	236500000	236590000	A	<=2Mb	-0.642637	-0.240734	1.19026	0.790416
277	1	236600000	241590000	B	>2Mb	-0.360733	0.0535432	-0.216606	-0.661707
278	1	241600000	241690000	A	<=2Mb	-0.0643747	-0.114235	0.954229	0.685625
279	1	241700000	241740000	B	<=2Mb	0.810761	-0.441392	0.481512	0.590569
280	1	241750000	241890000	A	<=2Mb	0.668911	0.0875206	1.40458	1.29728
281	1	241900000	244640000	B	>2Mb	-0.27932	-0.229117	-0.222587	-0.677619
282	1	244650000	244690000	A	<=2Mb	-1.14706	-0.719164	0.855034	0.416251
283	1	244700000	244790000	B	<=2Mb	-0.0911689	-0.570742	0.476518	0.415307
284	1	244800000	245140000	A	<=2Mb	-0.290823	-0.400263	0.650596	0.74817
285	1	245150000	246390000	B	<=2Mb	-1.08459	-0.906948	-0.193489	-1.08638
286	1	246400000	246890000	A	<=2Mb	-0.247464	-0.506778	0.791281	0.769541
287	1	246900000	248240000	B	<=2Mb	0.274979	0.06653	-0.757146	-0.382418
288	1	248250000	248950000		<=2Mb	0.276752	0.170785	-0.281503	-0.402979
289	10	0	40000	A	<=2Mb	-0.518028	-0.0553374	0.110098	-0.285375
290	10	50000	140000	B	<=2Mb	-0.45273	-0.38741	0.24122	-0.0386153
291	10	150000	340000	A	<=2Mb	-1.34817	-0.965919	0.280526	-0.232306
292	10	350000	390000	B	<=2Mb	-1.74055	-1.64114	0.0314429	-0.802132
293	10	400000	490000	A	<=2Mb	-1.3076	-0.953832	-0.0749274	-0.774014
294	10	500000	540000	B	<=2Mb	-1.53049	-1.19819	-0.0380602	-1.08173
295	10	550000	590000	A	<=2Mb	-1.07657	-0.823358	-0.0942253	-0.984201
296	10	600000	640000	B	<=2Mb	-1.06383	-0.920488	0.528255	-0.400958
297	10	650000	1140000	A	<=2Mb	-0.255005	-0.325181	1.12702	1.2812
298	10	1150000	1190000	B	<=2Mb	-0.122425	-0.262047	0.17905	0.182644
299	10	1200000	1340000	A	<=2Mb	-0.790687	-0.9119	0.710942	0.146751
300	10	1350000	1490000	B	<=2Mb	-1.9008	-1.40049	0.770526	-0.299237
301	10	1500000	1640000	A	<=2Mb	-2.32602	-1.32857	1.10768	-0.372571
302	10	1650000	1690000	B	<=2Mb	-1.70894	-1.07455	1.28473	0.182635
303	10	1700000	1740000	A	<=2Mb	-0.495098	-0.133799	1.06403	0.113174
304	10	1750000	1940000	B	<=2Mb	-0.378544	-0.780984	-0.188329	-0.200029
305	10	1950000	1990000	A	<=2Mb	-0.51101	-0.377074	1.10745	1.03872
306	10	2000000	2090000	B	<=2Mb	-0.522412	-0.77078	-0.219818	-0.540316
307	10	2100000	2140000	A	<=2Mb	-0.843428	-1.14889	0.35441	-0.464917
308	10	2150000	3040000	B	<=2Mb	-0.563683	-0.67874	-0.76416	-0.941316
309	10	3050000	3140000	A	<=2Mb	-0.440477	0.142812	1.87311	1.77322
310	10	3150000	4790000	B	<=2Mb	-0.701432	-0.679093	0.0366167	-0.765558
311	10	4800000	4840000	A	<=2Mb	-0.726658	-1.07209	0.506157	-0.462205
312	10	4850000	4940000	B	<=2Mb	-0.0864907	-0.382628	0.149111	-0.0207787
313	10	4950000	5140000	A	<=2Mb	-0.0164659	-0.0644022	0.880826	0.0939394
314	10	5150000	5340000	B	<=2Mb	-0.729317	-0.698492	-0.399155	-1.07796
315	10	5350000	6390000	A	<=2Mb	0.0723465	-0.21403	0.751251	0.674046
316	10	6400000	6690000	B	<=2Mb	-0.539782	-0.572238	-0.294919	-0.659248
317	10	6700000	6740000	A	<=2Mb	-0.76388	-0.933373	0.912265	-0.397146
318	10	6750000	7190000	B	<=2Mb	-0.577627	-0.87889	0.171473	-0.333608
319	10	7200000	7440000	A	<=2Mb	-0.396229	-0.310299	1.37486	1.13324
320	10	7450000	7490000	B	<=2Mb	-0.422212	-0.696789	0.153404	-0.0804615
321	10	7500000	7540000	A	<=2Mb	-0.570969	-1.36537	0.0898663	-0.525011
322	10	7550000	7790000	B	<=2Mb	-0.404698	-0.851349	0.313515	-0.0965758
323	10	7800000	7840000	A	<=2Mb	-0.619458	-0.0543802	1.18843	1.24378
324	10	7850000	11490000	B	>2Mb	-0.267229	0.161574	-0.478543	-0.719474
325	10	11500000	11590000	A	<=2Mb	-1.04725	-0.880356	1.05563	0.473798
326	10	11600000	11640000	B	<=2Mb	0.0931981	-1.26361	0.456725	-0.0411187
327	10	11650000	14190000	A	>2Mb	-0.0686562	-0.339978	0.690399	0.380312
328	10	14200000	14290000	B	<=2Mb	-1.14506	-0.849733	-0.0659933	-1.32947
329	10	14300000	14390000	A	<=2Mb	-0.717943	-1.24246	-0.0777502	-1.15193
330	10	14400000	14440000	B	<=2Mb	-0.723789	-1.2213	0.3898	-0.638553
331	10	14450000	15240000	A	<=2Mb	-0.100668	-0.31481	0.758187	0.760532
332	10	15250000	15340000	B	<=2Mb	-0.768778	-1.17671	0.247343	-0.279098
333	10	15350000	15390000	A	<=2Mb	-0.609259	-0.687055	0.398852	-0.209843
334	10	15400000	17590000	B	>2Mb	-0.585498	-0.550378	-0.206959	-0.75078
335	10	17600000	18540000	A	<=2Mb	0.256762	-0.34437	0.740152	0.475306
336	10	18550000	21040000	B	>2Mb	0.533221	0.512682	-0.687006	-0.550962
337	10	21050000	21090000	A	<=2Mb	-0.620871	-0.771603	0.0481799	0.108378
338	10	21100000	21140000	B	<=2Mb	-0.191512	-0.630322	0.539937	0.63936
339	10	21150000	21790000	A	<=2Mb	-0.0825877	-0.0650684	1.15261	1.21938
340	10	21800000	21840000	B	<=2Mb	-1.26287	-1.33215	0.373795	-0.391539
341	10	21850000	22040000	A	<=2Mb	-1.15558	-0.429504	0.582154	0.263585
342	10	22050000	22190000	B	<=2Mb	-0.651163	-0.60439	-0.223337	-0.0156986
343	10	22200000	22740000	A	<=2Mb	-0.730925	-0.573689	0.716783	0.218895
344	10	22750000	23040000	B	<=2Mb	-0.963682	-0.984087	-0.138588	-0.798372
345	10	23050000	23090000	A	<=2Mb	-1.44647	-0.779598	0.82712	-0.057549
346	10	23100000	24540000	B	<=2Mb	0.157606	0.364758	-0.667224	-0.678055
347	10	24550000	24990000	A	<=2Mb	0.105229	-0.0995176	1.16624	1.00398
348	10	25000000	26690000	B	<=2Mb	0.0730845	0.330129	-0.639712	-0.626953
349	10	26700000	26890000	A	<=2Mb	-0.653923	-0.365663	1.09454	0.974868
350	10	26900000	26940000	B	<=2Mb	0.565078	-0.599171	-0.151263	0.75692
351	10	26950000	30940000	A	>2Mb	-0.293807	-0.576429	0.58317	-0.0267152
352	10	30950000	30990000	B	<=2Mb	-1.88531	-0.868118	-0.0937487	-1.31363
353	10	31000000	31040000	A	<=2Mb	-1.55037	-0.954324	-0.0276619	-1.33131
354	10	31050000	31240000	B	<=2Mb	-1.03452	-1.05364	-0.29743	-0.878323
355	10	31250000	31540000	A	<=2Mb	-1.65776	-0.957408	0.0842699	-0.991312
356	10	31550000	31590000	B	<=2Mb	-1.1724	-0.61752	-0.329378	-1.30827
357	10	31600000	31640000	A	<=2Mb	-1.01826	-0.918538	-0.400131	-1.49241
358	10	31650000	31740000	B	<=2Mb	-0.703814	-0.707018	-0.659039	-0.527989
359	10	31750000	32640000	A	<=2Mb	-0.116078	-0.434133	0.720329	0.520137
360	10	32650000	32790000	B	<=2Mb	-0.46592	-0.89535	-0.354083	-0.621206
361	10	32800000	35340000	A	>2Mb	-0.379901	-0.56196	0.501848	-0.0333326
362	10	35350000	35390000	B	<=2Mb	-0.868963	-0.794023	1.01774	0.859756
363	10	35400000	35490000	A	<=2Mb	-1.5211	-1.12242	1.13352	0.139541
364	10	35500000	35540000	B	<=2Mb	-1.16857	-0.727453	0.679595	-0.411829
365	10	35550000	35590000	A	<=2Mb	-0.963425	-0.954814	0.364012	-0.660118
366	10	35600000	37990000	B	>2Mb	0.909017	1.05097	-1.048	-0.349973
367	10	38000000	58190000		>2Mb	0.229992	0.374435	-0.396361	-0.184731
368	10	58200000	58540000	A	<=2Mb	0.385563	0.560076	0.905449	1.31689
369	10	58550000	58690000	B	<=2Mb	-0.783168	-0.687986	0.67868	0.598024
370	10	58700000	58890000	A	<=2Mb	-0.730033	-0.735475	0.695674	0.203323
371	10	58900000	59190000	B	<=2Mb	-0.597954	-0.369312	-0.255435	-0.774766
372	10	59200000	59240000	A	<=2Mb	-0.814521	-0.210378	-0.588873	-0.828618
373	10	59250000	59590000	B	<=2Mb	-0.540857	-0.341211	-0.0476072	-0.634787
374	10	59600000	59640000	A	<=2Mb	-0.681122	-0.350453	0.370582	-0.939169
375	10	59650000	59740000	B	<=2Mb	-0.693412	-0.745437	0.156289	-0.470521
376	10	59750000	59940000	A	<=2Mb	-1.07132	-0.875813	0.744238	-0.565999
377	10	59950000	59990000	B	<=2Mb	-0.106523	-0.56315	0.403468	0.0302212
378	10	60000000	62390000	A	>2Mb	0.24834	-0.161536	0.61045	0.635648
379	10	62400000	63140000	B	<=2Mb	-0.520287	-0.688034	-0.363964	-0.774863
380	10	63150000	63640000	A	<=2Mb	-1.14455	-0.633698	0.985756	0.486818
381	10	63650000	67840000	B	>2Mb	1.03715	1.05139	-1.01631	-0.175865
382	10	67850000	70990000	A	>2Mb	-0.022341	-0.125012	0.711531	0.749416
383	10	71000000	71040000	B	<=2Mb	-0.927163	-1.31248	-0.240044	-1.06819
384	10	71050000	71090000	A	<=2Mb	-1.28827	-1.37877	-0.0850648	-0.911619
385	10	71100000	71140000	B	<=2Mb	-1.0523	-1.33511	-0.585988	-0.627477
386	10	71150000	75290000	A	>2Mb	0.0951729	0.0898758	0.923684	0.959465
387	10	75300000	75340000	B	<=2Mb	0.0436883	-1.08763	-0.287984	-0.2929
388	10	75350000	75390000	A	<=2Mb	-0.615892	-0.996101	0.365902	0.0992441
389	10	75400000	76040000		<=2Mb	-0.720126	-0.539883	-0.0574372	-0.384031
390	10	76050000	76290000	A	<=2Mb	-0.115617	-0.304066	0.809436	0.562226
391	10	76300000	77740000	B	<=2Mb	-0.427354	-0.502614	-0.296097	-0.816722
392	10	77750000	78990000	A	<=2Mb	-0.548447	-0.634764	0.306379	-0.352593
393	10	79000000	85990000		>2Mb	0.690583	0.816752	-0.754071	-0.106215
394	10	86000000	89640000		>2Mb	0.265362	-0.0601299	0.627913	0.650998
395	10	89650000	89690000	B	<=2Mb	0.233315	-0.219382	0.0541927	0.76771
396	10	89700000	89740000	A	<=2Mb	-1.32643	-0.432556	1.45618	1.99282
397	10	89750000	91190000	B	<=2Mb	0.168425	-0.0927259	-0.490847	-0.35691
398	10	91200000	91290000	A	<=2Mb	-1.0209	-0.563804	0.661405	0.211258
399	10	91300000	91340000	B	<=2Mb	-0.27725	-1.11232	0.135861	0.225671
400	10	91350000	93940000	A	>2Mb	-0.0355248	-0.168095	0.752916	0.795407
401	10	93950000	94290000	B	<=2Mb	-0.392127	-0.707555	0.208981	-0.307811
402	10	94300000	94590000	A	<=2Mb	-0.620561	-0.254298	1.08122	1.3558
403	10	94600000	95240000	B	<=2Mb	0.0513283	-0.48107	-0.38753	-0.0986651
404	10	95250000	95290000	A	<=2Mb	0.120955	0.625813	0.989622	1.16877
405	10	95300000	95390000	B	<=2Mb	0.173812	0.467098	0.700867	0.724251
406	10	95400000	95490000	A	<=2Mb	-0.192868	0.0143975	0.838247	0.751908
407	10	95500000	95540000	B	<=2Mb	-0.102138	0.267321	0.368324	0.736673
408	10	95550000	95690000	A	<=2Mb	0.161778	0.567052	0.641003	0.883166
409	10	95700000	96040000	B	<=2Mb	-0.572864	-0.672047	0.00337962	-0.168168
410	10	96050000	96090000	A	<=2Mb	-0.634684	-0.482979	0.467041	0.729017
411	10	96100000	96240000	B	<=2Mb	-0.445565	-0.348859	0.304852	0.42507
412	10	96250000	97890000	A	<=2Mb	0.0523311	0.0267346	0.670008	0.748928
413	10	97900000	97990000	B	<=2Mb	-0.11197	-0.873842	-0.512627	-0.315527
414	10	98000000	98040000	A	<=2Mb	-1.02489	-0.875556	-0.203935	-0.417374
415	10	98050000	99390000	B	<=2Mb	-0.195461	-0.395891	-0.362703	-0.335712
416	10	99400000	99440000	A	<=2Mb	-0.890177	-0.784771	0.692931	0.355781
417	10	99450000	99640000	B	<=2Mb	-0.143818	-0.707258	0.252159	0.164757
418	10	99650000	104090000	A	>2Mb	0.250838	0.294094	0.807289	1.00478
419	10	104100000	104290000	B	<=2Mb	-0.270651	-0.626036	0.272008	-0.172807
420	10	104300000	104340000	A	<=2Mb	-0.67482	-0.336302	1.68988	0.390691
421	10	104350000	105890000	B	<=2Mb	0.165763	0.225221	-0.781257	-0.771704
422	10	105900000	105940000	A	<=2Mb	-0.866753	-0.465451	-0.222805	-0.175916
423	10	105950000	106140000	B	<=2Mb	-0.28322	-0.286816	0.497284	0.695545
424	10	106150000	106190000	A	<=2Mb	-1.12185	-0.483093	0.287595	-0.184085
425	10	106200000	107890000	B	<=2Mb	1.0899	1.46113	-0.936649	-0.131906
426	10	107900000	109890000		<=2Mb	1.6007	1.1309	-1.32339	-0.11765
427	10	109900000	109940000	A	<=2Mb	0.244245	0.2661	0.561533	0.631774
428	10	109950000	110090000	B	<=2Mb	-0.447835	-0.01726	0.839645	0.920099
429	10	110100000	110140000	A	<=2Mb	-0.265235	-0.501544	0.512556	0.342558
430	10	110150000	110190000	B	<=2Mb	-0.120333	-0.648426	-0.118657	0.273364
431	10	110200000	110690000	A	<=2Mb	0.483225	0.359858	0.966318	1.08218
432	10	110700000	110740000	B	<=2Mb	-0.0079222	-0.973316	0.184088	-0.0717984
433	10	110750000	110890000	A	<=2Mb	0.72569	0.043481	1.04186	0.815168
434	10	110900000	112440000	B	<=2Mb	0.239836	0.0678618	-0.629283	-0.577327
435	10	112450000	113440000	A	<=2Mb	-0.453214	-0.489735	0.699071	0.242816
436	10	113450000	113540000	B	<=2Mb	-0.600347	-0.914961	0.0125648	-0.801616
437	10	113550000	113590000	A	<=2Mb	-0.36182	-0.945029	-0.215097	-0.717567
438	10	113600000	113640000	B	<=2Mb	-0.583115	-1.15606	-0.0136342	-0.321175
439	10	113650000	114840000	A	<=2Mb	-0.130427	-0.27878	0.712713	0.671351
440	10	114850000	116890000	B	>2Mb	-0.261594	-0.0370506	-0.148822	-0.456504
441	10	116900000	116940000	A	<=2Mb	-1.67825	-0.716312	1.10014	0.0534886
442	10	116950000	117240000	B	<=2Mb	-0.74862	-0.836675	0.239808	-0.363164
443	10	117250000	117290000	A	<=2Mb	-0.476543	-0.621922	0.847394	-0.341476
444	10	117300000	117340000	B	<=2Mb	-1.48826	-1.30625	1.2645	-0.713725
445	10	117350000	117390000	A	<=2Mb	-0.610828	-0.58258	1.12217	-0.743014
446	10	117400000	117440000	B	<=2Mb	-0.772328	-1.36002	0.459	-1.22794
447	10	117450000	117490000	A	<=2Mb	-1.20311	-1.06826	0.420971	-1.2945
448	10	117500000	118540000	B	<=2Mb	-0.583035	-0.431314	-0.216712	-1.07649
449	10	118550000	118590000	A	<=2Mb	-0.743939	-1.02789	0.0217738	-0.498085
450	10	118600000	118690000	B	<=2Mb	-1.00942	-0.790083	0.291737	-0.428711
451	10	118700000	119940000	A	<=2Mb	0.0191957	-0.0360968	0.87728	0.813392
452	10	119950000	120890000	B	<=2Mb	-0.221213	-0.663336	-0.819836	-0.788384
453	10	120900000	122290000	A	<=2Mb	-0.0986074	-0.425319	0.782839	0.445615
454	10	122300000	122340000	B	<=2Mb	0.370654	-0.178546	0.307961	0.269128
455	10	122350000	122540000	A	<=2Mb	-0.300624	-0.348197	0.679711	0.724224
456	10	122550000	122840000	B	<=2Mb	-0.46126	-0.586589	-0.588369	-0.172525
457	10	122850000	122890000	A	<=2Mb	-1.9583	-0.448592	1.01266	0.201251
458	10	122900000	122940000	B	<=2Mb	-1.51727	-0.739415	0.148007	0.0195624
459	10	122950000	123040000	A	<=2Mb	-1.47101	-1.09094	0.0231718	-0.554148
460	10	123050000	123940000	B	<=2Mb	-0.419155	-0.749646	-0.630283	-0.916628
461	10	123950000	124240000	A	<=2Mb	-0.778014	-0.870736	0.479308	0.0585933
462	10	124250000	124290000	B	<=2Mb	-0.55796	-1.00964	-0.464712	-0.929799
463	10	124300000	125140000	A	<=2Mb	-0.0992341	-0.253013	1.03316	0.811151
464	10	125150000	125240000	B	<=2Mb	-0.407071	-0.649703	0.401982	-0.0068656
465	10	125250000	125290000	A	<=2Mb	-0.852559	-0.857398	0.0262658	-0.536573
466	10	125300000	125640000	B	<=2Mb	-0.796596	-0.877169	0.0159048	-0.409742
467	10	125650000	125890000	A	<=2Mb	-0.156294	-0.348571	0.761115	0.968186
468	10	125900000	126390000	B	<=2Mb	-0.608933	-0.334186	0.083053	-0.361089
469	10	126400000	126440000	A	<=2Mb	-0.607963	-0.240782	0.608711	0.435403
470	10	126450000	126990000	B	<=2Mb	-0.462591	-0.664991	-0.266967	-0.457897
471	10	127000000	127040000	A	<=2Mb	-1.99827	-1.54441	0.385444	-0.75666
472	10	127050000	129490000	B	>2Mb	-0.379185	-0.24618	-0.465151	-0.682224
473	10	129500000	129540000	A	<=2Mb	-2.09647	-1.61563	0.39496	-1.31032
474	10	129550000	130090000	B	<=2Mb	-0.967718	-0.983429	-0.375173	-0.86347
475	10	130100000	133440000	A	>2Mb	-0.721743	-0.599673	0.378962	0.231108
476	10	133450000	133540000	B	<=2Mb	-0.466068	-0.909915	0.244632	0.618168
477	10	133550000	133640000	A	<=2Mb	-0.456195	-0.447494	-0.179469	0.34122
478	10	133650000	133790000		<=2Mb
480	11	0	103040000		>2Mb	0.0676004	0.0904634	0.0283133	0.0707798
481	11	103050000	103340000	A	<=2Mb	-0.846455	-0.488033	0.486547	0.256049
482	11	103350000	103590000	B	<=2Mb	-0.44307	-0.837598	0.166172	-0.332923
483	11	103600000	103690000	A	<=2Mb	-0.870486	-0.556035	-0.206637	-0.755988
484	11	103700000	103890000	B	<=2Mb	-0.656918	-0.652542	-0.350409	-1.0567
485	11	103900000	104290000	A	<=2Mb	-1.08488	-0.586362	0.135205	-0.729069
486	11	104300000	104340000	B	<=2Mb	-0.855756	-0.617714	-0.249944	-1.20837
487	11	104350000	106040000	A	<=2Mb	-0.732833	-0.653612	0.191956	-0.307135
488	11	106050000	107740000	B	<=2Mb	-0.570528	-0.426931	-0.0519272	-0.723682
489	11	107750000	108390000	A	<=2Mb	-0.560368	-0.583505	0.970744	0.71754
490	11	108400000	108440000	B	<=2Mb	-0.420966	-0.679505	-0.236608	0.538266
491	11	108450000	108690000	A	<=2Mb	-0.0613416	-0.495057	0.884592	0.869959
492	11	108700000	110140000	B	<=2Mb	-0.0866253	-0.0839047	-0.425963	-0.615948
493	11	110150000	110490000	A	<=2Mb	0.289977	0.0704318	1.17512	1.28912
494	11	110500000	111190000	B	<=2Mb	-0.513503	0.0875577	-0.3758	-0.749825
495	11	111200000	111240000	A	<=2Mb	-0.547915	-0.833979	-0.232702	-1.30077
496	11	111250000	111540000	B	<=2Mb	-0.485041	-1.08829	0.327906	-0.674644
497	11	111550000	112340000	A	<=2Mb	0.285999	0.222326	1.16955	1.23877
498	11	112350000	112540000	B	<=2Mb	-0.570862	-0.835395	0.119349	-0.437484
499	11	112550000	112590000	A	<=2Mb	-0.694207	-1.06581	-0.144419	-0.588126
500	11	112600000	113090000	B	<=2Mb	-0.937237	-0.850625	-0.281357	-1.15442
501	11	113100000	113340000	A	<=2Mb	-0.803837	-0.862947	0.367432	-0.468271
502	11	113350000	113690000	B	<=2Mb	-0.815209	-0.987524	-0.110307	-0.834512
503	11	113700000	113890000	A	<=2Mb	-0.695395	-0.439675	0.917019	0.8223
504	11	113900000	116740000	B	>2Mb	0.0793264	-0.118821	-0.578124	-0.685797
505	11	116750000	119840000	A	>2Mb	-0.266162	-0.16876	0.653098	0.482432
506	11	119850000	119940000	B	<=2Mb	-1.20507	-1.56944	-0.877608	-1.41768
507	11	119950000	121690000	A	<=2Mb	-0.940106	-1.0227	0.2242	-0.251681
508	11	121700000	122090000	B	<=2Mb	-0.706972	-0.763113	-0.27405	-0.504205
509	11	122100000	123490000	A	<=2Mb	-0.0676384	-0.445961	0.851644	0.693433
510	11	123500000	123540000	B	<=2Mb	-1.30632	-0.980049	1.3591	0.903309
511	11	123550000	123590000	A	<=2Mb	-0.88672	-1.05319	0.81775	0.292894
512	11	123600000	125590000	B	<=2Mb	-0.597982	-0.819576	0.0461	-0.191035
513	11	125600000	125640000	A	<=2Mb	-1.16559	-0.202077	1.31583	1.3791
514	11	125650000	126040000	B	<=2Mb	-0.20176	-0.721465	0.111734	0.119104
515	11	126050000	126290000	A	<=2Mb	0.40087	-0.0254229	1.07747	0.81305
516	11	126300000	126340000	B	<=2Mb	-0.218786	-0.225151	1.82533	1.04529
517	11	126350000	126390000	A	<=2Mb	-0.766442	-0.53902	1.70608	0.440535
518	11	126400000	129090000	B	>2Mb	0.29694	0.247439	-0.673564	-0.571225
519	11	129100000	129140000	A	<=2Mb	-1.05891	-0.958686	0.773041	0.0182664
520	11	129150000	129190000	B	<=2Mb	-0.479744	-0.79685	0.862439	0.0420529
521	11	129200000	129340000	A	<=2Mb	0.246288	-0.350066	0.999261	1.07867
522	11	129350000	129690000	B	<=2Mb	-0.253636	-0.822378	0.0339733	-0.322905
523	11	129700000	130690000	A	<=2Mb	-0.00051175	-0.352587	0.827711	0.618919
524	11	130700000	130740000	B	<=2Mb	-1.37065	-1.32963	-0.161556	-0.250214
525	11	130750000	130890000	A	<=2Mb	-0.512567	-0.91594	0.600649	-0.523794
526	11	130900000	134190000	B	>2Mb	1.04807	0.995867	-1.18923	-0.161011
527	11	134200000	134240000	A	<=2Mb	-1.62996	-1.25704	0.89299	-1.07623
528	11	134250000	135080000	B	<=2Mb	-1.03117	-0.664788	-0.323992	-0.839769
530	12	0	1840000		<=2Mb	-0.433868	-0.308111	0.875508	0.837603
531	12	1850000	1940000	B	<=2Mb	-0.458068	-1.18801	-0.239323	-0.0330676
532	12	1950000	1990000	A	<=2Mb	-1.80736	-0.937106	0.0356519	-0.302046
533	12	2000000	2540000	B	<=2Mb	-0.899455	-0.959921	-0.807484	-1.17124
534	12	2550000	2590000	A	<=2Mb	-0.902495	-1.14712	-0.957929	-1.03082
535	12	2600000	2790000	B	<=2Mb	-0.504645	-0.935115	-0.380605	-0.412279
536	12	2800000	3190000	A	<=2Mb	-0.479418	-0.231311	0.894544	0.865505
537	12	3200000	3240000	B	<=2Mb	-1.05531	-1.54777	0.377364	-0.282526
538	12	3250000	3290000	A	<=2Mb	-1.61647	-1.42396	0.235352	-0.556107
539	12	3300000	4290000	B	<=2Mb	-0.390265	-0.715389	-0.812347	-0.933548
540	12	4300000	4340000	A	<=2Mb	-1.1408	-0.655947	0.769268	0.427206
541	12	4350000	4540000	B	<=2Mb	-1.02321	-0.857436	0.120125	0.0252403
542	12	4550000	4640000	A	<=2Mb	-0.881866	-0.541235	0.228185	0.509724
543	12	4650000	5990000	B	<=2Mb	-0.390589	-0.775642	-0.33182	-0.745625
544	12	6000000	7190000	A	<=2Mb	0.617207	0.640154	0.873369	1.09535
545	12	7200000	7640000	B	<=2Mb	-0.221241	-0.695737	-0.36807	-0.336696
546	12	7650000	7740000	A	<=2Mb	-0.709068	-0.979621	0.293836	-0.284445
547	12	7750000	7790000	B	<=2Mb	-0.849826	-0.959136	0.257324	-0.464896
548	12	7800000	8090000	A	<=2Mb	0.238118	0.219368	1.01471	0.885795
549	12	8100000	8190000	B	<=2Mb	0.133633	-0.793184	-0.0691407	-0.167405
550	12	8200000	8240000	A	<=2Mb	-0.491002	-0.984782	0.25533	-0.462481
551	12	8250000	8390000	B	<=2Mb	-0.671217	-0.957165	-0.283234	-0.672809
552	12	8400000	8590000		<=2Mb	-0.316131	-0.729637	-0.34819	-0.412522
553	12	8600000	8990000	A	<=2Mb	-0.408268	-0.739207	0.441677	0.261928
554	12	9000000	10890000		<=2Mb	0.192069	-0.261836	0.538595	0.672006
555	12	10900000	10940000	B	<=2Mb	-1.15879	-1.19299	0.501899	0.0578637
556	12	10950000	11040000	A	<=2Mb	-1.64669	-0.804133	0.785968	-0.00378865
557	12	11050000	11190000		<=2Mb	-1.59526	-0.757321	0.793944	0.252914
558	12	11200000	11490000	B	<=2Mb	-0.454564	-0.811077	-0.822718	-0.45868
559	12	11500000	13140000	A	<=2Mb	-0.0926121	-0.0653097	0.72409	0.579774
560	12	13150000	14240000	B	<=2Mb	0.44665	-0.102654	-0.972615	-0.992654
561	12	14250000	14290000	A	<=2Mb	-0.976622	-0.795021	-0.0117001	-0.818417
562	12	14300000	15140000	B	<=2Mb	-0.72209	-0.743717	-0.0657985	-0.584632
563	12	15150000	15190000	A	<=2Mb	-1.26927	-0.431877	1.53771	0.343002
564	12	15200000	15740000	B	<=2Mb	-0.302864	-0.494585	0.0935133	-0.236973
565	12	15750000	15890000	A	<=2Mb	-1.26621	-0.623997	0.268339	0.18704
566	12	15900000	15940000	B	<=2Mb	-1.65569	-0.516167	0.786261	0.21593
567	12	15950000	15990000	A	<=2Mb	-1.71608	-1.15797	0.380274	-0.541991
568	12	16000000	18240000	B	>2Mb	0.818392	0.825022	-0.897559	-0.417237
569	12	18250000	18290000	A	<=2Mb	0.396829	0.254212	-0.128187	-0.772833
570	12	18300000	19140000	B	<=2Mb	0.0883269	-0.0338221	-0.354582	-0.859557
571	12	19150000	20690000	A	<=2Mb	0.186	-0.339637	0.979832	0.624938
572	12	20700000	22440000	B	<=2Mb	-0.167648	-0.31706	-0.431375	-0.429456
573	12	22450000	22490000	A	<=2Mb	-2.20247	-1.1433	0.892748	-0.254194
574	12	22500000	24790000	B	>2Mb	0.303425	0.964868	-0.455264	-0.0284557
575	12	24800000	24840000	A	<=2Mb	-0.443851	0.660665	-0.0374311	-0.273025
576	12	24850000	24990000	B	<=2Mb	-0.831193	0.0896821	0.596768	-0.581595
577	12	25000000	27840000		>2Mb	-0.509641	-0.542528	0.372841	-0.0647747
578	12	27850000	28190000	B	<=2Mb	-0.410012	-0.893284	-0.248646	-0.740879
579	12	28200000	28240000	A	<=2Mb	-1.55103	-1.24658	0.185218	-1.58303
580	12	28250000	28690000	B	<=2Mb	-0.908212	-0.734203	-0.226824	-1.31094
581	12	28700000	28740000	A	<=2Mb	0.254021	-0.190921	-0.837208	-1.32327
582	12	28750000	28790000	B	<=2Mb	-0.252691	-0.244917	-0.14818	-1.12843
583	12	28800000	28840000	A	<=2Mb	-0.026865	0.0115908	-0.84521	-0.981172
584	12	28850000	28890000	B	<=2Mb	0.342543	-0.183027	-0.914056	-1.21215
585	12	28900000	28940000	A	<=2Mb	0.249134	-0.0463115	-1.01466	-1.07376
586	12	28950000	29290000	B	<=2Mb	0.0539775	0.0743459	-0.48787	-0.851367
587	12	29300000	29340000	A	<=2Mb	-1.21053	-0.67628	0.238965	-0.946254
588	12	29350000	29390000	B	<=2Mb	-1.40089	-0.826591	0.482548	-1.04955
589	12	29400000	29440000	A	<=2Mb	-0.364256	-0.369383	-0.218757	-0.907781
590	12	29450000	29490000	B	<=2Mb	0.0336215	0.00759957	-0.708329	-1.129
591	12	29500000	29640000	A	<=2Mb	0.059286	-0.13624	0.291943	-1.20155
592	12	29650000	29840000	B	<=2Mb	0.569399	0.373064	0.289768	-0.376254
593	12	29850000	29890000	A	<=2Mb	1.00081	0.626745	-0.601422	-0.485688
594	12	29900000	30590000	B	<=2Mb	0.217627	0.0462597	-0.69861	-0.882849
595	12	30600000	30840000	A	<=2Mb	-1.43329	-1.05212	0.242602	-0.260219
596	12	30850000	30890000	B	<=2Mb	-0.515108	-0.97325	0.256828	-0.0124511
597	12	30900000	30990000	A	<=2Mb	-0.776526	-1.05098	0.117941	-0.330498
598	12	31000000	31040000	B	<=2Mb	-1.14643	-1.18	0.0934526	-0.0262307
599	12	31050000	32790000	A	<=2Mb	-0.335304	-0.506717	0.72104	0.567007
600	12	32800000	32840000	B	<=2Mb	-0.063397	-0.600815	1.01005	0.861651
601	12	32850000	32990000	A	<=2Mb	0.221507	0.124322	1.13206	1.02137
602	12	33000000	33990000	B	<=2Mb	0.695186	0.649927	-1.02176	-0.614252
603	12	34000000	38290000		>2Mb	0.77022	1.41219	-1.08471	-0.348181
604	12	38300000	38340000	A	<=2Mb	-0.825487	-0.38853	0.337174	-0.749249
605	12	38350000	38640000	B	<=2Mb	-0.509	-0.0261002	0.274509	-0.266978
606	12	38650000	38790000	A	<=2Mb	-1.61505	-1.11689	0.481482	-1.34232
607	12	38800000	38840000	B	<=2Mb	-1.91015	-0.968346	0.466603	-0.854345
608	12	38850000	38890000	A	<=2Mb	-1.77067	-0.865544	0.918354	-0.602122
609	12	38900000	39340000	B	<=2Mb	-0.519966	-0.29321	-0.159203	-0.522864
610	12	39350000	39490000	A	<=2Mb	-1.15318	-0.755692	0.871687	0.590587
611	12	39500000	41240000	B	<=2Mb	0.0807443	0.393528	-0.502769	-0.52699
612	12	41250000	41290000	A	<=2Mb	0.872623	0.990214	-0.802049	-0.403069
613	12	41300000	42040000	B	<=2Mb	0.320672	0.322521	-0.726494	-0.492959
614	12	42050000	42790000	A	<=2Mb	-0.998079	-0.616731	0.578595	0.0670887
615	12	42800000	42890000	B	<=2Mb	-1.08298	-0.14236	-0.381194	-1.00568
616	12	42900000	43040000	A	<=2Mb	-0.796181	-0.645739	0.081845	-0.796431
617	12	43050000	43190000	B	<=2Mb	-0.980687	0.098422	-0.31849	-0.731912
618	12	43200000	43240000	A	<=2Mb	-0.551909	0.613448	-0.909508	-0.708318
619	12	43250000	43290000	B	<=2Mb	-0.902045	0.567583	-0.347318	-0.808117
620	12	43300000	43340000	A	<=2Mb	-0.750178	0.558505	-0.455984	-0.767762
621	12	43350000	43790000	B	<=2Mb	-0.024365	-0.0729088	-0.389149	-0.351016
622	12	43800000	43890000	A	<=2Mb	-0.510391	-0.328568	0.671678	0.603169
623	12	43900000	45140000	B	<=2Mb	-0.549864	-0.150133	-0.339104	-0.738495
624	12	45150000	45440000	A	<=2Mb	-1.36229	-0.87414	0.60294	0.0104014
625	12	45450000	45490000	B	<=2Mb	-0.00470881	-0.645839	-0.132448	-0.0194448
626	12	45500000	54440000	A	>2Mb	0.165935	0.0665246	0.661266	0.727712
627	12	54450000	55690000	B	<=2Mb	0.188918	-0.35376	-0.795946	-0.551838
628	12	55700000	57890000	A	>2Mb	0.531509	0.523097	0.926232	1.22643
629	12	57900000	62290000	B	>2Mb	0.0266209	0.134935	-0.539073	-0.562302
630	12	62300000	62340000	A	<=2Mb	-1.82542	-1.02685	0.772466	0.387218
631	12	62350000	62390000	B	<=2Mb	-0.565686	-0.806598	0.805156	0.124095
632	12	62400000	62840000	A	<=2Mb	-0.289965	-0.557504	0.679243	0.348232
633	12	62850000	62940000	B	<=2Mb	-0.627118	-0.848672	0.872098	-0.0625706
634	12	62950000	62990000	A	<=2Mb	-0.0173573	-0.346887	0.289564	0.0477314
635	12	63000000	63790000	B	<=2Mb	-0.649046	-0.755069	-0.208555	-0.574294
636	12	63800000	64290000	A	<=2Mb	-0.309197	-0.332883	0.8572	0.767494
637	12	64300000	64340000	B	<=2Mb	0.0776123	-1.03843	-0.185483	-0.609043
638	12	64350000	64890000	A	<=2Mb	-0.173222	-0.356059	0.95244	0.752101
639	12	64900000	65140000	B	<=2Mb	-0.217348	-0.636889	-0.0998058	-0.224481
640	12	65150000	65340000	A	<=2Mb	-0.0715841	0.0221177	1.00497	1.45404
641	12	65350000	65390000	B	<=2Mb	-0.536369	-0.642977	0.518399	0.34257
642	12	65400000	65590000	A	<=2Mb	-0.0623127	-0.553492	0.588877	0.319005
643	12	65600000	65640000	B	<=2Mb	0.0247636	-0.290637	0.748608	0.327134
644	12	65650000	65740000	A	<=2Mb	-0.567283	-1.02087	0.0667993	0.0280909
645	12	65750000	65790000	B	<=2Mb	-0.481278	-0.893261	0.167807	0.374722
646	12	65800000	65890000	A	<=2Mb	-1.29159	-1.11212	0.955193	0.0403564
647	12	65900000	65990000	B	<=2Mb	-0.706877	-1.0083	0.368437	0.0848484
648	12	66000000	66040000	A	<=2Mb	0.016243	-0.412172	0.438443	0.604573
649	12	66050000	66090000	B	<=2Mb	-0.704756	-0.497484	0.551107	0.623336
650	12	66100000	66140000	A	<=2Mb	-1.44513	-0.666663	0.654852	0.361685
651	12	66150000	68590000	B	>2Mb	-0.0281029	-0.292468	-0.495234	-0.989642
652	12	68600000	69640000	A	<=2Mb	0.0155188	-0.334391	0.815489	0.80087
653	12	69650000	75490000	B	>2Mb	0.31255	0.500378	-0.574034	-0.15362
654	12	75500000	75590000	A	<=2Mb	-0.88835	-0.959456	0.184025	-0.396457
655	12	75600000	75640000	B	<=2Mb	-0.776941	-0.856504	0.107561	0.249361
656	12	75650000	75740000	A	<=2Mb	-0.0913882	-0.344104	1.28427	0.878116
657	12	75750000	75790000	B	<=2Mb	-0.547897	-0.448312	0.970501	1.48956
658	12	75800000	75840000	A	<=2Mb	-0.652166	-0.919475	0.0832816	0.0512445
659	12	75850000	75890000	B	<=2Mb	-0.701412	-1.0357	0.0681758	-0.204473
660	12	75900000	76090000	A	<=2Mb	-0.489474	-0.440833	1.18539	0.894532
661	12	76100000	76340000	B	<=2Mb	-0.512273	-0.872202	0.14267	-0.252611
662	12	76350000	76390000	A	<=2Mb	-1.77061	-1.1291	0.729749	-0.101306
663	12	76400000	76490000	B	<=2Mb	-1.64292	-1.15428	0.83496	0.365876
664	12	76500000	76640000	A	<=2Mb	-0.403433	-0.848161	0.549224	0.5577
665	12	76650000	76690000	B	<=2Mb	0.594644	-0.543424	0.822285	0.86996
666	12	76700000	76790000	A	<=2Mb	0.251589	-0.438993	0.988755	0.985331
667	12	76800000	79390000	B	>2Mb	0.557386	0.693649	-0.258506	-0.414674
668	12	79400000	79440000	A	<=2Mb	0.133173	-0.226561	0.834919	0.6019
669	12	79450000	79490000	B	<=2Mb	0.159342	-0.569406	0.529422	0.748909
670	12	79500000	79890000	A	<=2Mb	-0.570699	-0.742663	1.18185	0.93316
671	12	79900000	85740000	B	>2Mb	0.376393	0.887027	-0.451623	-0.258419
672	12	85750000	85790000	A	<=2Mb	0.565719	0.0640256	1.00182	1.17178
673	12	85800000	85840000	B	<=2Mb	0.410714	-0.00884554	1.70211	1.9714
674	12	85850000	85940000	A	<=2Mb	-0.161392	-0.188771	-0.0165077	0.156394
675	12	85950000	87240000	B	<=2Mb	-0.853243	-0.502451	-0.26744	-0.594437
676	12	87250000	87290000	A	<=2Mb	-0.858282	-0.0252323	-0.479906	-0.842918
677	12	87300000	87740000	B	<=2Mb	-0.948105	-0.0863989	-0.291825	-0.946307
678	12	87750000	87840000	A	<=2Mb	-0.259675	-0.452802	1.22614	0.201371
679	12	87850000	87990000	B	<=2Mb	-0.274542	-0.55944	-0.282862	-0.581533
680	12	88000000	90290000	A	>2Mb	-0.137567	-0.45516	0.508187	0.223577
681	12	90300000	90340000	B	<=2Mb	-1.05916	-0.45374	-0.503105	-1.08843
682	12	90350000	90740000	A	<=2Mb	-0.775681	-0.302376	-0.363637	-0.934637
683	12	90750000	90790000	B	<=2Mb	-0.736007	-0.304657	-0.612016	-1.07506
684	12	90800000	93940000	A	>2Mb	-0.537369	-0.56073	0.365365	-0.0368992
685	12	93950000	93990000	B	<=2Mb	-0.929022	-0.859483	-0.313664	-0.42888
686	12	94000000	96040000	A	>2Mb	-0.512861	-0.635534	0.560802	0.278012
687	12	96050000	103990000	B	>2Mb	0.105228	-0.104927	-0.328721	-0.419346
688	12	104000000	106390000	A	>2Mb	-0.140764	-0.408372	0.649288	0.444739
689	12	106400000	106740000	B	<=2Mb	-0.629881	-0.858876	0.173287	0.0587039
690	12	106750000	106840000	A	<=2Mb	-0.889976	-0.797737	0.785535	0.0838099
691	12	106850000	106890000	B	<=2Mb	-0.1064	-0.449405	0.81447	0.794697
692	12	106900000	106990000	A	<=2Mb	-0.117975	-0.088192	0.703517	1.00479
693	12	107000000	108490000	B	<=2Mb	-0.479611	-0.794133	-0.54528	-0.737673
694	12	108500000	112640000	A	>2Mb	-0.0344685	-0.10363	0.809769	0.86622
695	12	112650000	112840000	B	<=2Mb	-0.659512	-1.19628	-0.531722	-0.738222
696	12	112850000	113440000	A	<=2Mb	0.163232	0.0117301	0.775695	0.848154
697	12	113450000	113790000	B	<=2Mb	-0.378854	-0.809074	0.183949	-0.179476
698	12	113800000	113890000	A	<=2Mb	-1.20201	-1.21869	0.554707	-0.0808445
699	12	113900000	115990000	B	>2Mb	0.445734	0.402559	-0.839885	-0.699724
700	12	116000000	116440000	A	<=2Mb	-0.971478	-1.01019	1.05066	0.183449
701	12	116450000	116490000	B	<=2Mb	-0.473761	-1.60622	0.448033	-0.154296
702	12	116500000	117090000	A	<=2Mb	-0.436342	-0.721527	0.67475	0.411823
703	12	117100000	118090000	B	<=2Mb	-0.206387	-0.468701	-0.180056	-0.281595
704	12	118100000	118140000	A	<=2Mb	-0.517576	-0.196132	1.12547	0.965032
705	12	118150000	118340000	B	<=2Mb	-0.903844	-0.741032	0.585025	0.146783
706	12	118350000	118390000	A	<=2Mb	-0.0799156	-0.203772	0.880663	-0.0692741
707	12	118400000	119690000	B	<=2Mb	0.0323635	-0.450405	-0.914615	-0.642325
708	12	119700000	125090000	A	>2Mb	0.253701	0.269478	1.06622	1.26438
709	12	125100000	130790000	B	>2Mb	1.01113	0.909329	-1.1123	-0.188527
710	12	130800000	131640000	A	<=2Mb	-0.921414	-1.17751	0.361661	-0.347836
711	12	131650000	131690000	B	<=2Mb	-0.669919	-0.903419	-0.0608596	-0.528217
712	12	131700000	132790000	A	<=2Mb	-0.346927	-0.388458	1.05854	1.30447
713	12	132800000	133270000	B	<=2Mb	-1.41607	-1.65866	-0.376379	-0.224492
715	13	0	21690000		>2Mb	-0.0724159	-0.167119	0.17454	0.483218
716	13	21700000	21840000	B	<=2Mb	-0.424205	-0.817068	-0.0386468	-0.260961
717	13	21850000	21890000	A	<=2Mb	-0.61244	-0.582872	0.0630431	-0.304933
718	13	21900000	21940000	B	<=2Mb	-0.305149	-0.468687	0.391009	-0.575307
719	13	21950000	21990000	A	<=2Mb	-0.159358	-0.438808	0.0225194	-0.336764
720	13	22000000	22040000	B	<=2Mb	-0.0351494	-0.289611	0.234403	0.348278
721	13	22050000	22140000	A	<=2Mb	-0.107571	-0.127357	0.636901	-0.0514052
722	13	22150000	22290000	B	<=2Mb	-0.574043	-0.131844	-0.190485	-0.497819
723	13	22300000	22340000	A	<=2Mb	-0.482947	-0.200759	-1.09205	-1.10183
724	13	22350000	22390000	B	<=2Mb	-0.599651	-0.189373	-0.617196	-0.979336
725	13	22400000	22690000	A	<=2Mb	-0.579992	-0.229283	0.504523	-0.435792
726	13	22700000	22740000	B	<=2Mb	-0.32306	-0.354196	0.651267	-0.122559
727	13	22750000	22790000	A	<=2Mb	-0.464364	-0.672217	0.425195	-0.414037
728	13	22800000	23340000	B	<=2Mb	-0.829008	-0.573605	-0.426962	-1.04505
729	13	23350000	24790000	A	<=2Mb	-0.718498	-0.948313	0.612727	-0.108766
730	13	24800000	24840000	B	<=2Mb	-0.650665	-0.490189	0.545536	0.735589
731	13	24850000	25040000	A	<=2Mb	-0.750436	-0.776302	0.893551	0.273232
732	13	25050000	25090000	B	<=2Mb	-0.84304	-0.9168	-0.0819048	-0.50873
733	13	25100000	25340000	A	<=2Mb	-0.875831	-0.825393	0.807348	0.262569
734	13	25350000	25990000	B	<=2Mb	-0.673742	-0.770072	0.0232855	-0.937827
735	13	26000000	26090000	A	<=2Mb	-1.18689	-0.781851	0.826	0.273091
736	13	26100000	26190000	B	<=2Mb	-0.712437	-0.901796	-0.156425	0.138549
737	13	26200000	26290000	A	<=2Mb	-1.56606	-0.802565	0.957347	0.627371
738	13	26300000	26340000	B	<=2Mb	-2.13097	-1.15404	0.976865	-0.034202
739	13	26350000	26390000	A	<=2Mb	-1.7055	-1.92221	0.461062	-0.386471
740	13	26400000	26840000	B	<=2Mb	-0.599456	-0.782606	-0.550065	-0.801425
741	13	26850000	27640000	A	<=2Mb	-0.423609	-0.661675	0.899806	0.368462
742	13	27650000	27690000	B	<=2Mb	-0.804515	-0.884723	0.387396	0.376932
743	13	27700000	27840000	A	<=2Mb	-1.00522	-1.12144	0.0522179	-0.610512
744	13	27850000	27890000	B	<=2Mb	-0.99706	-0.905549	0.187769	-0.713887
745	13	27900000	28340000	A	<=2Mb	-1.23402	-1.1888	0.749871	-0.0718561
746	13	28350000	28490000	B	<=2Mb	-1.04005	-1.03105	0.693348	-0.854457
747	13	28500000	28540000	A	<=2Mb	-0.930077	-0.69166	0.259634	-1.16416
748	13	28550000	28590000	B	<=2Mb	-1.30713	-1.16242	0.400776	-1.07807
749	13	28600000	28690000	A	<=2Mb	-0.873807	-0.723926	0.956411	0.132643
750	13	28700000	29490000	B	<=2Mb	-0.420983	-0.645011	-0.555469	-0.878894
751	13	29500000	29590000	A	<=2Mb	-1.63639	-1.06905	1.99991	0.605304
752	13	29600000	29640000	B	<=2Mb	-0.00351303	-0.828201	0.132669	0.394912
753	13	29650000	29890000	A	<=2Mb	-0.522321	-0.684951	0.833826	0.435538
754	13	29900000	29990000	B	<=2Mb	-0.427077	-0.794851	0.391156	-0.0442455
755	13	30000000	47940000		>2Mb	-0.447188	-0.634276	0.47069	-0.0635665
756	13	47950000	50640000	A	>2Mb	-0.299975	-0.466139	0.86099	0.671166
757	13	50650000	50690000	B	<=2Mb	-0.936696	-1.19533	-0.108843	-0.859634
758	13	50700000	52690000	A	<=2Mb	-0.532727	-0.621424	0.686927	0.383838
759	13	52700000	57590000	B	>2Mb	1.03083	1.00642	-1.02008	0.0731292
760	13	57600000	58140000	A	<=2Mb	-0.606122	-0.640409	0.208234	-0.338184
761	13	58150000	58240000	B	<=2Mb	-0.514429	0.0951374	-0.488819	-1.07064
762	13	58250000	58290000	A	<=2Mb	-0.228597	0.237837	-0.374436	-0.824518
763	13	58300000	59640000	B	<=2Mb	0.466709	0.434471	-0.522138	-0.570213
764	13	59650000	60190000	A	<=2Mb	-1.39715	-0.841012	1.24134	0.40613
765	13	60200000	60240000	B	<=2Mb	-0.115148	-0.208695	0.247775	0.780974
766	13	60250000	60340000	A	<=2Mb	-0.186291	-0.633614	0.257309	0.479779
767	13	60350000	60390000	B	<=2Mb	-0.188558	-0.440111	0.647696	1.16878
768	13	60400000	60440000	A	<=2Mb	-1.32585	-1.2066	1.03825	0.761595
769	13	60450000	69290000	B	>2Mb	1.24968	1.22442	-0.783405	0.254912
770	13	69300000	69540000	A	<=2Mb	-0.191302	-0.059992	0.462675	-0.0581772
771	13	69550000	70340000	B	<=2Mb	0.406313	1.01852	-0.0655268	0.177942
772	13	70350000	70390000	A	<=2Mb	-0.278903	0.823405	0.495704	0.625257
773	13	70400000	72690000	B	>2Mb	0.870937	1.08162	-0.685464	0.135142
774	13	72700000	73540000	A	<=2Mb	-0.661756	-0.662951	0.716549	-0.26619
775	13	73550000	73590000	B	<=2Mb	-1.22418	-0.580016	-0.0516255	-1.41275
776	13	73600000	73790000	A	<=2Mb	-1.21008	-0.698699	-0.0864442	-1.7718
777	13	73800000	75240000	B	<=2Mb	0.0285911	0.0964925	-0.615522	-0.885413
778	13	75250000	75890000	A	<=2Mb	-0.414137	-0.585453	1.16468	0.608429
779	13	75900000	76990000	B	<=2Mb	0.354366	0.0887659	-0.680932	-0.645596
780	13	77000000	77290000	A	<=2Mb	-0.815497	-0.591678	1.01119	0.363122
781	13	77300000	79290000	B	<=2Mb	0.449029	0.336632	-0.688247	-0.665031
782	13	79300000	79540000	A	<=2Mb	-0.187184	0.127814	1.86499	2.19221
783	13	79550000	79590000	B	<=2Mb	-0.0968143	-0.633998	0.461192	0.845261
784	13	79600000	79790000	A	<=2Mb	-0.000621822	-0.460615	0.703191	-0.130337
785	13	79800000	79840000	B	<=2Mb	-0.410175	-0.845964	0.60493	-0.355685
786	13	79850000	79990000	A	<=2Mb	-0.877379	-0.649852	0.0483515	-1.10619
787	13	80000000	81840000	B	<=2Mb	0.174164	0.739621	-0.364175	-0.529375
788	13	81850000	81890000	A	<=2Mb	-0.683049	-0.572274	-0.640709	-0.898025
789	13	81900000	81940000	B	<=2Mb	-0.78192	-0.49762	-0.24478	-1.10286
790	13	81950000	82140000	A	<=2Mb	-0.605144	-0.675615	0.125732	-0.562242
791	13	82150000	82290000	B	<=2Mb	-0.969209	-0.768558	-0.0776739	-0.895131
792	13	82300000	82440000	A	<=2Mb	-0.853156	-0.678933	-0.291352	-0.899871
793	13	82450000	82490000	B	<=2Mb	-0.823446	-0.848411	-0.184733	-1.04127
794	13	82500000	83990000	A	<=2Mb	-0.796673	-0.679857	0.0604789	-0.191494
795	13	84000000	88040000		>2Mb	-0.681561	-0.485529	0.0609949	-0.488348
796	13	88050000	88090000	A	<=2Mb	0.0286693	0.566971	0.119238	-0.110653
797	13	88100000	88340000	B	<=2Mb	-0.0419906	0.972565	-0.52348	-0.262433
798	13	88350000	88390000	A	<=2Mb	-0.01128	1.20355	-0.569578	0.039525
799	13	88400000	88490000	B	<=2Mb	-0.151234	1.14277	-0.269457	0.117699
800	13	88500000	88990000	A	<=2Mb	-0.49753	0.914572	-0.188485	-0.134385
801	13	89000000	89040000	B	<=2Mb	-0.640813	1.09564	-0.6218	-0.245994
802	13	89050000	89090000	A	<=2Mb	-0.416049	0.599219	-0.501444	-0.341433
803	13	89100000	89140000	B	<=2Mb	-0.672131	0.548498	-0.288301	-0.684182
804	13	89150000	90140000	A	<=2Mb	-0.899342	-0.340216	0.00172702	-0.706103
805	13	90150000	90190000	B	<=2Mb	-0.483715	0.770206	-0.424859	-0.881967
806	13	90200000	90290000	A	<=2Mb	-0.709232	0.82104	-0.176709	-0.410829
807	13	90300000	90340000	B	<=2Mb	-0.617802	1.29949	-0.266788	0.426139
808	13	90350000	90390000	A	<=2Mb	-0.25604	1.05699	-0.329494	0.196053
809	13	90400000	93490000	B	>2Mb	0.501394	0.96078	-0.475507	-0.184292
810	13	93500000	93590000	A	<=2Mb	-0.872998	-0.769132	0.271454	-0.710333
811	13	93600000	93640000	B	<=2Mb	-0.437546	-0.811133	0.200677	-0.940482
812	13	93650000	93840000	A	<=2Mb	-0.469501	-0.519673	0.547457	-0.421047
813	13	93850000	93890000	B	<=2Mb	-1.15454	-0.828333	-0.299802	-1.11611
814	13	93900000	94090000	A	<=2Mb	-1.05532	-0.599414	0.231341	-1.09937
815	13	94100000	94140000	B	<=2Mb	-1.20652	-0.165903	-0.112305	-1.00096
816	13	94150000	94190000	A	<=2Mb	-0.916171	0.30503	-0.3065	-1.38102
817	13	94200000	94540000	B	<=2Mb	-0.627215	-0.315153	-0.207641	-0.906643
818	13	94550000	94640000	A	<=2Mb	-1.07194	-0.719703	1.03354	0.215583
819	13	94650000	94990000	B	<=2Mb	-0.740258	-0.813907	-0.0899559	-0.400611
820	13	95000000	95940000	A	<=2Mb	-0.516997	-0.462326	1.07696	0.742685
821	13	95950000	97090000	B	<=2Mb	0.0893449	-0.109861	-0.781734	-0.825336
822	13	97100000	97140000	A	<=2Mb	-0.17251	-0.255513	1.15358	1.09891
823	13	97150000	97190000	B	<=2Mb	0.218297	-0.518588	0.0472299	0.588093
824	13	97200000	97390000	A	<=2Mb	-0.704234	-0.356177	1.76193	1.23484
825	13	97400000	97840000	B	<=2Mb	-0.61761	-0.871784	-0.187295	-0.832765
826	13	97850000	97890000	A	<=2Mb	-0.630795	-1.08939	-0.27257	-0.263924
827	13	97900000	97940000	B	<=2Mb	-0.31721	-0.987008	0.165584	0.235953
828	13	97950000	98990000	A	<=2Mb	-0.467719	-0.616047	1.086	0.690709
829	13	99000000	105990000		>2Mb	0.345733	0.248356	-0.338956	0.0311603
830	13	106000000	106090000	A	<=2Mb	0.277602	0.0420352	0.342381	0.199376
831	13	106100000	106540000	B	<=2Mb	0.345184	0.388303	-0.295247	-0.300926
832	13	106550000	106590000	A	<=2Mb	-0.902082	-0.375478	0.386922	-1.07671
833	13	106600000	108490000	B	<=2Mb	1.07129	0.856049	-1.0097	-0.277818
834	13	108500000	114360000		>2Mb	-0.455588	-0.654948	0.581255	0.353362
836	14	0	20290000		>2Mb	-0.0664466	-0.15603	-0.796423	-0.569372
837	14	20300000	20490000	A	<=2Mb	-0.119656	-0.223062	1.18788	1.21622
838	14	20500000	20590000	B	<=2Mb	-0.15976	-0.737535	-0.116834	-0.043998
839	14	20600000	20640000	A	<=2Mb	-0.643322	-0.792284	1.02231	0.936836
840	14	20650000	20940000	B	<=2Mb	-0.60728	-0.693934	-0.197948	-0.291792
841	14	20950000	21490000	A	<=2Mb	-0.17644	-0.000903663	1.08955	1.39708
842	14	21500000	22240000	B	<=2Mb	-0.307342	-0.690677	-0.340007	-0.33558
843	14	22250000	22390000	A	<=2Mb	0.388445	-0.050614	0.82984	0.939902
844	14	22400000	22490000	B	<=2Mb	-0.122117	-0.832973	0.24106	-0.437238
845	14	22500000	23490000	A	<=2Mb	0.0957231	-0.12824	0.731484	0.499534
846	14	23500000	23540000	B	<=2Mb	-0.790969	-0.490957	0.31377	0.710168
847	14	23550000	23590000	A	<=2Mb	-0.253994	-0.539341	0.743235	0.667186
848	14	23600000	23940000	B	<=2Mb	-0.333853	-0.933004	-0.273419	-0.656169
849	14	23950000	24440000	A	<=2Mb	0.00241064	0.0817814	0.801927	0.850033
850	14	24450000	30590000	B	>2Mb	0.690769	0.767316	-0.915283	-0.11758
851	14	30600000	30690000	A	<=2Mb	-1.66778	-0.918038	0.947184	0.0946756
852	14	30700000	30840000	B	<=2Mb	-0.305225	-0.911753	0.0872597	0.332541
853	14	30850000	31590000	A	<=2Mb	-0.157282	-0.187448	1.12972	0.911878
854	14	31600000	31840000	B	<=2Mb	-1.23015	-1.02631	0.235556	-0.704337
855	14	31850000	31890000	A	<=2Mb	-0.887939	-0.940132	-0.0601951	-0.888474
856	14	31900000	31940000	B	<=2Mb	-0.561409	-0.988224	0.432651	-0.170218
857	14	31950000	32590000	A	<=2Mb	-0.640412	-0.755819	0.605635	-0.210687
858	14	32600000	33790000	B	<=2Mb	-0.348985	-0.268408	-0.520373	-1.11367
859	14	33800000	33990000	A	<=2Mb	-1.26291	-0.972614	0.141242	-0.917275
860	14	34000000	34040000	B	<=2Mb	-0.820315	-0.61748	0.418912	-0.586275
861	14	34050000	36090000	A	>2Mb	0.0504489	-0.216564	0.876521	0.605422
862	14	36100000	36290000	B	<=2Mb	-0.596711	-0.806827	0.148276	-0.471896
863	14	36300000	36340000	A	<=2Mb	-0.893936	-1.16084	0.263695	-0.508457
864	14	36350000	36540000	B	<=2Mb	-0.897455	-0.941086	-0.31973	-0.921711
865	14	36550000	36840000	A	<=2Mb	-0.720641	-0.741288	0.413062	-0.119322
866	14	36850000	36890000	B	<=2Mb	-0.959291	-0.781465	0.0987995	-0.222595
867	14	36900000	37240000	A	<=2Mb	-0.64972	-0.355885	0.847697	0.481786
868	14	37250000	37340000	B	<=2Mb	-0.640117	-0.792669	0.747436	0.361796
869	14	37350000	37440000	A	<=2Mb	-0.733622	-0.738993	0.712086	-0.181044
870	14	37450000	37540000	B	<=2Mb	-0.972951	-0.820939	0.337759	-0.127393
871	14	37550000	37590000	A	<=2Mb	-0.383918	-0.276966	1.13425	0.374878
872	14	37600000	39040000	B	<=2Mb	-0.230663	-0.103229	-0.271177	-0.594801
873	14	39050000	39390000	A	<=2Mb	-0.0100873	0.111989	1.25164	1.44541
874	14	39400000	45090000	B	>2Mb	1.0593	1.06537	-0.92851	0.126897
875	14	45100000	45190000	A	<=2Mb	-1.4919	-0.708615	1.26576	0.826025
876	14	45200000	49590000	B	>2Mb	0.732284	0.842248	-0.793754	-0.126295
877	14	49600000	50990000	A	<=2Mb	0.0395222	-0.191549	0.928987	0.867745
878	14	51000000	51190000	B	<=2Mb	-0.780119	-0.822953	0.154418	-0.441431
879	14	51200000	51290000	A	<=2Mb	-1.66834	-1.13029	0.534371	-0.800324
880	14	51300000	51740000	B	<=2Mb	-1.08071	-0.894842	0.00524909	-0.741137
881	14	51750000	51790000	A	<=2Mb	-1.02822	-0.700974	-0.20903	-0.699696
882	14	51800000	52290000	B	<=2Mb	-0.901377	-0.778833	0.0878674	-0.107505
883	14	52300000	52340000	A	<=2Mb	-0.219038	-0.611563	0.663494	-0.123806
884	14	52350000	52440000	B	<=2Mb	-0.597396	-0.595106	0.415822	0.243238
885	14	52450000	53340000	A	<=2Mb	-0.207599	-0.409422	0.68141	0.441897
886	14	53350000	53390000	B	<=2Mb	-1.29089	-0.910411	0.601671	-0.964839
887	14	53400000	53440000	A	<=2Mb	-1.01119	-0.640416	-0.23529	-1.48123
888	14	53450000	53490000	B	<=2Mb	-1.19197	-1.02477	0.0731481	-1.06272
889	14	53500000	55940000	A	>2Mb	-0.22246	-0.430281	0.738491	0.264382
890	14	55950000	56040000	B	<=2Mb	-0.73308	-0.77936	0.247423	-0.500248
891	14	56050000	56140000	A	<=2Mb	-0.583913	-0.87494	0.463889	-0.0264434
892	14	56150000	56190000	B	<=2Mb	-1.91237	-1.25628	0.989089	-0.40537
893	14	56200000	56240000	A	<=2Mb	-1.62748	-1.31913	0.709068	-0.892025
894	14	56250000	56290000	B	<=2Mb	-1.86986	-1.14306	0.0279239	-0.895348
895	14	56300000	56340000	A	<=2Mb	-1.58077	-1.15402	0.455841	-0.257636
896	14	56350000	56440000	B	<=2Mb	-0.837714	-0.674063	-0.453145	-0.393814
897	14	56450000	56490000	A	<=2Mb	-0.686448	-0.486103	-0.0117699	0.037069
898	14	56500000	58240000	B	<=2Mb	-0.38953	-0.548427	-0.258212	-0.930158
899	14	58250000	58440000	A	<=2Mb	-0.606677	-0.123992	1.20431	1.22133
900	14	58450000	60690000	B	>2Mb	-0.564271	-0.567981	0.0415681	-0.404341
901	14	60700000	60790000	A	<=2Mb	-0.633223	-0.521513	1.13468	1.24039
902	14	60800000	60990000	B	<=2Mb	-1.90867	-1.06306	0.829023	0.0799964
903	14	61000000	61040000	A	<=2Mb	-1.3912	-0.948224	0.901313	-0.0820599
904	14	61050000	61440000	B	<=2Mb	-0.592686	-0.697546	0.440629	0.00111851
905	14	61450000	61490000	A	<=2Mb	-1.00523	-1.10923	1.03376	-0.239233
906	14	61500000	61540000	B	<=2Mb	-0.158921	-0.66201	0.964213	0.3635
907	14	61550000	61590000	A	<=2Mb	0.238569	-0.354387	1.50957	0.415819
908	14	61600000	61690000	B	<=2Mb	-0.0330819	-0.755692	0.531293	-0.196034
909	14	61700000	61740000	A	<=2Mb	-1.18888	-0.393285	1.72786	1.01239
910	14	61750000	63390000	B	<=2Mb	-0.0910176	-0.0219472	-0.758877	-0.696167
911	14	63400000	65090000	A	<=2Mb	-0.175276	-0.317582	0.98295	0.786163
912	14	65100000	67090000	B	<=2Mb	-0.88602	-0.87959	-0.135722	-0.908365
[truncated: 2,404 more rows]

## Sheet: cmpt_coord_KO+HIRA_H3.1-SNAP
cmpt_id	chrs	start	end	activity	size_category	H3.3_asynch_KO_YFP_rescue	H3.3_asynch_KO_HIRA_rescue
[truncated: 3,100 more rows]
